# Supplementary material for: Identification of Novel Genetic Risk Loci in Maltese Dogs with Necrotizing Meningoencephalitis and Evidence of a Shared Genetic Risk across Toy Dog Breeds
Source: PLoS One. 2014 Nov 13;9(11):e112755. doi: 10.1371/journal.pone.0112755 (PMC4231098; doi:10.1371/journal.pone.0112755)
Supplement: File S2 — GWAS, meta-analysis and haplotype analysis results. This file includes the GWAS results from the Maltese population, meta-analysis results and haplotype analysis data. (ZIP) [file pone.0112755.s002.zip]

Archive with 3 entries (2 files):
- File S2.xlsx
- __MACOSX/
- __MACOSX/._File S2.xlsx
