# Supplementary material for: Identification of Novel Genetic Risk Loci in Maltese Dogs with Necrotizing Meningoencephalitis and Evidence of a Shared Genetic Risk across Toy Dog Breeds
Source: PLoS One. 2014 Nov 13;9(11):e112755. doi: 10.1371/journal.pone.0112755 (PMC4231098; doi:10.1371/journal.pone.0112755)
Supplement: File S2 — GWAS, meta-analysis and haplotype analysis results. This file includes the GWAS results from the Maltese population, meta-analysis results and haplotype analysis data. (ZIP) [file pone.0112755.s002.zip › File S2.xlsx]

## Sheet: GWAS Maltese
CHR	SNP	BP	A1	F_A	F_U	A2	P	OR	SE	L95	U95
15	TIGRP2P203665_rs8954494	53338796	A	0.6	0.04286	G	1.547e-07	33.5	0.7461	7.763	144.6
19	BICF2P1199831	53099870	A	0.4091	0	C	7.043e-07	NA	NA	NA	NA
4	BICF2G630168244	74522353	T	0.9091	0.3143	A	8.07e-07	21.82	0.785	4.684	101.6
1	BICF2S23030888	68335276	A	0.45	0.01429	G	2.088e-06	56.45	1.103	6.499	490.4
15	BICF2P956368	53272289	A	0.5	0.04286	C	3.192e-06	22.33	0.7281	5.361	93.04
4	BICF2P1021800	75929427	C	0	0.4857	G	7.162e-06	0	inf	0	nan
18	BICF2P257904	50409186	G	0.9	0.3429	A	8.585e-06	17.25	0.7867	3.691	80.62
14	BICF2P1012666	57223215	A	0.85	0.3143	G	2.399e-05	12.36	0.6771	3.28	46.61
25	BICF2P471910	15172132	G	0.05	0.5571	A	2.764e-05	0.04184	1.054	0.005303	0.33
5	BICF2P1334895	9935296	T	0.3636	0.01471	A	3.149e-05	38.29	1.101	4.428	331
15	BICF2P1314960	53260054	A	0.45	0.04286	G	3.524e-05	18.27	0.7418	4.269	78.2
4	BICF2G630168115	74332455	A	0.8182	0.3143	G	4.518e-05	9.818	0.6098	2.972	32.44
4	BICF2G630168169	74457236	A	0.8182	0.3143	G	4.518e-05	9.818	0.6098	2.972	32.44
14	BICF2P479141	57229675	A	0.8182	0.3143	G	4.518e-05	9.818	0.6098	2.972	32.44
35	BICF2P1044668	19369177	A	0.55	0.1	G	5.775e-05	11	0.6006	3.39	35.7
14	BICF2P338645	57248322	A	0.8182	0.3286	G	6.582e-05	9.196	0.6085	2.79	30.31
37	BICF2S2379188	4240312	A	0.85	0.3429	G	7.54e-05	10.86	0.675	2.893	40.78
36	BICF2S2349729	31100406	A	0.5909	0.1429	G	7.818e-05	8.667	0.552	2.938	25.57
15	BICF2S23238125	53287510	A	0.4091	0.04286	G	7.949e-05	15.46	0.7323	3.68	64.95
3	BICF2P464724	15473084	A	0.45	0.05714	C	0.0001001	13.5	0.6835	3.536	51.54
4	BICF2P853713	74440418	G	0	0.4143	A	0.0001089	0	inf	0	nan
2	BICF2G630674938	13924786	A	0.3636	0.02857	C	0.000112	19.43	0.8433	3.721	101.4
37	BICF2G630130287	27659717	G	0	0.4	A	0.0001148	0	inf	0	nan
14	BICF2P1175607	53031644	A	0.75	0.2571	G	0.0001187	8.667	0.5843	2.757	27.24
14	BICF2P38828	57032215	G	0.7727	0.3	A	0.0001333	7.933	0.5717	2.587	24.33
18	BICF2P300523	50533498	A	0.8182	0.3429	G	0.0001454	8.625	0.6074	2.623	28.37
4	BICF2P1219974	33266454	A	0.5	0.1	G	0.0001595	9	0.5836	2.868	28.25
15	BICF2G630438256	24961652	A	0.4	0.04286	G	0.0001758	14.89	0.7461	3.45	64.25
15	BICF2P262224	53248398	A	0.4	0.04286	G	0.0001758	14.89	0.7461	3.45	64.25
15	BICF2S22948103	53303543	A	0.4	0.04286	C	0.0001758	14.89	0.7461	3.45	64.25
15	BICF2S23527645	53326757	A	0.4	0.04286	G	0.0001758	14.89	0.7461	3.45	64.25
14	BICF2P1444039	57087497	G	0.7727	0.3143	A	0.000194	7.418	0.5702	2.426	22.68
32	BICF2P68187	33702994	A	0.6	0.1571	G	0.0001942	8.045	0.5623	2.672	24.22
15	BICF2P479432	53471253	G	0.4091	0.05714	A	0.0002209	11.42	0.6732	3.053	42.74
19	BICF2P1055592	32626435	A	0.45	0.07143	C	0.0002447	10.64	0.6461	2.998	37.73
35	BICF2P122357	19539019	A	0.65	0.2	G	0.000247	7.429	0.5559	2.499	22.09
2	BICF2G630674930	13932348	A	0.35	0.02857	G	0.0002778	18.31	0.857	3.413	98.2
13	BICF2P653536	44915259	A	0.35	0.02857	G	0.0002778	18.31	0.857	3.413	98.2
15	BICF2P1214079	61525130	C	0.35	0.02857	G	0.0002778	18.31	0.857	3.413	98.2
19	BICF2P165258	7756798	A	0.35	0.02857	G	0.0002778	18.31	0.857	3.413	98.2
26	BICF2P1314297	32192501	A	0.35	0.02857	C	0.0002778	18.31	0.857	3.413	98.2
22	BICF2G630332041	41883798	A	0.85	0.3857	G	0.0002826	9.025	0.6726	2.415	33.73
11	BICF2G630307883	74273053	A	0.1	0.5429	T	0.000338	0.09357	0.783	0.02017	0.4341
15	TIGRP2P203637_rs8672515	53302373	G	0.3636	0.04286	A	0.0003488	12.76	0.738	3.004	54.22
27	BICF2P1437892	21908677	A	0.3636	0.04412	G	0.0004135	12.38	0.7383	2.913	52.63
4	BICF2P1210448	74412674	G	0.8182	0.3714	A	0.0004292	7.615	0.6056	2.324	24.96
12	TIGRP2P159555_rs8940726	21598986	C	0.8182	0.3714	G	0.0004292	7.615	0.6056	2.324	24.96
1	BICF2P11651	36346796	C	0.1364	0.5714	A	0.0004381	0.1184	0.6666	0.03207	0.4373
4	TIGRP2P65202_rs9239809	74617835	A	0.05	0.4714	C	0.0004549	0.05901	1.054	0.007484	0.4653
11	BICF2G630307911	74335015	G	0.05	0.4714	A	0.0004549	0.05901	1.054	0.007484	0.4653
22	BICF2G630322311	22302368	A	0.4	0.05714	G	0.0004569	11	0.6881	2.855	42.37
16	BICF2G630814666	49246100	G	0.09091	0.5	C	0.0004662	0.1	0.7792	0.02171	0.4605
37	BICF2G630130223	27643313	G	0.8182	0.3857	C	0.0004962	7.167	0.6049	2.19	23.45
9	BICF2P775027	51700199	G	0.5	0.1143	A	0.000518	7.75	0.5841	2.467	24.35
9	BICF2S22924196	51797485	G	0.5	0.1143	A	0.000518	7.75	0.5841	2.467	24.35
3	BICF2G630705781	33029540	G	0.1364	0.5571	A	0.0005233	0.1255	0.6662	0.03401	0.4632
4	TIGRP2P64362_rs9196005	71506894	G	0.1364	0.5571	A	0.0005233	0.1255	0.6662	0.03401	0.4632
22	BICF2G630332085	41937178	A	0.05	0.4571	G	0.000531	0.0625	1.054	0.007925	0.4929
18	BICF2P631928	50505167	G	0.75	0.3	A	0.0005312	7	0.5785	2.252	21.75
31	BICF2G630727313	5451150	A	0.45	0.08571	G	0.0005332	8.727	0.6199	2.589	29.41
21	BICF2G630651337	21157953	G	0	0.3571	A	0.0005691	0	inf	0	nan
14	BICF2P297963	51302847	A	0.5455	0.1571	G	0.0005758	6.436	0.5396	2.235	18.53
30	BICF2P945980	41128335	A	0.3182	0.02941	G	0.0005816	15.4	0.8513	2.903	81.68
34	BICF2P602672	5063855	A	0.3182	0.02941	G	0.0005816	15.4	0.8513	2.903	81.68
5	BICF2P124934	87957290	A	0.6	0.1857	G	0.0005937	6.577	0.5503	2.237	19.34
32	BICF2P1083488	33711678	A	0.6	0.1857	G	0.0005937	6.577	0.5503	2.237	19.34
1	BICF2P921621	121352786	A	0.4545	0.1	G	0.0006215	7.5	0.5849	2.384	23.6
14	BICF2S23445440	50962982	A	0.5	0.1286	C	0.0006303	6.778	0.5562	2.279	20.16
22	BICF2S2345350	18116854	A	0.4091	0.07353	G	0.000636	8.723	0.6355	2.51	30.31
4	TIGRP2P65311_rs8976484	75088213	G	0.1	0.5286	A	0.0006515	0.0991	0.7829	0.02136	0.4597
2	BICF2G630675448	13218050	A	0.8	0.3571	G	0.0006896	7.2	0.6121	2.169	23.9
3	BICF2G630339062	41593312	C	0.1	0.5143	A	0.0007793	0.1049	0.7828	0.02263	0.4867
14	BICF2P863279	59060834	G	0.1	0.5143	A	0.0007793	0.1049	0.7828	0.02263	0.4867
35	TIGRP2P407972_rs9143268	19341779	A	0.1	0.5143	G	0.0007793	0.1049	0.7828	0.02263	0.4867
14	TIGRP2P191188_rs9055734	34409464	A	0.65	0.2286	C	0.0007973	6.268	0.5485	2.139	18.36
14	BICF2P850549	53793973	A	0.7273	0.3	G	0.0008702	6.222	0.5452	2.138	18.11
4	BICF2P1294909	84939251	A	0.09091	0.4857	G	0.0008868	0.1059	0.7792	0.02299	0.4876
20	BICF2P540783	26418923	A	0.09091	0.4857	G	0.0008868	0.1059	0.7792	0.02299	0.4876
22	BICF2G630332196	42044973	G	0.09091	0.4857	A	0.0008868	0.1059	0.7792	0.02299	0.4876
16	TIGRP2P213192_rs8988567	28073761	G	0.15	0.5714	A	0.0008982	0.1324	0.6712	0.03552	0.4932
3	BICF2G630705993	33230289	A	0.5	0.1286	G	0.0009583	6.778	0.5723	2.208	20.81
19	BICF2P348776	42703464	A	0.7273	0.3143	G	0.0009996	5.818	0.5436	2.005	16.88
15	TIGRP2P197197_rs8573021	21575127	C	0.4	0.07143	G	0.001028	8.667	0.6509	2.42	31.04
13	BICF2G630615846	26231625	G	0.09091	0.4714	A	0.001046	0.1121	0.7793	0.02434	0.5165
15	BICF2G630444326	11320580	A	0.6818	0.2794	C	0.00105	5.526	0.5316	1.95	15.66
11	BICF2P1164922	69006417	G	0.05	0.4429	A	0.001061	0.06621	1.054	0.008393	0.5223
13	BICF2S23534972	26479266	A	0.1364	0.5429	C	0.001079	0.133	0.666	0.03605	0.4905
13	BICF2G630617741	29403043	A	0.5	0.1429	C	0.001142	6	0.5463	2.056	17.51
14	BICF2S22928246	52507294	G	0.5	0.1429	A	0.001142	6	0.5463	2.056	17.51
27	BICF2P1406805	5561486	G	0	0.3571	A	0.00115	0	inf	0	nan
22	BICF2P1213066	29199357	A	0.05	0.4286	G	0.001171	0.07018	1.054	0.008892	0.5538
2	BICF2P317003	22619316	A	0.4545	0.1143	G	0.001199	6.458	0.5696	2.115	19.72
14	BICF2P401470	56090306	G	0.4545	0.1143	A	0.001199	6.458	0.5696	2.115	19.72
17	BICF2P758070	48423942	A	0.4545	0.1143	G	0.001199	6.458	0.5696	2.115	19.72
32	BICF2P245792	10580445	C	0.4545	0.1143	G	0.001199	6.458	0.5696	2.115	19.72
35	BICF2G630775692	21117821	A	0.4545	0.1143	G	0.001199	6.458	0.5696	2.115	19.72
22	BICF2G630332434	42235713	G	0.1364	0.5286	A	0.001218	0.1408	0.6658	0.03819	0.5193
22	BICF2G630332450	42240986	G	0.1364	0.5286	A	0.001218	0.1408	0.6658	0.03819	0.5193
26	BICF2S23620747	35742251	A	0.1364	0.5286	G	0.001218	0.1408	0.6658	0.03819	0.5193
4	BICF2P125176	74437107	C	0.7727	0.3676	A	0.00124	5.848	0.5675	1.923	17.79
11	BICF2S2317580	74201157	A	0	0.3143	G	0.001245	0	inf	0	nan
1	BICF2G630717381	34383307	A	0.04545	0.4143	G	0.00126	0.06732	1.052	0.008566	0.5291
25	BICF2S23748686	15535460	A	0.04545	0.4143	G	0.00126	0.06732	1.052	0.008566	0.5291
30	BICF2G630399317	35535683	A	0.04545	0.4143	G	0.00126	0.06732	1.052	0.008566	0.5291
37	BICF2G630130076	27520622	A	0.04545	0.4143	G	0.00126	0.06732	1.052	0.008566	0.5291
20	BICF2S23442184	27503443	A	0.7273	0.3286	C	0.001293	5.449	0.5421	1.883	15.77
13	BICF2P449473	27913803	A	0.7727	0.3714	C	0.001307	5.754	0.5657	1.899	17.44
24	BICF2P1369092	44312221	A	0.7727	0.3714	G	0.001307	5.754	0.5657	1.899	17.44
24	BICF2G630497694	44336382	A	0.7727	0.3714	G	0.001307	5.754	0.5657	1.899	17.44
3	BICF2P1350820	55457601	A	0.55	0.1714	G	0.001328	5.907	0.5501	2.01	17.36
6	BICF2G630573700	57298598	G	0.55	0.1714	A	0.001328	5.907	0.5501	2.01	17.36
7	BICF2P1150089	25420871	A	0.55	0.1714	G	0.001328	5.907	0.5501	2.01	17.36
13	BICF2G630613592	23564925	A	0.55	0.1714	G	0.001328	5.907	0.5501	2.01	17.36
20	BICF2S23640344	54779660	G	0.55	0.1714	A	0.001328	5.907	0.5501	2.01	17.36
27	TIGRP2P351453_rs8967588	28111483	A	0.55	0.1714	G	0.001328	5.907	0.5501	2.01	17.36
19	BICF2P1451840	45485868	A	0.7	0.2857	G	0.001341	5.833	0.5551	1.965	17.31
13	BICF2G630616395	26783892	A	0.6	0.2	G	0.001365	6	0.5455	2.06	17.48
15	BICF2P802475	21640077	A	0.3182	0.04286	G	0.001407	10.42	0.7468	2.411	45.05
15	BICF2G630438245	25015028	A	0.3182	0.04286	G	0.001407	10.42	0.7468	2.411	45.05
15	BICF2G630438027	25207024	A	0.3182	0.04286	G	0.001407	10.42	0.7468	2.411	45.05
18	TIGRP2P255972_rs8808946	50358956	A	0.5455	0.1714	G	0.001435	5.8	0.5328	2.041	16.48
33	BICF2P544943	19049843	A	0.5455	0.1714	G	0.001435	5.8	0.5328	2.041	16.48
4	BICF2P1163040	75867219	G	0.1818	0.5714	A	0.001503	0.1667	0.6032	0.05109	0.5437
16	BICF2P480672	27985302	A	0.1818	0.5714	G	0.001503	0.1667	0.6032	0.05109	0.5437
22	BICF2G630332074	41906609	A	0.1818	0.5714	G	0.001503	0.1667	0.6032	0.05109	0.5437
4	BICF2P1055771	74101649	G	0.1	0.5	A	0.001543	0.1111	0.7828	0.02396	0.5153
24	BICF2G630511514	12304686	G	0.1	0.5	A	0.001543	0.1111	0.7828	0.02396	0.5153
14	BICF2S23032797	51291895	G	0.5	0.1429	A	0.001677	6	0.5627	1.991	18.08
34	BICF2P657361	10794114	A	0.5	0.1429	T	0.001677	6	0.5627	1.991	18.08
4	BICF2G630166744	38258702	G	0.1	0.4857	A	0.001729	0.1176	0.7828	0.02537	0.5456
4	BICF2G630178414	87190814	G	0.1	0.4857	A	0.001729	0.1176	0.7828	0.02537	0.5456
11	BICF2S2298714	74614662	C	0.1	0.4857	A	0.001729	0.1176	0.7828	0.02537	0.5456
17	BICF2P870153	44081878	C	0.1	0.4857	A	0.001729	0.1176	0.7828	0.02537	0.5456
18	BICF2G630699812	36628139	A	0.1	0.4857	G	0.001729	0.1176	0.7828	0.02537	0.5456
24	BICF2P765402	44722408	G	0.1	0.4857	A	0.001729	0.1176	0.7828	0.02537	0.5456
32	BICF2G630594583	20799356	G	0.1	0.4857	A	0.001729	0.1176	0.7828	0.02537	0.5456
14	BICF2P353944	53107364	G	0.7	0.3	C	0.001773	5.444	0.5533	1.841	16.1
15	BICF2G630434204	31426277	A	0.7	0.3	C	0.001773	5.444	0.5533	1.841	16.1
22	BICF2G630331934	41771864	G	0.7	0.3	A	0.001773	5.444	0.5533	1.841	16.1
15	BICF2G630427364	51879539	A	0.75	0.3429	G	0.00181	5.75	0.5745	1.865	17.73
36	BICF2S23618097	3613128	G	0.75	0.3429	A	0.00181	5.75	0.5745	1.865	17.73
36	BICF2S23655554	3669178	A	0.75	0.3429	G	0.00181	5.75	0.5745	1.865	17.73
25	BICF2P137430	7790255	G	0.15	0.5571	A	0.001819	0.1403	0.6709	0.03766	0.5224
25	BICF2P998344	7845709	C	0.15	0.5571	A	0.001819	0.1403	0.6709	0.03766	0.5224
14	BICF2P250665	57419911	G	0.8	0.3857	A	0.001826	6.37	0.6106	1.925	21.08
20	BICF2P1319754	37121999	A	0.8	0.3857	G	0.001826	6.37	0.6106	1.925	21.08
1	BICF2P310864	91520578	G	0.6364	0.2571	A	0.00187	5.056	0.5208	1.822	14.03
18	BICF2S23026958	54576931	G	0.6364	0.2571	A	0.00187	5.056	0.5208	1.822	14.03
2	BICF2G630676014	12408541	A	0.35	0.05714	G	0.001884	8.885	0.6964	2.269	34.78
5	BICF2S2357716	71132085	G	0.35	0.05714	A	0.001884	8.885	0.6964	2.269	34.78
14	BICF2G630527345	36646141	A	0.35	0.05714	G	0.001884	8.885	0.6964	2.269	34.78
14	BICF2G630531342	63886291	A	0.35	0.05714	G	0.001884	8.885	0.6964	2.269	34.78
20	BICF2S2338135	32375963	A	0.35	0.05714	G	0.001884	8.885	0.6964	2.269	34.78
2	BICF2G630675492	13009834	T	0.3636	0.07143	A	0.001954	7.429	0.6417	2.112	26.13
3	TIGRP2P39195_rs9227814	23610377	A	0.3636	0.07143	G	0.001954	7.429	0.6417	2.112	26.13
8	BICF2G630416847	71830136	A	0.3636	0.07143	G	0.001954	7.429	0.6417	2.112	26.13
9	BICF2G630834761	34678144	A	0.3636	0.07143	G	0.001954	7.429	0.6417	2.112	26.13
14	BICF2G630526364	35051950	A	0.3636	0.07143	G	0.001954	7.429	0.6417	2.112	26.13
27	BICF2P1387428	29187820	A	0.3636	0.07143	G	0.001954	7.429	0.6417	2.112	26.13
13	BICF2G630614849	25198444	G	0.45	0.1143	A	0.001959	6.341	0.5858	2.012	19.99
12	BICF2P702827	8575117	T	0.09091	0.4571	A	0.001964	0.1188	0.7795	0.02577	0.5472
12	BICF2P382742	8579562	G	0.09091	0.4571	A	0.001964	0.1188	0.7795	0.02577	0.5472
22	BICF2G630329444	39239712	A	0.09091	0.4571	G	0.001964	0.1188	0.7795	0.02577	0.5472
22	BICF2P368988	42421166	G	0.09091	0.4571	A	0.001964	0.1188	0.7795	0.02577	0.5472
5	BICF2G630236036	90540185	A	0.5455	0.1857	C	0.001965	5.262	0.5271	1.873	14.78
15	BICF2G630434240	31398976	A	0.6818	0.2857	G	0.001976	5.357	0.5287	1.901	15.1
21	BICF2G630652902	19258955	G	0.15	0.5429	A	0.002049	0.1486	0.6706	0.03992	0.5532
21	BICF2G630652855	19299856	A	0.15	0.5429	G	0.002049	0.1486	0.6706	0.03992	0.5532
19	BICF2P529264	48017484	A	0.4	0.08571	G	0.002072	7.111	0.625	2.089	24.21
5	BICF2P863931	89853750	T	0.4545	0.1286	A	0.002167	5.648	0.5575	1.894	16.85
18	BICF2S23348984	55091491	A	0.4545	0.1286	G	0.002167	5.648	0.5575	1.894	16.85
2	BICF2G630675277	13425940	A	0.4091	0.1	G	0.002189	6.231	0.5889	1.965	19.76
2	BICF2P405612	23023221	A	0.4091	0.1	G	0.002189	6.231	0.5889	1.965	19.76
20	BICF2G630447492	54900111	A	0.4091	0.1	G	0.002189	6.231	0.5889	1.965	19.76
26	BICF2P785806	26263395	A	0.4091	0.1	G	0.002189	6.231	0.5889	1.965	19.76
11	BICF2S233972	69063845	G	0.09091	0.4429	A	0.002239	0.1258	0.7797	0.02729	0.5799
14	BICF2S23539344	39245982	A	0.09091	0.4429	C	0.002239	0.1258	0.7797	0.02729	0.5799
15	BICF2P118964	57511446	A	0.6364	0.2647	G	0.002277	4.861	0.5215	1.749	13.51
3	BICF2G630705959	33202953	A	0.6818	0.3	G	0.002285	5	0.5268	1.78	14.04
3	BICF2S23054595	77274253	G	0.6818	0.3	A	0.002285	5	0.5268	1.78	14.04
12	BICF2P709795	53124830	G	0.6818	0.3	C	0.002285	5	0.5268	1.78	14.04
4	BICF2S23338242	73247249	A	0.75	0.3571	G	0.002294	5.4	0.5735	1.755	16.62
2	BICF2P351346	27632525	G	0.05	0.4143	A	0.002354	0.07441	1.054	0.009424	0.5875
12	BICF2P498502	4089365	G	0.05	0.4143	A	0.002354	0.07441	1.054	0.009424	0.5875
30	BICF2G630411662	6731196	A	0.05	0.4143	C	0.002354	0.07441	1.054	0.009424	0.5875
33	BICF2P234174	16787120	A	0	0.3143	G	0.002397	0	inf	0	nan
1	BICF2P869436	15884935	T	0	0.3286	A	0.002465	0	inf	0	nan
30	BICF2G630400119	34432340	A	0	0.3286	G	0.002465	0	inf	0	nan
33	BICF2S23356653	18275745	G	0	0.3286	A	0.002465	0	inf	0	nan
4	BICF2P415214	75012742	A	0.1364	0.5143	T	0.002471	0.1491	0.6657	0.04045	0.5498
12	BICF2S2313395	21379967	G	0.05	0.4	A	0.002487	0.07895	1.055	0.009992	0.6237
12	TIGRP2P164221_rs8532598	41825888	G	0.05	0.4	A	0.002487	0.07895	1.055	0.009992	0.6237
13	BICF2P166682	28204495	A	0.05	0.4	G	0.002487	0.07895	1.055	0.009992	0.6237
16	BICF2S22948758	49330047	G	0.05	0.4	C	0.002487	0.07895	1.055	0.009992	0.6237
30	BICF2P733029	6593909	G	0.05	0.4	A	0.002487	0.07895	1.055	0.009992	0.6237
2	BICF2S23025237	9080150	G	0	0.3	A	0.002489	0	inf	0	nan
4	BICF2P739040	74752613	A	0	0.3	G	0.002489	0	inf	0	nan
14	BICF2S23244276	59723597	G	0	0.3	A	0.002489	0	inf	0	nan
24	BICF2S23431890	44370975	A	0	0.3	G	0.002489	0	inf	0	nan
27	BICF2G630140111	7989491	G	0	0.3	A	0.002489	0	inf	0	nan
30	BICF2G630399687	35241675	A	0	0.3	G	0.002489	0	inf	0	nan
33	BICF2G63079044	24012954	C	0	0.3	A	0.002489	0	inf	0	nan
9	BICF2G630828545	12387591	G	0.65	0.2571	A	0.002551	5.365	0.5427	1.852	15.54
1	BICF2S23429070	20090310	A	0	0.2857	C	0.002569	0	inf	0	nan
3	BICF2P905416	50290207	A	0	0.2857	C	0.002569	0	inf	0	nan
4	BICF2P320205	77616803	G	0	0.2857	A	0.002569	0	inf	0	nan
15	BICF2P973834	17195485	G	0.6	0.2286	A	0.002613	5.062	0.5379	1.764	14.53
12	BICF2P248997	3802975	G	0.04545	0.3857	A	0.002669	0.07584	1.053	0.009637	0.5968
30	BICF2P1109493	5451334	G	0.04545	0.3857	A	0.002669	0.07584	1.053	0.009637	0.5968
30	BICF2S23312173	5471146	A	0.04545	0.3857	G	0.002669	0.07584	1.053	0.009637	0.5968
4	BICF2G630168662	75361100	A	0.1364	0.5	G	0.002677	0.1579	0.6657	0.04283	0.5821
4	BICF2S23210911	75379497	A	0.1364	0.5	G	0.002677	0.1579	0.6657	0.04283	0.5821
1	BICF2G630711952	18117834	G	0	0.3	A	0.002713	0	inf	0	nan
1	TIGRP2P16286_rs8968917	19072474	C	0	0.3	A	0.002713	0	inf	0	nan
9	BICF2P279223	9780390	A	0	0.3	G	0.002713	0	inf	0	nan
16	BICF2G630850693	23252704	A	0	0.3	C	0.002713	0	inf	0	nan
2	BICF2G630675203	13553598	G	0.04545	0.3714	A	0.002724	0.08059	1.053	0.01023	0.6347
4	BICF2P1427868	35286666	A	0.04545	0.3714	G	0.002724	0.08059	1.053	0.01023	0.6347
14	BICF2P424262	50470141	A	0.04545	0.3714	G	0.002724	0.08059	1.053	0.01023	0.6347
15	BICF2P1438238	18721377	A	0.04545	0.3714	G	0.002724	0.08059	1.053	0.01023	0.6347
21	BICF2P597317	19361409	A	0.04545	0.3714	T	0.002724	0.08059	1.053	0.01023	0.6347
25	BICF2G630468091	14383927	A	0.04545	0.3714	G	0.002724	0.08059	1.053	0.01023	0.6347
3	BICF2P620981	48042273	G	0.7727	0.3857	C	0.002775	5.415	0.5649	1.79	16.38
9	BICF2S23422745	57772294	A	0.7727	0.3857	G	0.002775	5.415	0.5649	1.79	16.38
14	BICF2S23443424	53814869	A	0.7727	0.3857	G	0.002775	5.415	0.5649	1.79	16.38
24	TIGRP2P311008_rs8533468	13460448	C	0.7727	0.3857	A	0.002775	5.415	0.5649	1.79	16.38
8	BICF2S23043783	73677701	C	0.1818	0.5571	A	0.002851	0.1766	0.6029	0.05419	0.5758
25	BICF2P430780	7840795	G	0.1818	0.5571	A	0.002851	0.1766	0.6029	0.05419	0.5758
37	BICF2P1423989	27672210	G	0.1818	0.5571	A	0.002851	0.1766	0.6029	0.05419	0.5758
5	BICF2P1236165	89031689	A	0.5455	0.2	G	0.002887	4.8	0.5221	1.725	13.36
10	BICF2G630492206	58680393	A	0.5455	0.2	G	0.002887	4.8	0.5221	1.725	13.36
24	BICF2G630510154	13901842	A	0.5455	0.2	G	0.002887	4.8	0.5221	1.725	13.36
24	BICF2G630506704	18085010	A	0.5	0.1571	G	0.002898	5.364	0.5382	1.868	15.4
36	BICF2G630757744	29819958	A	0.5	0.1571	G	0.002898	5.364	0.5382	1.868	15.4
11	BICF2G630308042	74515351	G	0.6818	0.3143	A	0.002927	4.675	0.5252	1.67	13.09
24	BICF2G630510158	13883565	C	0.55	0.1857	G	0.002956	5.359	0.5445	1.843	15.58
9	BICF2S23534851	52488483	G	0.5909	0.2286	A	0.00304	4.875	0.5187	1.764	13.47
25	TIGRP2P324820_rs9047242	14615742	C	0.7727	0.4	A	0.003065	5.1	0.5642	1.688	15.41
12	BICF2P261752	33159594	A	0.7273	0.3571	C	0.003089	4.8	0.5398	1.666	13.83
22	BICF2G630331974	41799948	A	0.7273	0.3571	G	0.003089	4.8	0.5398	1.666	13.83
18	BICF2P809440	50586286	A	0.65	0.2714	G	0.00311	4.985	0.5404	1.729	14.38
20	BICF2P173460	28465749	A	0.65	0.2714	C	0.00311	4.985	0.5404	1.729	14.38
1	BICF2G630720826	39506505	T	0.3182	0.05714	A	0.003258	7.7	0.689	1.995	29.71
2	BICF2P646348	57190116	A	0.3182	0.05714	G	0.003258	7.7	0.689	1.995	29.71
6	BICF2S23157686	71513929	A	0.3182	0.05714	G	0.003258	7.7	0.689	1.995	29.71
20	BICF2P1307483	34076014	A	0.3182	0.05714	G	0.003258	7.7	0.689	1.995	29.71
27	BICF2P62116	21565412	A	0.3182	0.05714	G	0.003258	7.7	0.689	1.995	29.71
10	BICF2G630489040	43565519	A	0.3	0.04286	G	0.003282	9.571	0.7657	2.134	42.93
14	BICF2G630521394	14026118	A	0.3	0.04286	T	0.003282	9.571	0.7657	2.134	42.93
16	BICF2G630109877	30591408	A	0.3	0.04286	G	0.003282	9.571	0.7657	2.134	42.93
31	BICF2S23325009	6855686	A	0.3	0.04286	G	0.003282	9.571	0.7657	2.134	42.93
4	BICF2P660241	69930205	G	0.1818	0.5429	A	0.003295	0.1871	0.6026	0.05744	0.6097
4	BICF2G630169415	76505170	G	0.1818	0.5429	A	0.003295	0.1871	0.6026	0.05744	0.6097
9	BICF2P1354705	8916877	A	0.1818	0.5429	G	0.003295	0.1871	0.6026	0.05744	0.6097
15	BICF2P1029664	27502281	G	0.1818	0.5429	A	0.003295	0.1871	0.6026	0.05744	0.6097
21	BICF2G630653533	18215558	A	0.1818	0.5429	C	0.003295	0.1871	0.6026	0.05744	0.6097
25	BICF2P845784	7913730	A	0.1818	0.5429	C	0.003295	0.1871	0.6026	0.05744	0.6097
13	BICF2G630617394	28383512	G	0.45	0.1286	A	0.0034	5.545	0.574	1.8	17.08
14	BICF2P811194	53414358	G	0.45	0.1286	A	0.0034	5.545	0.574	1.8	17.08
21	BICF2P577815	7182845	A	0.45	0.1286	G	0.0034	5.545	0.574	1.8	17.08
26	BICF2G630801410	20989886	A	0.45	0.1286	G	0.0034	5.545	0.574	1.8	17.08
4	BICF2S23619796	73290956	A	0.1	0.4714	G	0.003455	0.1246	0.7829	0.02686	0.5779
37	BICF2G630130144	27566738	G	0.1	0.4714	A	0.003455	0.1246	0.7829	0.02686	0.5779
9	BICF2G630473653	58008872	A	0.7	0.3143	G	0.003652	5.091	0.5517	1.727	15.01
20	BICF2P776510	33506757	G	0.7	0.3143	A	0.003652	5.091	0.5517	1.727	15.01
1	BICF2P410099	3792387	A	0.1	0.4571	G	0.003678	0.1319	0.783	0.02844	0.6122
13	BICF2G630747830	63182583	A	0.1	0.4571	G	0.003678	0.1319	0.783	0.02844	0.6122
17	BICF2S23549722	57517951	A	0.1	0.4571	G	0.003678	0.1319	0.783	0.02844	0.6122
1	BICF2G630717181	34081394	A	0.4	0.1	G	0.003831	6	0.6059	1.83	19.67
1	BICF2P1151770	63788109	A	0.4	0.1	G	0.003831	6	0.6059	1.83	19.67
2	BICF2P97471	14271536	G	0.4	0.1	A	0.003831	6	0.6059	1.83	19.67
7	TIGRP2P95898_rs8852174	42965016	A	0.4	0.1	C	0.003831	6	0.6059	1.83	19.67
22	TIGRP2P296506_rs9195422	55385021	C	0.4	0.1	A	0.003831	6	0.6059	1.83	19.67
24	BICF2G630512566	10876485	T	0.4	0.1	A	0.003831	6	0.6059	1.83	19.67
34	TIGRP2P394372_rs8624800	14169507	A	0.4	0.1	G	0.003831	6	0.6059	1.83	19.67
35	BICF2P383061	28174590	A	0.4	0.1	G	0.003831	6	0.6059	1.83	19.67
1	BICF2G630717639	34708587	A	0.3636	0.08571	C	0.003856	6.095	0.6154	1.825	20.36
5	BICF2P378795	22573520	A	0.3636	0.08571	G	0.003856	6.095	0.6154	1.825	20.36
12	BICF2P1017948	39661580	A	0.3636	0.08571	G	0.003856	6.095	0.6154	1.825	20.36
15	TIGRP2P197526_rs9225526	23699092	A	0.3636	0.08571	C	0.003856	6.095	0.6154	1.825	20.36
21	BICF2P260249	21551919	A	0.3636	0.08571	G	0.003856	6.095	0.6154	1.825	20.36
22	BICF2P637912	55379712	A	0.3636	0.08571	G	0.003856	6.095	0.6154	1.825	20.36
35	BICF2P1164089	20046657	A	0.3636	0.08571	G	0.003856	6.095	0.6154	1.825	20.36
1	BICF2P147299	28178971	C	0.35	0.07143	A	0.003882	7	0.6597	1.921	25.5
1	BICF2P1367862	39700197	A	0.5	0.1714	C	0.003882	4.833	0.5314	1.706	13.7
3	BICF2P1266151	36992234	A	0.35	0.07143	G	0.003882	7	0.6597	1.921	25.5
7	BICF2P228780	57711829	G	0.5	0.1714	A	0.003882	4.833	0.5314	1.706	13.7
9	BICF2G630834702	34611838	A	0.35	0.07143	G	0.003882	7	0.6597	1.921	25.5
9	BICF2G630834731	34650699	A	0.35	0.07143	C	0.003882	7	0.6597	1.921	25.5
11	BICF2G630297123	25240522	T	0.35	0.07143	A	0.003882	7	0.6597	1.921	25.5
14	BICF2P918991	51563259	A	0.5	0.1714	G	0.003882	4.833	0.5314	1.706	13.7
14	BICF2S23351933	52247077	C	0.5	0.1714	A	0.003882	4.833	0.5314	1.706	13.7
15	BICF2G630439420	22554720	A	0.35	0.07143	G	0.003882	7	0.6597	1.921	25.5
18	BICF2S23137405	50514077	A	0.5	0.1714	G	0.003882	4.833	0.5314	1.706	13.7
20	BICF2P1160769	48414881	A	0.5	0.1714	G	0.003882	4.833	0.5314	1.706	13.7
20	BICF2G630447888	54000010	G	0.35	0.07143	A	0.003882	7	0.6597	1.921	25.5
24	BICF2G630510118	13941854	A	0.35	0.07143	G	0.003882	7	0.6597	1.921	25.5
30	BICF2P1021918	31098004	A	0.35	0.07143	G	0.003882	7	0.6597	1.921	25.5
31	BICF2G630742631	37533018	A	0.5909	0.2429	G	0.00389	4.503	0.5155	1.64	12.37
35	BICF2P1198674	20184787	A	0.5909	0.2429	G	0.00389	4.503	0.5155	1.64	12.37
14	BICF2S23331703	46812104	A	0.4091	0.1143	G	0.003953	5.365	0.5737	1.743	16.52
21	BICF2G630650930	21488901	A	0.4091	0.1143	G	0.003953	5.365	0.5737	1.743	16.52
9	BICF2G630828570	12293676	A	0.65	0.2857	C	0.004086	4.643	0.5383	1.616	13.34
30	BICF2G630411329	7568165	A	0.65	0.2857	G	0.004086	4.643	0.5383	1.616	13.34
20	BICF2P1333264	27443023	G	0.09091	0.4286	A	0.004121	0.1333	0.78	0.02891	0.6149
22	BICF2G630323683	24948265	G	0.09091	0.4286	A	0.004121	0.1333	0.78	0.02891	0.6149
27	BICF2G630138331	5385937	G	0.09091	0.4286	A	0.004121	0.1333	0.78	0.02891	0.6149
4	BICF2S23641957	70870419	A	0.15	0.5286	C	0.004202	0.1574	0.6704	0.0423	0.5857
4	TIGRP2P64934_rs8487567	73376535	A	0.15	0.5286	C	0.004202	0.1574	0.6704	0.0423	0.5857
9	BICF2P1033448	60666128	A	0.15	0.5286	G	0.004202	0.1574	0.6704	0.0423	0.5857
2	BICF2S23711985	76452888	G	0.6364	0.2714	A	0.004204	4.697	0.5183	1.701	12.97
3	BICF2P254094	77284846	A	0.6364	0.2714	G	0.004204	4.697	0.5183	1.701	12.97
22	BICF2S2335898	55100697	A	0.6364	0.2714	G	0.004204	4.697	0.5183	1.701	12.97
30	BICF2G630399376	35512264	C	0.6364	0.2714	A	0.004204	4.697	0.5183	1.701	12.97
3	BICF2G630705902	33157327	A	0.7	0.3286	G	0.004293	4.768	0.5503	1.621	14.02
4	BICF2P161975	34801330	G	0.7	0.3286	A	0.004293	4.768	0.5503	1.621	14.02
15	BICF2P954440	51729149	A	0.7	0.3286	T	0.004293	4.768	0.5503	1.621	14.02
15	TIGRP2P203120_rs8786643	51831133	A	0.7	0.3286	C	0.004293	4.768	0.5503	1.621	14.02
24	BICF2P556124	13471552	A	0.7	0.3286	G	0.004293	4.768	0.5503	1.621	14.02
13	BICF2G630614620	25034459	G	0.75	0.3714	A	0.004421	5.077	0.5726	1.653	15.6
14	BICF2P1260330	57450624	A	0.75	0.3714	G	0.004421	5.077	0.5726	1.653	15.6
4	TIGRP2P65216_rs8977606	74706244	G	0.2	0.5857	A	0.004465	0.1768	0.6094	0.05356	0.5838
11	TIGRP2P154224_rs8819696	75534476	A	0.8	0.4143	G	0.004465	5.655	0.6094	1.713	18.67
5	BICF2P775495	8575669	G	0.3636	0.08824	A	0.004508	5.905	0.6158	1.766	19.74
1	BICF2S23033103	34628111	C	0.09091	0.4143	G	0.004579	0.1414	0.7803	0.03063	0.6525
2	BICF2P820410	27603571	G	0.09091	0.4143	A	0.004579	0.1414	0.7803	0.03063	0.6525
4	BICF2P192700	44844602	G	0.09091	0.4143	A	0.004579	0.1414	0.7803	0.03063	0.6525
6	BICF2P423478	29248457	G	0.09091	0.4143	A	0.004579	0.1414	0.7803	0.03063	0.6525
6	BICF2P254642	29267768	G	0.09091	0.4143	A	0.004579	0.1414	0.7803	0.03063	0.6525
6	BICF2P1067537	29295101	G	0.09091	0.4143	A	0.004579	0.1414	0.7803	0.03063	0.6525
12	BICF2P129507	4014655	A	0.09091	0.4143	G	0.004579	0.1414	0.7803	0.03063	0.6525
13	BICF2G630615929	26323479	G	0.09091	0.4143	A	0.004579	0.1414	0.7803	0.03063	0.6525
15	BICF2G630417017	67122362	A	0.09091	0.4143	G	0.004579	0.1414	0.7803	0.03063	0.6525
15	BICF2G630416990	67131920	A	0.09091	0.4143	G	0.004579	0.1414	0.7803	0.03063	0.6525
20	BICF2P357759	27431204	C	0.09091	0.4143	A	0.004579	0.1414	0.7803	0.03063	0.6525
21	BICF2G630651575	20873351	G	0.09091	0.4143	A	0.004579	0.1414	0.7803	0.03063	0.6525
26	BICF2P904429	34249737	G	0.09091	0.4143	A	0.004579	0.1414	0.7803	0.03063	0.6525
18	BICF2P316934	58398939	A	0.4091	0.1176	G	0.004696	5.192	0.5742	1.685	16
1	BICF2S22916737	30761550	G	0.2	0.5714	A	0.004711	0.1875	0.609	0.05684	0.6185
14	BICF2S23543697	50714203	A	0.2	0.5714	G	0.004711	0.1875	0.609	0.05684	0.6185
26	BICF2P725386	26084204	G	0.6364	0.2857	A	0.004852	4.375	0.5162	1.591	12.03
26	BICF2P998354	26210309	A	0.6364	0.2857	G	0.004852	4.375	0.5162	1.591	12.03
4	BICF2P514738	77568473	G	0	0.2857	A	0.004853	0	inf	0	nan
1	BICF2S2303742	21402482	G	0	0.2714	A	0.004942	0	inf	0	nan
24	BICF2G630497614	44403905	A	0	0.2714	G	0.004942	0	inf	0	nan
27	BICF2G630140292	8379066	G	0	0.2714	A	0.004942	0	inf	0	nan
34	BICF2P1142879	10376696	A	0	0.2714	G	0.004942	0	inf	0	nan
1	BICF2P1293268	86903752	A	0.05	0.3857	G	0.004965	0.08382	1.055	0.0106	0.6627
4	BICF2P890230	22267748	A	0.05	0.3857	G	0.004965	0.08382	1.055	0.0106	0.6627
4	BICF2S2369174	68238371	G	0.05	0.3857	A	0.004965	0.08382	1.055	0.0106	0.6627
33	BICF2P1238702	19500167	C	0.05	0.3857	G	0.004965	0.08382	1.055	0.0106	0.6627
37	BICF2G630126834	11083800	A	0.05	0.3857	C	0.004965	0.08382	1.055	0.0106	0.6627
3	BICF2G630337726	35146536	G	0.5	0.1571	A	0.005066	5.364	0.5548	1.808	15.91
5	BICF2P105189	63873964	A	0.5	0.1571	G	0.005066	5.364	0.5548	1.808	15.91
14	BICF2S2377532	55806334	A	0.5	0.1571	G	0.005066	5.364	0.5548	1.808	15.91
14	BICF2P1008356	56979499	G	0.5	0.1571	A	0.005066	5.364	0.5548	1.808	15.91
32	BICF2S23659868	31790772	A	0.5	0.1571	G	0.005066	5.364	0.5548	1.808	15.91
4	BICF2S22918077	67358884	G	0.05	0.3714	A	0.005079	0.08907	1.055	0.01126	0.7048
16	BICF2P75779	24255714	G	0.05	0.3714	A	0.005079	0.08907	1.055	0.01126	0.7048
21	BICF2P1432115	46782696	A	0.05	0.3714	G	0.005079	0.08907	1.055	0.01126	0.7048
27	BICF2G630138363	5420715	G	0.05	0.3714	A	0.005079	0.08907	1.055	0.01126	0.7048
32	BICF2S22940021	18045394	C	0.05	0.3714	G	0.005079	0.08907	1.055	0.01126	0.7048
37	BICF2G630130535	27934641	A	0.05	0.3714	G	0.005079	0.08907	1.055	0.01126	0.7048
12	BICF2S23630974	20611480	A	0.75	0.3857	G	0.005133	4.778	0.5718	1.558	14.65
14	BICF2S2313077	54619103	C	0.75	0.3857	A	0.005133	4.778	0.5718	1.558	14.65
35	BICF2S23311686	16832578	G	0.75	0.3857	A	0.005133	4.778	0.5718	1.558	14.65
4	BICF2P169920	86944538	A	0	0.2571	G	0.005148	0	inf	0	nan
5	BICF2S23534689	65880179	A	0	0.2571	G	0.005148	0	inf	0	nan
8	BICF2P699754	11568315	C	0	0.2571	A	0.005148	0	inf	0	nan
12	BICF2P1081573	5158207	A	0	0.2571	C	0.005148	0	inf	0	nan
12	TIGRP2P163781_rs8996269	39854945	G	0	0.2571	A	0.005148	0	inf	0	nan
16	BICF2G630849960	22220425	A	0	0.2571	G	0.005148	0	inf	0	nan
24	BICF2S23412499	44999673	A	0	0.2571	G	0.005148	0	inf	0	nan
27	BICF2G630140515	8981745	A	0	0.2571	G	0.005148	0	inf	0	nan
32	BICF2P1314684	15518521	C	0	0.2571	A	0.005148	0	inf	0	nan
34	BICF2P1203581	11447751	G	0	0.2571	A	0.005148	0	inf	0	nan
36	BICF2G630765575	6447047	G	0	0.2571	A	0.005148	0	inf	0	nan
37	BICF2P522458	4674114	A	0	0.2571	G	0.005148	0	inf	0	nan
4	BICF2S23542486	44658221	G	0.15	0.5	A	0.005199	0.1765	0.6703	0.04744	0.6565
4	BICF2P186315	69572265	C	0.15	0.5	A	0.005199	0.1765	0.6703	0.04744	0.6565
9	BICF2P352724	8921084	A	0.15	0.5	G	0.005199	0.1765	0.6703	0.04744	0.6565
12	TIGRP2P167215_rs8877889	5108726	G	0.15	0.5	A	0.005199	0.1765	0.6703	0.04744	0.6565
12	BICF2P928938	39986380	G	0.15	0.5	A	0.005199	0.1765	0.6703	0.04744	0.6565
13	BICF2G630615912	26315885	T	0.15	0.5	A	0.005199	0.1765	0.6703	0.04744	0.6565
21	BICF2P137048	22783157	G	0.15	0.5	A	0.005199	0.1765	0.6703	0.04744	0.6565
25	BICF2G630157115	52804631	C	0.15	0.5	A	0.005199	0.1765	0.6703	0.04744	0.6565
3	BICF2P964095	92411287	C	0.1364	0.4857	G	0.005287	0.1672	0.6657	0.04535	0.6164
4	BICF2P614182	74235196	A	0.1364	0.4857	G	0.005287	0.1672	0.6657	0.04535	0.6164
9	BICF2P24946	9528527	G	0.1364	0.4857	A	0.005287	0.1672	0.6657	0.04535	0.6164
14	BICF2P316586	51533742	A	0.1364	0.4857	G	0.005287	0.1672	0.6657	0.04535	0.6164
15	BICF2P468033	27480210	A	0.1364	0.4857	G	0.005287	0.1672	0.6657	0.04535	0.6164
16	BICF2P1307241	29578918	G	0.1364	0.4857	A	0.005287	0.1672	0.6657	0.04535	0.6164
35	BICF2P1052143	20024153	A	0.1364	0.4857	C	0.005287	0.1672	0.6657	0.04535	0.6164
6	BICF2G630578570	50626848	G	0	0.2714	A	0.005379	0	inf	0	nan
12	BICF2S23117903	20817838	G	0	0.2714	A	0.005379	0	inf	0	nan
15	BICF2P584458	49924063	C	0	0.2714	A	0.005379	0	inf	0	nan
2	BICF2G630675365	13345160	A	0.04545	0.3571	G	0.005393	0.08571	1.053	0.01087	0.6757
3	BICF2G630106552	36398534	G	0.04545	0.3571	A	0.005393	0.08571	1.053	0.01087	0.6757
4	BICF2P627056	18762018	G	0.04545	0.3571	A	0.005393	0.08571	1.053	0.01087	0.6757
35	BICF2S2336672	17231058	A	0.04545	0.3571	G	0.005393	0.08571	1.053	0.01087	0.6757
1	BICF2P210343	30778277	G	0.2	0.5571	A	0.005465	0.1987	0.6086	0.06028	0.6551
1	BICF2G630790543	95836792	G	0.2	0.5571	A	0.005465	0.1987	0.6086	0.06028	0.6551
6	BICF2G630582370	47411590	G	0.2	0.5571	A	0.005465	0.1987	0.6086	0.06028	0.6551
8	BICF2S23310416	23826752	G	0.2	0.5571	A	0.005465	0.1987	0.6086	0.06028	0.6551
11	BICF2P89315	70163549	G	0.2	0.5571	A	0.005465	0.1987	0.6086	0.06028	0.6551
16	BICF2P1327148	28111475	C	0.2	0.5571	A	0.005465	0.1987	0.6086	0.06028	0.6551
21	BICF2S23531669	50931817	G	0.2	0.5571	A	0.005465	0.1987	0.6086	0.06028	0.6551
25	BICF2P1180750	7854901	A	0.2	0.5571	G	0.005465	0.1987	0.6086	0.06028	0.6551
37	BICF2P413163	27729234	A	0.2	0.5571	G	0.005465	0.1987	0.6086	0.06028	0.6551
2	TIGRP2P20627_rs8932526	13491180	A	0.04545	0.3429	G	0.005476	0.09127	1.054	0.01156	0.7203
4	BICF2G630168407	74761828	G	0.04545	0.3429	A	0.005476	0.09127	1.054	0.01156	0.7203
4	BICF2G630169616	77066507	A	0.04545	0.3429	C	0.005476	0.09127	1.054	0.01156	0.7203
15	TIGRP2P199718_rs8747967	37334123	G	0.04545	0.3429	A	0.005476	0.09127	1.054	0.01156	0.7203
16	BICF2P211866	25961967	G	0.04545	0.3429	A	0.005476	0.09127	1.054	0.01156	0.7203
16	BICF2S2294032	27710818	A	0.04545	0.3429	C	0.005476	0.09127	1.054	0.01156	0.7203
21	BICF2G630651201	21276987	C	0.04545	0.3429	A	0.005476	0.09127	1.054	0.01156	0.7203
21	BICF2G630651116	21342491	C	0.04545	0.3429	A	0.005476	0.09127	1.054	0.01156	0.7203
21	BICF2G630651111	21347943	A	0.04545	0.3429	G	0.005476	0.09127	1.054	0.01156	0.7203
30	BICF2P402731	35502114	T	0.04545	0.3429	A	0.005476	0.09127	1.054	0.01156	0.7203
13	BICF2S23713956	23506853	A	0.6	0.2429	G	0.005484	4.676	0.5348	1.639	13.34
14	BICF2P844855	53859610	A	0.6	0.2429	G	0.005484	4.676	0.5348	1.639	13.34
21	BICF2G630653866	17807643	A	0.6	0.2429	C	0.005484	4.676	0.5348	1.639	13.34
24	BICF2G630512451	10946472	A	0.6	0.2429	G	0.005484	4.676	0.5348	1.639	13.34
28	BICF2S23140514	36783904	A	0.6	0.2429	G	0.005484	4.676	0.5348	1.639	13.34
1	BICF2G630713712	20300349	A	0.55	0.2143	G	0.005539	4.481	0.5356	1.569	12.8
4	BICF2G630168994	75935377	A	0.55	0.2143	G	0.005539	4.481	0.5356	1.569	12.8
20	BICF2P73100	48628393	G	0.55	0.2143	A	0.005539	4.481	0.5356	1.569	12.8
29	BICF2P1185794	17099225	A	0.55	0.2143	G	0.005539	4.481	0.5356	1.569	12.8
35	BICF2S23613168	19868209	A	0.55	0.2143	C	0.005539	4.481	0.5356	1.569	12.8
38	BICF2P693451	8798375	A	0.55	0.2143	G	0.005539	4.481	0.5356	1.569	12.8
14	BICF2S23223974	61748469	G	0.1364	0.4714	A	0.005567	0.177	0.6658	0.04801	0.6528
15	BICF2P1131068	52577782	A	0.1364	0.4714	G	0.005567	0.177	0.6658	0.04801	0.6528
1	BICF2G630719267	36996449	G	0.5	0.1857	A	0.005578	4.385	0.5256	1.565	12.28
4	BICF2S23432736	87617771	A	0.5	0.1857	G	0.005578	4.385	0.5256	1.565	12.28
7	TIGRP2P98921_rs8941647	53997670	A	0.5	0.1857	G	0.005578	4.385	0.5256	1.565	12.28
14	BICF2P1197682	50867739	A	0.5	0.1857	G	0.005578	4.385	0.5256	1.565	12.28
15	TIGRP2P208467_rs8752585	3671882	A	0.5	0.1857	G	0.005578	4.385	0.5256	1.565	12.28
1	BICF2P788535	32472213	A	0.6818	0.3286	G	0.005642	4.379	0.5237	1.569	12.22
1	BICF2S23355424	76597919	A	0.4545	0.1429	G	0.005642	5	0.5477	1.709	14.63
1	BICF2P235283	122649686	G	0.4545	0.1429	A	0.005642	5	0.5477	1.709	14.63
13	BICF2G630616769	27541599	C	0.6818	0.3286	A	0.005642	4.379	0.5237	1.569	12.22
13	BICF2P838921	61105478	A	0.6818	0.3286	C	0.005642	4.379	0.5237	1.569	12.22
14	BICF2P722314	50598523	A	0.4545	0.1429	G	0.005642	5	0.5477	1.709	14.63
15	BICF2S23713849	23620557	A	0.4545	0.1429	G	0.005642	5	0.5477	1.709	14.63
15	BICF2P794160	63887538	A	0.4545	0.1429	G	0.005642	5	0.5477	1.709	14.63
21	BICF2P1301327	17679135	G	0.4545	0.1429	A	0.005642	5	0.5477	1.709	14.63
35	BICF2P88989	19924123	A	0.6818	0.3286	C	0.005642	4.379	0.5237	1.569	12.22
30	BICF2G630406985	22804002	A	0.2727	0.04412	G	0.005876	8.125	0.7602	1.831	36.05
4	BICF2P461087	21737070	A	0.5	0.1714	C	0.006084	4.833	0.5482	1.65	14.16
14	BICF2P261420	33485520	A	0.5	0.1714	G	0.006084	4.833	0.5482	1.65	14.16
14	BICF2S23248709	51451071	A	0.4545	0.1471	C	0.006084	4.833	0.5482	1.65	14.16
20	BICF2P236786	48397045	C	0.5	0.1714	A	0.006084	4.833	0.5482	1.65	14.16
21	BICF2G630645847	30791275	A	0.5	0.1714	G	0.006084	4.833	0.5482	1.65	14.16
23	BICF2P1423277	36927722	A	0.5	0.1714	G	0.006084	4.833	0.5482	1.65	14.16
31	BICF2P382948	25035963	A	0.5	0.1714	G	0.006084	4.833	0.5482	1.65	14.16
32	TIGRP2P382861_rs9039047	31762577	A	0.5	0.1714	G	0.006084	4.833	0.5482	1.65	14.16
33	BICF2P447105	19512456	A	0.5	0.1714	G	0.006084	4.833	0.5482	1.65	14.16
3	BICF2G630353329	81505801	A	0.5455	0.2143	G	0.006093	4.4	0.5179	1.595	12.14
12	TIGRP2P159472_rs8878953	21189830	G	0.5455	0.2143	A	0.006093	4.4	0.5179	1.595	12.14
13	BICF2P1428283	26807341	G	0.5455	0.2143	A	0.006093	4.4	0.5179	1.595	12.14
33	BICF2P3936	18574546	A	0.5455	0.2143	G	0.006093	4.4	0.5179	1.595	12.14
7	BICF2G630556500	34388577	G	0.6364	0.3	A	0.006125	4.083	0.5143	1.49	11.19
22	BICF2G630330358	40130065	A	0.6364	0.3	G	0.006125	4.083	0.5143	1.49	11.19
35	BICF2P693293	20056647	G	0.6364	0.3	A	0.006125	4.083	0.5143	1.49	11.19
4	BICF2P406752	73360746	A	0.1818	0.5286	G	0.006147	0.1982	0.6024	0.06086	0.6455
4	BICF2P16498	73414721	C	0.1818	0.5286	A	0.006147	0.1982	0.6024	0.06086	0.6455
4	BICF2P949530	73417403	G	0.1818	0.5286	A	0.006147	0.1982	0.6024	0.06086	0.6455
4	BICF2P1040220	75070474	G	0.1818	0.5286	A	0.006147	0.1982	0.6024	0.06086	0.6455
11	BICF2P1254122	74385009	A	0.1818	0.5286	G	0.006147	0.1982	0.6024	0.06086	0.6455
21	BICF2G630652918	19247023	A	0.1818	0.5286	G	0.006147	0.1982	0.6024	0.06086	0.6455
14	BICF2S23519027	53089826	G	0.7273	0.3714	A	0.006159	4.513	0.5388	1.57	12.98
18	BICF2P642311	54837807	A	0.7273	0.3714	G	0.006159	4.513	0.5388	1.57	12.98
19	BICF2P358169	49673424	C	0.7273	0.3714	A	0.006159	4.513	0.5388	1.57	12.98
24	BICF2P861936	14022871	G	0.7273	0.3714	A	0.006159	4.513	0.5388	1.57	12.98
24	BICF2P222851	14036536	T	0.7273	0.3714	A	0.006159	4.513	0.5388	1.57	12.98
24	BICF2P653882	14051699	G	0.7273	0.3714	A	0.006159	4.513	0.5388	1.57	12.98
36	BICF2G630756415	30947302	A	0.7273	0.3714	G	0.006159	4.513	0.5388	1.57	12.98
11	BICF2G630309229	75683349	G	0.7727	0.4143	A	0.006338	4.807	0.5636	1.593	14.51
13	BICF2S23548051	56573736	G	0.7727	0.4143	A	0.006338	4.807	0.5636	1.593	14.51
16	BICF2G630816936	52352958	C	0.7727	0.4143	A	0.006338	4.807	0.5636	1.593	14.51
16	BICF2G630816945	52360624	A	0.7727	0.4143	G	0.006338	4.807	0.5636	1.593	14.51
1	BICF2G630716996	33793032	A	0.3182	0.07143	G	0.006576	6.067	0.6519	1.691	21.77
1	BICF2G630719447	37273063	G	0.3182	0.07143	A	0.006576	6.067	0.6519	1.691	21.77
2	BICF2P667104	13512702	A	0.3182	0.07143	T	0.006576	6.067	0.6519	1.691	21.77
6	BICF2P30466	30675469	C	0.3182	0.07143	A	0.006576	6.067	0.6519	1.691	21.77
13	BICF2G630616268	26669790	A	0.3182	0.07143	G	0.006576	6.067	0.6519	1.691	21.77
15	BICF2G630439412	22563605	A	0.3182	0.07143	G	0.006576	6.067	0.6519	1.691	21.77
18	TIGRP2P255420_rs9007813	49453770	A	0.3182	0.07143	G	0.006576	6.067	0.6519	1.691	21.77
19	BICF2S23545629	42692051	A	0.3182	0.07143	G	0.006576	6.067	0.6519	1.691	21.77
24	TIGRP2P316706_rs8734781	33617623	A	0.3182	0.07143	G	0.006576	6.067	0.6519	1.691	21.77
25	BICF2G630467422	16651959	A	0.3182	0.07143	G	0.006576	6.067	0.6519	1.691	21.77
34	BICF2P256815	36608102	A	0.3182	0.07143	C	0.006576	6.067	0.6519	1.691	21.77
1	BICF2S23641091	69158824	A	0.4	0.1143	G	0.006601	5.167	0.5912	1.622	16.46
3	BICF2P866204	90757469	G	0.4	0.1143	A	0.006601	5.167	0.5912	1.622	16.46
14	BICF2P653203	46042611	G	0.4	0.1143	A	0.006601	5.167	0.5912	1.622	16.46
14	TIGRP2P193300_rs8550431	46081977	A	0.4	0.1143	G	0.006601	5.167	0.5912	1.622	16.46
15	BICF2S23340047	52460227	G	0.4	0.1143	A	0.006601	5.167	0.5912	1.622	16.46
16	BICF2G630111461	32081937	A	0.4	0.1143	G	0.006601	5.167	0.5912	1.622	16.46
24	BICF2P129052	41375867	A	0.4	0.1143	G	0.006601	5.167	0.5912	1.622	16.46
27	BICF2G630152120	30222269	C	0.4	0.1143	A	0.006601	5.167	0.5912	1.622	16.46
32	BICF2P544972	36190853	A	0.4	0.1143	C	0.006601	5.167	0.5912	1.622	16.46
7	BICF2G630561335	61437828	A	0.6818	0.3429	G	0.006666	4.107	0.5224	1.475	11.43
9	BICF2P322734	53247168	T	0.6818	0.3429	A	0.006666	4.107	0.5224	1.475	11.43
13	BICF2P105843	28148379	C	0.6818	0.3429	A	0.006666	4.107	0.5224	1.475	11.43
15	TIGRP2P207130_rs9143889	64704595	A	0.6818	0.3429	G	0.006666	4.107	0.5224	1.475	11.43
24	BICF2G630510354	13597313	A	0.6818	0.3429	G	0.006666	4.107	0.5224	1.475	11.43
3	BICF2P1363915	36207050	C	0.2273	0.5714	A	0.00669	0.2206	0.5632	0.07315	0.6652
4	BICF2S23752775	34812351	A	0.2273	0.5714	G	0.00669	0.2206	0.5632	0.07315	0.6652
10	BICF2P46466	64135761	C	0.2273	0.5714	A	0.00669	0.2206	0.5632	0.07315	0.6652
12	BICF2P21283	29777206	C	0.2273	0.5714	A	0.00669	0.2206	0.5632	0.07315	0.6652
12	BICF2P370746	39952143	G	0.2273	0.5714	A	0.00669	0.2206	0.5632	0.07315	0.6652
15	TIGRP2P196487_rs8888945	19702914	G	0.2273	0.5714	A	0.00669	0.2206	0.5632	0.07315	0.6652
30	BICF2S23349126	8587630	A	0.2273	0.5714	G	0.00669	0.2206	0.5632	0.07315	0.6652
37	BICF2G630130360	27706970	G	0.2273	0.5714	A	0.00669	0.2206	0.5632	0.07315	0.6652
1	BICF2G630717573	34608224	A	0.6	0.2571	G	0.006695	4.333	0.5321	1.527	12.3
1	BICF2S23128713	98371648	A	0.6	0.2571	G	0.006695	4.333	0.5321	1.527	12.3
11	BICF2S23111508	74410476	C	0.6	0.2571	G	0.006695	4.333	0.5321	1.527	12.3
14	BICF2S22951553	47076593	A	0.6	0.2571	T	0.006695	4.333	0.5321	1.527	12.3
15	BICF2G630439948	21156022	T	0.6	0.2571	A	0.006695	4.333	0.5321	1.527	12.3
18	BICF2P863660	50644587	G	0.6	0.2571	A	0.006695	4.333	0.5321	1.527	12.3
22	BICF2P378998	42186497	A	0.6	0.2571	G	0.006695	4.333	0.5321	1.527	12.3
24	BICF2G630512352	11030078	G	0.6	0.2571	A	0.006695	4.333	0.5321	1.527	12.3
24	TIGRP2P320157_rs8775622	43776075	G	0.6	0.2571	A	0.006695	4.333	0.5321	1.527	12.3
32	BICF2S23019188	33833491	C	0.6	0.2571	A	0.006695	4.333	0.5321	1.527	12.3
5	TIGRP2P73652_rs8754614	55419100	A	0.5455	0.2206	G	0.006723	4.24	0.5185	1.535	11.71
1	BICF2P304995	30406485	A	0.1818	0.5143	G	0.006824	0.2099	0.6023	0.06446	0.6833
2	BICF2S22953999	27913011	A	0.1818	0.5143	G	0.006824	0.2099	0.6023	0.06446	0.6833
4	BICF2P1310002	44753769	G	0.1818	0.5143	A	0.006824	0.2099	0.6023	0.06446	0.6833
4	TIGRP2P63467_rs8818371	55709801	G	0.1818	0.5143	A	0.006824	0.2099	0.6023	0.06446	0.6833
4	BICF2P801923	73345231	G	0.1818	0.5143	A	0.006824	0.2099	0.6023	0.06446	0.6833
4	BICF2G630169403	76475082	G	0.1818	0.5143	A	0.006824	0.2099	0.6023	0.06446	0.6833
16	TIGRP2P213738_rs8854718	30274580	G	0.1818	0.5143	A	0.006824	0.2099	0.6023	0.06446	0.6833
23	BICF2G630370434	46737407	A	0.1818	0.5143	G	0.006824	0.2099	0.6023	0.06446	0.6833
25	TIGRP2P336415_rs9084998	8720727	G	0.1818	0.5143	A	0.006824	0.2099	0.6023	0.06446	0.6833
26	BICF2S22947723	35736637	A	0.1818	0.5143	C	0.006824	0.2099	0.6023	0.06446	0.6833
35	TIGRP2P407199_rs9173850	16803918	A	0.1818	0.5143	G	0.006824	0.2099	0.6023	0.06446	0.6833
1	BICF2P1257787	76472731	A	0.7273	0.3857	G	0.006865	4.247	0.538	1.479	12.19
21	BICF2G630650017	26825762	A	0.7273	0.3857	G	0.006865	4.247	0.538	1.479	12.19
26	BICF2P1080541	7420657	A	0.7273	0.3857	T	0.006865	4.247	0.538	1.479	12.19
35	BICF2P1229079	17354254	G	0.7273	0.3857	A	0.006865	4.247	0.538	1.479	12.19
2	BICF2P616651	14463802	A	0.3636	0.1	G	0.006976	5.143	0.596	1.599	16.54
29	BICF2P995770	23621044	A	0.3636	0.1	G	0.006976	5.143	0.596	1.599	16.54
6	BICF2G630580126	49441876	A	0.3	0.05714	G	0.007009	7.071	0.7094	1.761	28.4
7	BICF2P215083	65814751	A	0.3	0.05714	G	0.007009	7.071	0.7094	1.761	28.4
17	BICF2P87551	3604596	A	0.3	0.05714	G	0.007009	7.071	0.7094	1.761	28.4
23	BICF2G630387313	15286963	A	0.3	0.05714	G	0.007009	7.071	0.7094	1.761	28.4
26	BICF2S23613392	27907379	A	0.3	0.05714	G	0.007009	7.071	0.7094	1.761	28.4
9	BICF2P37950	9721569	A	0.35	0.08571	G	0.007213	5.744	0.6341	1.657	19.9
13	BICF2G630616434	26922036	A	0.35	0.08571	G	0.007213	5.744	0.6341	1.657	19.9
15	BICF2P664470	23736018	C	0.35	0.08571	G	0.007213	5.744	0.6341	1.657	19.9
19	BICF2S23758597	14098227	A	0.35	0.08571	C	0.007213	5.744	0.6341	1.657	19.9
21	BICF2G630649811	27163999	A	0.35	0.08571	G	0.007213	5.744	0.6341	1.657	19.9
36	TIGRP2P413884_rs8544846	26566338	A	0.35	0.08571	G	0.007213	5.744	0.6341	1.657	19.9
3	TIGRP2P41485_rs9211195	37712424	A	0.1	0.4429	G	0.0073	0.1398	0.7832	0.03011	0.6489
4	BICF2S23335213	69349688	G	0.1	0.4429	A	0.0073	0.1398	0.7832	0.03011	0.6489
4	BICF2P310428	70835186	G	0.1	0.4429	A	0.0073	0.1398	0.7832	0.03011	0.6489
4	BICF2S23346783	73657653	A	0.1	0.4429	G	0.0073	0.1398	0.7832	0.03011	0.6489
11	TIGRP2P152161_rs9158250	69254198	G	0.1	0.4429	A	0.0073	0.1398	0.7832	0.03011	0.6489
12	BICF2P777101	4169686	G	0.1	0.4429	A	0.0073	0.1398	0.7832	0.03011	0.6489
19	BICF2S2377571	36981524	G	0.1	0.4429	A	0.0073	0.1398	0.7832	0.03011	0.6489
3	BICF2G630337711	35136498	G	0.4545	0.1571	A	0.007377	4.47	0.5396	1.552	12.87
14	BICF2S23130103	55554195	G	0.4545	0.1571	A	0.007377	4.47	0.5396	1.552	12.87
14	BICF2S23523418	55764096	G	0.4545	0.1571	A	0.007377	4.47	0.5396	1.552	12.87
19	BICF2G630256784	48933396	G	0.4545	0.1571	A	0.007377	4.47	0.5396	1.552	12.87
21	BICF2S23544394	21138733	A	0.4545	0.1571	G	0.007377	4.47	0.5396	1.552	12.87
31	BICF2P266366	41355591	G	0.4545	0.1571	C	0.007377	4.47	0.5396	1.552	12.87
6	BICF2P49911	30259363	C	0.1	0.4286	A	0.007488	0.1481	0.7835	0.0319	0.6881
11	BICF2P644955	69024395	A	0.1	0.4286	G	0.007488	0.1481	0.7835	0.0319	0.6881
12	BICF2S23128134	20748704	A	0.1	0.4286	C	0.007488	0.1481	0.7835	0.0319	0.6881
14	BICF2S22928466	51639050	A	0.1	0.4286	G	0.007488	0.1481	0.7835	0.0319	0.6881
34	BICF2S23026642	34168231	G	0.1	0.4286	A	0.007488	0.1481	0.7835	0.0319	0.6881
5	BICF2S23523955	86507967	A	0.5455	0.2286	G	0.007657	4.05	0.5142	1.478	11.09
6	BICF2G630581556	48485914	A	0.5455	0.2286	G	0.007657	4.05	0.5142	1.478	11.09
10	BICF2P538011	61878046	G	0.5455	0.2286	A	0.007657	4.05	0.5142	1.478	11.09
12	BICF2P1003908	21034575	A	0.5455	0.2286	G	0.007657	4.05	0.5142	1.478	11.09
15	BICF2P705638	17211245	A	0.5455	0.2286	G	0.007657	4.05	0.5142	1.478	11.09
21	BICF2P645700	51170199	C	0.5455	0.2286	G	0.007657	4.05	0.5142	1.478	11.09
29	BICF2P90646	17736607	A	0.5455	0.2286	G	0.007657	4.05	0.5142	1.478	11.09
32	BICF2P115599	33731325	C	0.5455	0.2286	A	0.007657	4.05	0.5142	1.478	11.09
1	BICF2P314892	122486560	G	0.2273	0.5571	A	0.007765	0.2338	0.5628	0.07759	0.7045
11	BICF2P1239507	70153334	A	0.2273	0.5571	C	0.007765	0.2338	0.5628	0.07759	0.7045
11	BICF2P1284131	71543367	G	0.2273	0.5571	A	0.007765	0.2338	0.5628	0.07759	0.7045
14	TIGRP2P194804_rs8930414	61622002	A	0.2273	0.5571	G	0.007765	0.2338	0.5628	0.07759	0.7045
16	BICF2P1429723	27966182	T	0.2273	0.5571	A	0.007765	0.2338	0.5628	0.07759	0.7045
25	TIGRP2P326371_rs8794333	22460534	G	0.2273	0.5571	A	0.007765	0.2338	0.5628	0.07759	0.7045
2	BICF2S23122258	35617200	A	0.65	0.3	G	0.007899	4.333	0.5365	1.514	12.4
3	BICF2P174582	77312759	G	0.65	0.3	A	0.007899	4.333	0.5365	1.514	12.4
9	BICF2G630828258	13225794	A	0.65	0.3	G	0.007899	4.333	0.5365	1.514	12.4
10	BICF2P355650	43139339	A	0.5	0.1857	C	0.00803	4.385	0.5426	1.514	12.7
32	G1428f4S134	10494147	G	0.5	0.1857	A	0.00803	4.385	0.5426	1.514	12.7
35	BICF2S23028274	20115797	G	0.5	0.1857	A	0.00803	4.385	0.5426	1.514	12.7
11	BICF2G630307764	74224229	G	0.09091	0.4118	A	0.008044	0.1429	0.7815	0.03088	0.6608
24	BICF2G630507459	17048454	A	0.3636	0.1029	G	0.008118	4.98	0.5964	1.547	16.03
1	BICF2S23354689	16380312	G	0.09091	0.4	A	0.008225	0.15	0.7807	0.03247	0.6929
3	BICF2G630338000	40197981	G	0.09091	0.4	A	0.008225	0.15	0.7807	0.03247	0.6929
14	BICF2P346991	51650747	A	0.09091	0.4	C	0.008225	0.15	0.7807	0.03247	0.6929
21	BICF2P553868	46035068	A	0.09091	0.4	G	0.008225	0.15	0.7807	0.03247	0.6929
30	BICF2G630411678	6718494	G	0.09091	0.4	A	0.008225	0.15	0.7807	0.03247	0.6929
37	BICF2G630130525	27924765	G	0.09091	0.4	A	0.008225	0.15	0.7807	0.03247	0.6929
2	BICF2P527445	50576396	A	0.4545	0.1618	G	0.008356	4.318	0.5402	1.498	12.45
9	BICF2P526954	13974999	A	0.5909	0.2571	G	0.00845	4.173	0.5127	1.528	11.4
13	BICF2P1034519	57585796	C	0.5909	0.2571	G	0.00845	4.173	0.5127	1.528	11.4
15	BICF2P1429734	21182802	A	0.5909	0.2571	G	0.00845	4.173	0.5127	1.528	11.4
26	BICF2S2345396	25995350	A	0.5909	0.2571	G	0.00845	4.173	0.5127	1.528	11.4
2	BICF2S23914990	32572912	A	0.1	0.4143	G	0.008457	0.1571	0.7839	0.0338	0.7301
3	BICF2G630358801	91418066	A	0.1	0.4143	G	0.008457	0.1571	0.7839	0.0338	0.7301
3	BICF2G630360010	92223569	G	0.1	0.4143	A	0.008457	0.1571	0.7839	0.0338	0.7301
4	BICF2P1100904	67829129	A	0.1	0.4143	G	0.008457	0.1571	0.7839	0.0338	0.7301
4	BICF2P951165	73929512	C	0.1	0.4143	G	0.008457	0.1571	0.7839	0.0338	0.7301
4	BICF2G630168533	75133671	A	0.1	0.4143	G	0.008457	0.1571	0.7839	0.0338	0.7301
4	BICF2G630177329	86493105	A	0.1	0.4143	G	0.008457	0.1571	0.7839	0.0338	0.7301
6	BICF2P704885	29236525	G	0.1	0.4143	A	0.008457	0.1571	0.7839	0.0338	0.7301
6	BICF2S23512763	33468177	G	0.1	0.4143	A	0.008457	0.1571	0.7839	0.0338	0.7301
6	BICF2P1249700	39455548	G	0.1	0.4143	A	0.008457	0.1571	0.7839	0.0338	0.7301
12	TIGRP2P155568_rs8743480	4136210	A	0.1	0.4143	G	0.008457	0.1571	0.7839	0.0338	0.7301
15	BICF2G630416985	67136955	A	0.1	0.4143	C	0.008457	0.1571	0.7839	0.0338	0.7301
21	BICF2S23260680	17581227	C	0.1	0.4143	A	0.008457	0.1571	0.7839	0.0338	0.7301
24	BICF2P195953	13431941	C	0.1	0.4143	G	0.008457	0.1571	0.7839	0.0338	0.7301
33	BICF2P303461	19414182	G	0.1	0.4143	A	0.008457	0.1571	0.7839	0.0338	0.7301
3	BICF2G630107717	37814785	A	0.09091	0.3857	G	0.008968	0.1593	0.7812	0.03445	0.7363
3	BICF2G630107767	37867683	A	0.09091	0.3857	G	0.008968	0.1593	0.7812	0.03445	0.7363
4	BICF2S23231412	71052897	A	0.09091	0.3857	G	0.008968	0.1593	0.7812	0.03445	0.7363
4	BICF2P908999	71553303	A	0.09091	0.3857	G	0.008968	0.1593	0.7812	0.03445	0.7363
4	BICF2G630169852	77238127	A	0.09091	0.3857	C	0.008968	0.1593	0.7812	0.03445	0.7363
7	TIGRP2P93469_rs8914466	25864317	A	0.09091	0.3857	G	0.008968	0.1593	0.7812	0.03445	0.7363
13	BICF2G630617126	27899721	G	0.09091	0.3857	A	0.008968	0.1593	0.7812	0.03445	0.7363
16	BICF2G630850864	23692528	G	0.09091	0.3857	A	0.008968	0.1593	0.7812	0.03445	0.7363
16	TIGRP2P212948_rs8789835	27043633	G	0.09091	0.3857	A	0.008968	0.1593	0.7812	0.03445	0.7363
21	BICF2P1210285	39469005	G	0.09091	0.3857	A	0.008968	0.1593	0.7812	0.03445	0.7363
26	BICF2S23351628	4509668	G	0.09091	0.3857	A	0.008968	0.1593	0.7812	0.03445	0.7363
14	BICF2P977640	61229704	A	0.7	0.3429	G	0.009061	4.472	0.5491	1.525	13.12
21	BICF2G630653494	18263272	A	0.7	0.3429	G	0.009061	4.472	0.5491	1.525	13.12
25	BICF2G630467913	14704093	A	0.7	0.3429	G	0.009061	4.472	0.5491	1.525	13.12
4	TIGRP2P64280_rs8759900	71329939	C	0.15	0.4857	A	0.009218	0.1869	0.6703	0.05022	0.6952
4	BICF2P1144701	72266068	G	0.15	0.4857	A	0.009218	0.1869	0.6703	0.05022	0.6952
9	TIGRP2P131659_rs8744388	15061419	A	0.15	0.4857	G	0.009218	0.1869	0.6703	0.05022	0.6952
9	BICF2S23236317	58527653	G	0.15	0.4857	C	0.009218	0.1869	0.6703	0.05022	0.6952
14	BICF2P960504	54590700	A	0.15	0.4857	G	0.009218	0.1869	0.6703	0.05022	0.6952
17	BICF2P933139	7036085	G	0.15	0.4857	A	0.009218	0.1869	0.6703	0.05022	0.6952
12	BICF2S23340106	24333017	G	0.65	0.3143	A	0.009331	4.052	0.5349	1.42	11.56
12	BICF2P190908	30739995	A	0.65	0.3143	G	0.009331	4.052	0.5349	1.42	11.56
14	BICF2S2372652	51463632	G	0.65	0.3143	A	0.009331	4.052	0.5349	1.42	11.56
15	BICF2P166503	51567064	A	0.65	0.3143	C	0.009331	4.052	0.5349	1.42	11.56
18	BICF2P466995	52065967	A	0.65	0.3143	G	0.009331	4.052	0.5349	1.42	11.56
20	BICF2P933028	7081416	C	0	0.25	A	0.009507	0	inf	0	nan
1	BICF2G630717784	34910451	G	0	0.2571	A	0.009521	0	inf	0	nan
1	BICF2G630792909	83534320	G	0	0.2571	A	0.009521	0	inf	0	nan
7	BICF2P146841	58877863	G	0	0.2571	A	0.009521	0	inf	0	nan
11	BICF2P889224	21513372	G	0	0.2571	A	0.009521	0	inf	0	nan
12	BICF2P853476	14811160	G	0	0.2571	A	0.009521	0	inf	0	nan
12	BICF2P800801	29473292	C	0	0.2571	G	0.009521	0	inf	0	nan
16	BICF2S23158649	30280449	A	0	0.2571	G	0.009521	0	inf	0	nan
19	TIGRP2P269221_rs8660255	5463342	A	0	0.2571	G	0.009521	0	inf	0	nan
27	BICF2P1119472	8488818	A	0	0.2571	G	0.009521	0	inf	0	nan
33	BICF2P1193144	24908728	C	0	0.2571	A	0.009521	0	inf	0	nan
33	BICF2P1193143	24908836	G	0	0.2571	A	0.009521	0	inf	0	nan
1	BICF2P1341927	21308965	C	0	0.2429	G	0.009542	0	inf	0	nan
1	BICF2P1341921	21309708	C	0	0.2429	A	0.009542	0	inf	0	nan
1	BICF2S23214601	95611152	G	0	0.2429	A	0.009542	0	inf	0	nan
3	BICF2G630339599	42773874	C	0	0.2429	A	0.009542	0	inf	0	nan
5	BICF2P339558	65768560	G	0	0.2429	A	0.009542	0	inf	0	nan
8	BICF2P770966	49782772	G	0	0.2429	A	0.009542	0	inf	0	nan
10	BICF2P953818	30591042	A	0	0.2429	G	0.009542	0	inf	0	nan
11	BICF2G630308933	75555631	G	0	0.2429	A	0.009542	0	inf	0	nan
14	BICF2S23352960	63571638	A	0	0.2429	C	0.009542	0	inf	0	nan
15	BICF2P520797	18502053	C	0	0.2429	A	0.009542	0	inf	0	nan
20	BICF2G630228547	6741084	G	0	0.2429	A	0.009542	0	inf	0	nan
20	BICF2G630228608	6789959	A	0	0.2429	G	0.009542	0	inf	0	nan
20	BICF2P111469	7255983	T	0	0.2429	A	0.009542	0	inf	0	nan
21	BICF2P52815	51707106	A	0	0.2429	T	0.009542	0	inf	0	nan
23	BICF2G630364375	52313510	C	0	0.2429	A	0.009542	0	inf	0	nan
26	BICF2P1364627	36053587	G	0	0.2429	A	0.009542	0	inf	0	nan
27	BICF2P924244	4038569	A	0	0.2429	G	0.009542	0	inf	0	nan
27	BICF2G630140297	8384117	A	0	0.2429	G	0.009542	0	inf	0	nan
34	BICF2P1187573	10505527	A	0	0.2429	G	0.009542	0	inf	0	nan
8	BICF2P562824	67905258	A	0.5909	0.2714	G	0.009679	3.877	0.5102	1.426	10.54
15	BICF2G630439947	21160056	C	0.5909	0.2714	A	0.009679	3.877	0.5102	1.426	10.54
20	BICF2P603050	40547831	A	0.5909	0.2714	G	0.009679	3.877	0.5102	1.426	10.54
21	BICF2G630651015	21444293	C	0.5909	0.2714	A	0.009679	3.877	0.5102	1.426	10.54
21	BICF2S23618943	22045818	A	0.5909	0.2714	C	0.009679	3.877	0.5102	1.426	10.54
35	BICF2P79831	23562540	A	0.5909	0.2714	G	0.009679	3.877	0.5102	1.426	10.54
9	BICF2G630473690	58063839	G	0.7	0.3571	A	0.009787	4.2	0.548	1.435	12.29
24	BICF2S23738438	42599269	A	0.7	0.3571	G	0.009787	4.2	0.548	1.435	12.29
25	BICF2P315460	7657498	A	0.7	0.3571	G	0.009787	4.2	0.548	1.435	12.29
3	BICF2G630106563	36410575	C	0.05	0.3571	G	0.009986	0.09474	1.056	0.01196	0.7504
6	BICF2P555024	41136495	A	0.05	0.3571	G	0.009986	0.09474	1.056	0.01196	0.7504
4	TIGRP2P65076_rs9094188	74140248	A	0.05	0.3429	G	0.009987	0.1009	1.056	0.01272	0.7999
6	BICF2G630586020	32892236	G	0.05	0.3429	A	0.009987	0.1009	1.056	0.01272	0.7999
11	BICF2P185250	75822314	A	0.05	0.3429	G	0.009987	0.1009	1.056	0.01272	0.7999
14	BICF2S23721291	50492100	G	0.05	0.3429	A	0.009987	0.1009	1.056	0.01272	0.7999
16	BICF2G630813535	48149215	G	0.05	0.3429	A	0.009987	0.1009	1.056	0.01272	0.7999
20	BICF2P55340	6826802	C	0.05	0.3429	A	0.009987	0.1009	1.056	0.01272	0.7999
25	BICF2P1319433	15159779	A	0.05	0.3429	T	0.009987	0.1009	1.056	0.01272	0.7999
1	BICF2G630720803	39497096	G	0.45	0.1429	A	0.01002	4.909	0.5645	1.624	14.84
7	BICF2P277489	30174740	C	0.75	0.4	A	0.01002	4.5	0.5711	1.469	13.78
7	BICF2P304083	54924147	A	0.45	0.1429	C	0.01002	4.909	0.5645	1.624	14.84
14	BICF2P1138845	38873743	G	0.75	0.4	A	0.01002	4.5	0.5711	1.469	13.78
14	BICF2P275090	51550977	G	0.45	0.1429	A	0.01002	4.909	0.5645	1.624	14.84
14	BICF2P744360	52387787	A	0.45	0.1429	C	0.01002	4.909	0.5645	1.624	14.84
14	BICF2P56479	52935414	G	0.45	0.1429	A	0.01002	4.909	0.5645	1.624	14.84
15	BICF2G630434188	31453592	A	0.75	0.4	G	0.01002	4.5	0.5711	1.469	13.78
18	BICF2S23219608	50282591	G	0.75	0.4	C	0.01002	4.5	0.5711	1.469	13.78
34	BICF2S23023637	12008731	T	0.45	0.1429	A	0.01002	4.909	0.5645	1.624	14.84
34	TIGRP2P399392_rs8671481	36577623	A	0.45	0.1429	G	0.01002	4.909	0.5645	1.624	14.84
36	BICF2G630767188	3522571	A	0.45	0.1429	C	0.01002	4.909	0.5645	1.624	14.84
2	BICF2P66949	30858875	A	0	0.2286	G	0.01006	0	inf	0	nan
4	BICF2P772745	23221925	A	0	0.2286	G	0.01006	0	inf	0	nan
4	BICF2P661482	24224997	A	0	0.2286	T	0.01006	0	inf	0	nan
4	BICF2P1262253	24244485	A	0	0.2286	G	0.01006	0	inf	0	nan
9	BICF2P1092146	53236128	G	0	0.2286	A	0.01006	0	inf	0	nan
10	BICF2S22911780	50689352	A	0	0.2286	T	0.01006	0	inf	0	nan
12	BICF2P658621	11121511	A	0	0.2286	G	0.01006	0	inf	0	nan
15	BICF2S23910523	18935001	A	0	0.2286	G	0.01006	0	inf	0	nan
16	TIGRP2P218009_rs8926178	49325279	A	0	0.2286	G	0.01006	0	inf	0	nan
20	BICF2G630228707	6902509	G	0	0.2286	A	0.01006	0	inf	0	nan
20	BICF2P263170	7280460	G	0	0.2286	A	0.01006	0	inf	0	nan
21	TIGRP2P288491_rs9097543	51688909	G	0	0.2286	A	0.01006	0	inf	0	nan
27	BICF2G630139085	6503063	C	0	0.2286	A	0.01006	0	inf	0	nan
1	BICF2P44782	36031298	A	0.2	0.5429	G	0.01008	0.2105	0.6083	0.0639	0.6936
4	BICF2P904315	68407391	A	0.2	0.5429	G	0.01008	0.2105	0.6083	0.0639	0.6936
9	BICF2P837261	48753345	A	0.2	0.5429	G	0.01008	0.2105	0.6083	0.0639	0.6936
10	BICF2P2915	70943703	G	0.2	0.5429	A	0.01008	0.2105	0.6083	0.0639	0.6936
13	BICF2G630616878	27710747	A	0.2	0.5429	G	0.01008	0.2105	0.6083	0.0639	0.6936
22	BICF2P766629	42214022	C	0.2	0.5429	G	0.01008	0.2105	0.6083	0.0639	0.6936
37	BICF2S23114107	27332497	C	0.2	0.5429	A	0.01008	0.2105	0.6083	0.0639	0.6936
1	BICF2P303607	3970126	A	0.15	0.4714	G	0.01026	0.1979	0.6704	0.05317	0.7363
13	BICF2S23731836	57341057	A	0.15	0.4714	G	0.01026	0.1979	0.6704	0.05317	0.7363
14	BICF2P1133959	49729773	A	0.15	0.4714	T	0.01026	0.1979	0.6704	0.05317	0.7363
14	BICF2S23447436	51628310	A	0.15	0.4714	G	0.01026	0.1979	0.6704	0.05317	0.7363
15	BICF2G630440011	20932826	A	0.15	0.4714	G	0.01026	0.1979	0.6704	0.05317	0.7363
22	BICF2G630336509	57409740	G	0.15	0.4714	C	0.01026	0.1979	0.6704	0.05317	0.7363
31	BICF2S23613768	34886975	G	0.15	0.4714	A	0.01026	0.1979	0.6704	0.05317	0.7363
34	BICF2G630453264	35352697	C	0.15	0.4714	G	0.01026	0.1979	0.6704	0.05317	0.7363
37	BICF2G630130126	27559727	A	0.15	0.4714	G	0.01026	0.1979	0.6704	0.05317	0.7363
3	BICF2P423212	54431043	G	0.4545	0.1714	A	0.01034	4.028	0.5328	1.417	11.44
5	BICF2P978215	11331372	A	0.4545	0.1714	G	0.01034	4.028	0.5328	1.417	11.44
13	BICF2G630614558	25005413	C	0.4545	0.1714	G	0.01034	4.028	0.5328	1.417	11.44
13	BICF2G630614565	25008775	G	0.4545	0.1714	A	0.01034	4.028	0.5328	1.417	11.44
14	BICF2P697244	41353485	A	0.4545	0.1714	G	0.01034	4.028	0.5328	1.417	11.44
19	BICF2S23511674	3703272	A	0.4545	0.1714	G	0.01034	4.028	0.5328	1.417	11.44
21	BICF2P720252	45158567	A	0.4545	0.1714	G	0.01034	4.028	0.5328	1.417	11.44
31	BICF2P550493	39578352	G	0.4545	0.1714	A	0.01034	4.028	0.5328	1.417	11.44
33	BICF2S23523688	18463518	A	0.4545	0.1714	G	0.01034	4.028	0.5328	1.417	11.44
35	TIGRP2P407733_rs8592496	18338700	A	0.4545	0.1714	G	0.01034	4.028	0.5328	1.417	11.44
38	BICF2G63072589	18497592	T	0.4545	0.1714	A	0.01034	4.028	0.5328	1.417	11.44
2	BICF2P841825	33160740	C	0	0.2429	A	0.01039	0	inf	0	nan
3	BICF2G630337926	40093065	C	0	0.2429	A	0.01039	0	inf	0	nan
5	BICF2P227960	65883831	A	0	0.2429	G	0.01039	0	inf	0	nan
11	BICF2P1044993	68662067	G	0	0.2429	A	0.01039	0	inf	0	nan
17	BICF2S23250267	45245831	G	0	0.2429	A	0.01039	0	inf	0	nan
20	BICF2G630228592	6776584	G	0	0.2429	A	0.01039	0	inf	0	nan
20	BICF2P1386951	7223170	G	0	0.2429	A	0.01039	0	inf	0	nan
1	BICF2G630712299	18501321	A	0.04545	0.3286	G	0.01045	0.09731	1.055	0.01231	0.769
6	BICF2G630586300	31603604	A	0.04545	0.3286	G	0.01045	0.09731	1.055	0.01231	0.769
11	BICF2G630308502	74784860	A	0.04545	0.3286	G	0.01045	0.09731	1.055	0.01231	0.769
12	BICF2P843301	3469162	A	0.04545	0.3286	G	0.01045	0.09731	1.055	0.01231	0.769
12	BICF2S23657730	9410844	G	0.04545	0.3286	A	0.01045	0.09731	1.055	0.01231	0.769
24	BICF2P841665	44876304	A	0.04545	0.3286	G	0.01045	0.09731	1.055	0.01231	0.769
25	BICF2P149503	21826125	G	0.04545	0.3286	A	0.01045	0.09731	1.055	0.01231	0.769
26	BICF2P65942	5164170	G	0.04545	0.3286	A	0.01045	0.09731	1.055	0.01231	0.769
1	BICF2G630714647	21368258	C	0.04545	0.3143	A	0.0106	0.1039	1.055	0.01313	0.8222
4	BICF2P487664	34194641	A	0.04545	0.3143	C	0.0106	0.1039	1.055	0.01313	0.8222
9	BICF2P616809	53200903	A	0.04545	0.3143	G	0.0106	0.1039	1.055	0.01313	0.8222
10	BICF2S23060690	61866956	A	0.04545	0.3143	G	0.0106	0.1039	1.055	0.01313	0.8222
12	BICF2P1050278	6739466	G	0.04545	0.3143	A	0.0106	0.1039	1.055	0.01313	0.8222
12	BICF2P1322607	8173559	A	0.04545	0.3143	G	0.0106	0.1039	1.055	0.01313	0.8222
13	BICF2S24113536	19480977	G	0.04545	0.3143	A	0.0106	0.1039	1.055	0.01313	0.8222
15	TIGRP2P196410_rs8950794	19064581	C	0.04545	0.3143	G	0.0106	0.1039	1.055	0.01313	0.8222
27	BICF2G630138501	5770804	T	0.04545	0.3143	A	0.0106	0.1039	1.055	0.01313	0.8222
34	TIGRP2P399741_rs9063222	38063739	G	0.04545	0.3143	A	0.0106	0.1039	1.055	0.01313	0.8222
37	BICF2S23345398	26927992	G	0.04545	0.3143	A	0.0106	0.1039	1.055	0.01313	0.8222
1	BICF2P646761	3891091	A	0.1364	0.4571	G	0.01064	0.1875	0.666	0.05083	0.6916
1	BICF2P1404670	3898925	G	0.1364	0.4571	A	0.01064	0.1875	0.666	0.05083	0.6916
4	BICF2P1076537	69002706	A	0.1364	0.4571	G	0.01064	0.1875	0.666	0.05083	0.6916
4	BICF2P1304640	71453193	G	0.1364	0.4571	A	0.01064	0.1875	0.666	0.05083	0.6916
4	BICF2P1323511	71613873	G	0.1364	0.4571	A	0.01064	0.1875	0.666	0.05083	0.6916
12	BICF2P898975	20647089	A	0.1364	0.4571	G	0.01064	0.1875	0.666	0.05083	0.6916
14	BICF2S23260637	54607808	C	0.1364	0.4571	A	0.01064	0.1875	0.666	0.05083	0.6916
14	BICF2P239923	58370696	G	0.1364	0.4571	A	0.01064	0.1875	0.666	0.05083	0.6916
16	BICF2P1084966	28699413	C	0.1364	0.4571	A	0.01064	0.1875	0.666	0.05083	0.6916
16	BICF2S2352018	50019751	G	0.1364	0.4571	A	0.01064	0.1875	0.666	0.05083	0.6916
20	BICF2P1143052	26615215	A	0.1364	0.4571	G	0.01064	0.1875	0.666	0.05083	0.6916
17	BICF2P84604	33930888	A	0.5	0.1912	G	0.01065	4.231	0.5262	1.508	11.87
1	BICF2S23127630	121406936	G	0.4091	0.1286	A	0.01066	4.692	0.5617	1.56	14.11
3	BICF2G630706010	33257555	A	0.4091	0.1286	G	0.01066	4.692	0.5617	1.56	14.11
7	BICF2S2314884	7009231	A	0.4091	0.1286	C	0.01066	4.692	0.5617	1.56	14.11
14	TIGRP2P193252_rs8833367	45885108	G	0.4091	0.1286	A	0.01066	4.692	0.5617	1.56	14.11
20	BICF2S23537016	54790454	A	0.4091	0.1286	G	0.01066	4.692	0.5617	1.56	14.11
21	BICF2P524094	7915467	A	0.4091	0.1286	G	0.01066	4.692	0.5617	1.56	14.11
1	TIGRP2P1012_rs8515774	30745856	G	0.75	0.4143	A	0.01089	4.241	0.5706	1.386	12.98
1	BICF2P477714	109757153	A	0.2727	0.05714	G	0.01089	6.188	0.7031	1.56	24.55
3	BICF2P1398021	37138163	A	0.75	0.4143	G	0.01089	4.241	0.5706	1.386	12.98
3	BICF2P1403833	39537009	A	0.2727	0.05714	G	0.01089	6.188	0.7031	1.56	24.55
4	BICF2P498483	72287821	A	0.75	0.4143	G	0.01089	4.241	0.5706	1.386	12.98
7	BICF2S2354780	61528978	C	0.75	0.4143	A	0.01089	4.241	0.5706	1.386	12.98
8	BICF2P711315	24756370	A	0.75	0.4143	C	0.01089	4.241	0.5706	1.386	12.98
9	BICF2G630472811	55662017	A	0.2727	0.05714	C	0.01089	6.188	0.7031	1.56	24.55
12	TIGRP2P172787_rs9080602	72694236	C	0.75	0.4143	A	0.01089	4.241	0.5706	1.386	12.98
13	BICF2G630750261	61167437	C	0.2727	0.05714	A	0.01089	6.188	0.7031	1.56	24.55
14	BICF2P1126847	55314181	G	0.75	0.4143	A	0.01089	4.241	0.5706	1.386	12.98
14	BICF2P513652	57329055	G	0.75	0.4143	A	0.01089	4.241	0.5706	1.386	12.98
15	BICF2G630439616	22008624	G	0.2727	0.05714	A	0.01089	6.188	0.7031	1.56	24.55
17	TIGRP2P234924_rs8681595	56289975	A	0.2727	0.05714	G	0.01089	6.188	0.7031	1.56	24.55
18	BICF2S22955834	48795495	A	0.2727	0.05714	C	0.01089	6.188	0.7031	1.56	24.55
18	BICF2P947144	50403152	G	0.75	0.4143	A	0.01089	4.241	0.5706	1.386	12.98
20	BICF2S23641023	31404097	G	0.2727	0.05714	A	0.01089	6.188	0.7031	1.56	24.55
23	BICF2G630366003	50876026	A	0.2727	0.05714	G	0.01089	6.188	0.7031	1.56	24.55
28	BICF2S23511059	11444645	A	0.2727	0.05714	C	0.01089	6.188	0.7031	1.56	24.55
30	BICF2P914981	29548601	A	0.2727	0.05714	G	0.01089	6.188	0.7031	1.56	24.55
30	BICF2G630400865	32557793	A	0.2727	0.05714	G	0.01089	6.188	0.7031	1.56	24.55
34	BICF2G630461715	22451463	C	0.2727	0.05714	A	0.01089	6.188	0.7031	1.56	24.55
37	BICF2G630131115	28667595	A	0.75	0.4143	G	0.01089	4.241	0.5706	1.386	12.98
7	TIGRP2P104255_rs8789928	77890714	G	0.04545	0.3088	A	0.01093	0.1066	1.057	0.01343	0.8454
13	BICF2P885595	56547202	G	0.1364	0.4429	A	0.01099	0.1986	0.6662	0.05382	0.7331
13	TIGRP2P182060_rs8858247	57305382	C	0.1364	0.4429	A	0.01099	0.1986	0.6662	0.05382	0.7331
19	BICF2P527718	15092831	A	0.1364	0.4429	G	0.01099	0.1986	0.6662	0.05382	0.7331
22	BICF2P764308	58248477	G	0.1364	0.4429	A	0.01099	0.1986	0.6662	0.05382	0.7331
35	BICF2P234531	20300361	A	0.1364	0.4429	G	0.01099	0.1986	0.6662	0.05382	0.7331
1	BICF2S23227242	46635133	A	0.5	0.2	G	0.01107	4	0.5379	1.394	11.48
4	BICF2S23711374	68738459	A	0.2	0.5286	C	0.01107	0.223	0.6081	0.0677	0.7343
13	BICF2P1144471	57235537	G	0.2	0.5286	A	0.01107	0.223	0.6081	0.0677	0.7343
15	BICF2P737427	19605844	A	0.5	0.2	C	0.01107	4	0.5379	1.394	11.48
16	BICF2G630821630	57998080	A	0.2	0.5286	G	0.01107	0.223	0.6081	0.0677	0.7343
17	BICF2G630204492	49301561	A	0.5	0.2	G	0.01107	4	0.5379	1.394	11.48
19	BICF2P875958	47431596	A	0.5	0.2	G	0.01107	4	0.5379	1.394	11.48
24	BICF2G630509641	14504286	A	0.5	0.2	G	0.01107	4	0.5379	1.394	11.48
25	BICF2P104830	7353147	A	0.5	0.2	G	0.01107	4	0.5379	1.394	11.48
25	BICF2P1165371	7696525	A	0.2	0.5286	G	0.01107	0.223	0.6081	0.0677	0.7343
25	BICF2G630467322	16746828	G	0.2	0.5286	A	0.01107	0.223	0.6081	0.0677	0.7343
30	BICF2G630405143	25557842	A	0.5	0.2	G	0.01107	4	0.5379	1.394	11.48
33	BICF2P580985	30517730	G	0.5	0.2	A	0.01107	4	0.5379	1.394	11.48
1	BICF2P75428	122279752	A	0.55	0.2286	G	0.01113	4.125	0.532	1.454	11.7
15	BICF2S23613769	7200061	A	0.55	0.2286	G	0.01113	4.125	0.532	1.454	11.7
20	BICF2P1051621	18043257	A	0.4091	0.1324	G	0.01129	4.538	0.5622	1.508	13.66
2	BICF2P707724	35944962	A	0.6364	0.3143	G	0.0114	3.818	0.5126	1.398	10.43
9	BICF2G630828482	12702309	A	0.6364	0.3143	T	0.0114	3.818	0.5126	1.398	10.43
9	BICF2S23511546	12734078	A	0.6364	0.3143	G	0.0114	3.818	0.5126	1.398	10.43
9	BICF2G630828467	12744112	G	0.6364	0.3143	A	0.0114	3.818	0.5126	1.398	10.43
10	BICF2P805344	62597593	A	0.6364	0.3143	G	0.0114	3.818	0.5126	1.398	10.43
26	BICF2P561688	19851574	G	0.6364	0.3143	A	0.0114	3.818	0.5126	1.398	10.43
18	BICF2P822092	50660490	A	0.7	0.3714	G	0.01144	3.949	0.5471	1.351	11.54
18	BICF2P692975	50670109	C	0.7	0.3714	A	0.01144	3.949	0.5471	1.351	11.54
22	BICF2G630332090	41942374	G	0.7	0.3714	A	0.01144	3.949	0.5471	1.351	11.54
30	BICF2G630399602	35350245	A	0.7	0.3714	G	0.01144	3.949	0.5471	1.351	11.54
30	BICF2P479607	36512617	A	0.7	0.3714	C	0.01144	3.949	0.5471	1.351	11.54
35	BICF2P1071366	17060489	A	0.7	0.3714	G	0.01144	3.949	0.5471	1.351	11.54
7	BICF2G63086819	81822437	A	0.5	0.2	C	0.01168	4	0.5207	1.442	11.1
10	BICF2P1429399	58673713	A	0.5	0.2	G	0.01168	4	0.5207	1.442	11.1
34	BICF2P447011	10782983	G	0.5	0.2	A	0.01168	4	0.5207	1.442	11.1
34	BICF2S23636172	37285361	A	0.5	0.2	G	0.01168	4	0.5207	1.442	11.1
2	BICF2G630787360	4249417	C	0.3182	0.08571	A	0.01197	4.978	0.626	1.46	16.98
5	BICF2P985188	27979293	A	0.3182	0.08571	G	0.01197	4.978	0.626	1.46	16.98
7	BICF2P643532	42831659	A	0.3182	0.08571	G	0.01197	4.978	0.626	1.46	16.98
10	BICF2P1260545	28811570	G	0.3182	0.08571	A	0.01197	4.978	0.626	1.46	16.98
22	BICF2G630321402	20708315	A	0.3182	0.08571	G	0.01197	4.978	0.626	1.46	16.98
23	BICF2G630388318	13917729	G	0.3182	0.08571	C	0.01197	4.978	0.626	1.46	16.98
24	BICF2G630507486	17022121	A	0.3182	0.08571	G	0.01197	4.978	0.626	1.46	16.98
24	G1251f39S176	18411471	A	0.3182	0.08571	G	0.01197	4.978	0.626	1.46	16.98
32	BICF2G630594015	21335025	G	0.3182	0.08571	A	0.01197	4.978	0.626	1.46	16.98
35	BICF2P1024951	19692246	A	0.3182	0.08571	G	0.01197	4.978	0.626	1.46	16.98
36	TIGRP2P413501_rs8890805	25460664	A	0.3182	0.08571	G	0.01197	4.978	0.626	1.46	16.98
5	BICF2G630241031	71224193	A	0.45	0.1571	G	0.01198	4.388	0.5567	1.474	13.07
5	BICF2S23759391	83725340	A	0.45	0.1571	C	0.01198	4.388	0.5567	1.474	13.07
6	BICF2G630573552	57494104	G	0.45	0.1571	A	0.01198	4.388	0.5567	1.474	13.07
9	BICF2P1157410	49681685	G	0.45	0.1571	A	0.01198	4.388	0.5567	1.474	13.07
14	BICF2S2321400	51055556	G	0.45	0.1571	A	0.01198	4.388	0.5567	1.474	13.07
14	BICF2P53007	52030134	C	0.45	0.1571	A	0.01198	4.388	0.5567	1.474	13.07
15	BICF2P453986	65653783	G	0.45	0.1571	A	0.01198	4.388	0.5567	1.474	13.07
19	BICF2P122087	32464406	A	0.45	0.1571	C	0.01198	4.388	0.5567	1.474	13.07
20	BICF2G630229191	9711094	G	0.45	0.1571	A	0.01198	4.388	0.5567	1.474	13.07
22	BICF2P871341	51689374	A	0.45	0.1571	G	0.01198	4.388	0.5567	1.474	13.07
2	BICF2G630675455	13200678	G	0.5909	0.2857	A	0.012	3.611	0.508	1.334	9.773
5	BICF2S23761304	79560308	A	0.5909	0.2857	G	0.012	3.611	0.508	1.334	9.773
10	BICF2P843694	44915968	G	0.5909	0.2857	A	0.012	3.611	0.508	1.334	9.773
13	BICF2P605557	57172554	A	0.5909	0.2857	T	0.012	3.611	0.508	1.334	9.773
17	BICF2G630221302	12341273	C	0.5909	0.2857	G	0.012	3.611	0.508	1.334	9.773
17	TIGRP2P233016_rs9233271	48177837	A	0.5909	0.2857	G	0.012	3.611	0.508	1.334	9.773
21	BICF2S23323907	16548724	A	0.5909	0.2857	G	0.012	3.611	0.508	1.334	9.773
25	TIGRP2P336283_rs8890460	7778076	A	0.5909	0.2857	G	0.012	3.611	0.508	1.334	9.773
25	TIGRP2P325209_rs8822490	16689443	A	0.5909	0.2857	G	0.012	3.611	0.508	1.334	9.773
8	BICF2S23616219	27665129	G	0.2727	0.05882	A	0.01225	6	0.7034	1.511	23.82
2	BICF2G630786608	6522031	C	0.35	0.1	A	0.01235	4.846	0.6152	1.451	16.18
2	BICF2P5944	14338866	G	0.35	0.1	A	0.01235	4.846	0.6152	1.451	16.18
2	BICF2P512157	14352454	G	0.35	0.1	A	0.01235	4.846	0.6152	1.451	16.18
2	BICF2P221676	14397475	G	0.35	0.1	A	0.01235	4.846	0.6152	1.451	16.18
5	BICF2P425559	8534361	G	0.35	0.1	A	0.01235	4.846	0.6152	1.451	16.18
6	BICF2P284643	72218483	A	0.35	0.1	C	0.01235	4.846	0.6152	1.451	16.18
7	BICF2G630558152	38991903	A	0.35	0.1	G	0.01235	4.846	0.6152	1.451	16.18
14	BICF2G630527011	36166425	A	0.35	0.1	G	0.01235	4.846	0.6152	1.451	16.18
15	BICF2P813446	22324231	C	0.35	0.1	G	0.01235	4.846	0.6152	1.451	16.18
15	BICF2S2363448	52440213	G	0.35	0.1	A	0.01235	4.846	0.6152	1.451	16.18
15	BICF2G630418587	63758352	A	0.35	0.1	G	0.01235	4.846	0.6152	1.451	16.18
18	TIGRP2P255979_rs8618573	50368579	G	0.35	0.1	A	0.01235	4.846	0.6152	1.451	16.18
21	BICF2G630657582	11624388	G	0.35	0.1	A	0.01235	4.846	0.6152	1.451	16.18
26	BICF2G630798484	23487829	G	0.35	0.1	A	0.01235	4.846	0.6152	1.451	16.18
26	BICF2S2343820	35213153	A	0.35	0.1	G	0.01235	4.846	0.6152	1.451	16.18
31	BICF2G630200326	41698137	A	0.35	0.1	G	0.01235	4.846	0.6152	1.451	16.18
38	BICF2P1069634	7952152	A	0.35	0.1	T	0.01235	4.846	0.6152	1.451	16.18
7	BICF2G630564532	65078970	G	0.1818	0.5	A	0.01242	0.2222	0.6022	0.06826	0.7235
9	BICF2G630472614	55450015	T	0.1818	0.5	A	0.01242	0.2222	0.6022	0.06826	0.7235
10	BICF2P772937	66062942	C	0.1818	0.5	A	0.01242	0.2222	0.6022	0.06826	0.7235
12	BICF2P1012243	5121739	G	0.1818	0.5	A	0.01242	0.2222	0.6022	0.06826	0.7235
12	TIGRP2P161629_rs8530316	30330652	A	0.1818	0.5	G	0.01242	0.2222	0.6022	0.06826	0.7235
12	TIGRP2P162374_rs8853200	33240397	G	0.1818	0.5	A	0.01242	0.2222	0.6022	0.06826	0.7235
12	BICF2P432562	53475041	G	0.1818	0.5	A	0.01242	0.2222	0.6022	0.06826	0.7235
13	BICF2G630615922	26319007	A	0.1818	0.5	G	0.01242	0.2222	0.6022	0.06826	0.7235
13	BICF2G630619872	32356894	A	0.1818	0.5	C	0.01242	0.2222	0.6022	0.06826	0.7235
15	BICF2S23554971	66993266	A	0.1818	0.5	G	0.01242	0.2222	0.6022	0.06826	0.7235
18	BICF2P706211	49544902	A	0.1818	0.5	G	0.01242	0.2222	0.6022	0.06826	0.7235
33	BICF2S23555025	18207142	C	0.1818	0.5	A	0.01242	0.2222	0.6022	0.06826	0.7235
4	BICF2P1012132	18872642	G	0.6818	0.3571	A	0.01265	3.857	0.5213	1.388	10.71
8	BICF2P532285	72471236	A	0.6818	0.3571	G	0.01265	3.857	0.5213	1.388	10.71
9	BICF2G630473722	58095179	A	0.6818	0.3571	G	0.01265	3.857	0.5213	1.388	10.71
12	TIGRP2P161562_rs8916539	30006646	A	0.6818	0.3571	G	0.01265	3.857	0.5213	1.388	10.71
12	BICF2S23516197	33180340	C	0.6818	0.3571	A	0.01265	3.857	0.5213	1.388	10.71
24	BICF2P153442	33339938	G	0.6818	0.3571	A	0.01265	3.857	0.5213	1.388	10.71
5	BICF2S23644875	58686741	A	0.3	0.07143	G	0.01316	5.571	0.6734	1.489	20.85
6	BICF2P816740	30669336	G	0.3	0.07143	A	0.01316	5.571	0.6734	1.489	20.85
6	BICF2P1112745	72202530	G	0.3	0.07143	A	0.01316	5.571	0.6734	1.489	20.85
6	BICF2P977459	72220582	A	0.3	0.07143	G	0.01316	5.571	0.6734	1.489	20.85
8	BICF2P327318	53228904	G	0.3	0.07143	A	0.01316	5.571	0.6734	1.489	20.85
9	BICF2G630834738	34656519	G	0.3	0.07143	A	0.01316	5.571	0.6734	1.489	20.85
9	BICF2G630834765	34686161	A	0.3	0.07143	G	0.01316	5.571	0.6734	1.489	20.85
13	BICF2G630616673	27342825	A	0.3	0.07143	C	0.01316	5.571	0.6734	1.489	20.85
13	BICF2G630616688	27351560	G	0.3	0.07143	A	0.01316	5.571	0.6734	1.489	20.85
14	BICF2P439207	13785920	A	0.3	0.07143	G	0.01316	5.571	0.6734	1.489	20.85
19	BICF2P1260155	35524006	G	0.3	0.07143	C	0.01316	5.571	0.6734	1.489	20.85
25	BICF2G630103911	45118809	A	0.3	0.07143	T	0.01316	5.571	0.6734	1.489	20.85
27	BICF2G630150223	28284548	G	0.3	0.07143	A	0.01316	5.571	0.6734	1.489	20.85
4	BICF2S23244735	74059467	A	0.7273	0.4	G	0.0133	4	0.5373	1.395	11.47
6	BICF2S23032355	31776253	A	0.7273	0.4	C	0.0133	4	0.5373	1.395	11.47
14	BICF2P1387257	50383390	A	0.7273	0.4	G	0.0133	4	0.5373	1.395	11.47
14	BICF2P790734	54037166	C	0.7273	0.4	A	0.0133	4	0.5373	1.395	11.47
16	BICF2G630816825	52160021	A	0.7273	0.4	G	0.0133	4	0.5373	1.395	11.47
16	BICF2G630817026	52507053	G	0.7273	0.4	A	0.0133	4	0.5373	1.395	11.47
25	BICF2P999812	14431578	G	0.7273	0.4	C	0.0133	4	0.5373	1.395	11.47
30	BICF2G630411367	7498529	C	0.7273	0.4	A	0.0133	4	0.5373	1.395	11.47
38	BICF2P949045	10595543	A	0.7273	0.4	C	0.0133	4	0.5373	1.395	11.47
4	BICF2G630169098	76032673	G	0.6364	0.3286	A	0.01334	3.576	0.5111	1.313	9.737
5	BICF2G63033963	31076976	G	0.6364	0.3286	A	0.01334	3.576	0.5111	1.313	9.737
7	BICF2P922731	57527064	A	0.6364	0.3286	G	0.01334	3.576	0.5111	1.313	9.737
12	TIGRP2P162481_rs8807251	33489609	A	0.6364	0.3286	G	0.01334	3.576	0.5111	1.313	9.737
24	BICF2G630510106	13966040	G	0.6364	0.3286	C	0.01334	3.576	0.5111	1.313	9.737
30	BICF2P1200619	13352650	C	0.6364	0.3286	G	0.01334	3.576	0.5111	1.313	9.737
34	BICF2P188300	8478896	A	0.6364	0.3286	G	0.01334	3.576	0.5111	1.313	9.737
12	BICF2P685140	32964732	G	0.1818	0.4853	A	0.01338	0.2357	0.6037	0.07219	0.7695
25	BICF2P270117	14862522	T	0.2273	0.5441	A	0.01338	0.2464	0.564	0.08158	0.7443
2	BICF2P1299902	19778326	G	0.1818	0.4857	A	0.01339	0.2353	0.6023	0.07227	0.7661
2	BICF2S22912821	32221557	C	0.1818	0.4857	A	0.01339	0.2353	0.6023	0.07227	0.7661
4	BICF2P1277788	70245955	A	0.1818	0.4857	G	0.01339	0.2353	0.6023	0.07227	0.7661
4	BICF2G630169165	76174689	C	0.1818	0.4857	A	0.01339	0.2353	0.6023	0.07227	0.7661
4	BICF2G630169182	76238242	A	0.1818	0.4857	C	0.01339	0.2353	0.6023	0.07227	0.7661
10	BICF2P1031533	64251818	A	0.1818	0.4857	C	0.01339	0.2353	0.6023	0.07227	0.7661
11	BICF2G630307993	74475570	G	0.1818	0.4857	A	0.01339	0.2353	0.6023	0.07227	0.7661
15	BICF2G630440991	19146011	G	0.1818	0.4857	A	0.01339	0.2353	0.6023	0.07227	0.7661
15	BICF2G630427393	51530413	G	0.1818	0.4857	A	0.01339	0.2353	0.6023	0.07227	0.7661
16	BICF2P961459	29536526	G	0.1818	0.4857	A	0.01339	0.2353	0.6023	0.07227	0.7661
19	BICF2G63049088	30939740	A	0.1818	0.4857	G	0.01339	0.2353	0.6023	0.07227	0.7661
21	BICF2P918268	22773087	A	0.1818	0.4857	T	0.01339	0.2353	0.6023	0.07227	0.7661
21	BICF2G630649945	26999396	G	0.1818	0.4857	A	0.01339	0.2353	0.6023	0.07227	0.7661
22	TIGRP2P297148_rs8785467	57616299	A	0.1818	0.4857	C	0.01339	0.2353	0.6023	0.07227	0.7661
25	BICF2P179659	11946372	G	0.1818	0.4857	A	0.01339	0.2353	0.6023	0.07227	0.7661
25	BICF2P935008	12300160	G	0.1818	0.4857	A	0.01339	0.2353	0.6023	0.07227	0.7661
1	BICF2P1285465	98505107	A	0.55	0.2429	C	0.01351	3.81	0.5289	1.351	10.74
3	BICF2G630358046	90724165	G	0.55	0.2429	A	0.01351	3.81	0.5289	1.351	10.74
6	BICF2G630573738	57246362	G	0.55	0.2429	A	0.01351	3.81	0.5289	1.351	10.74
15	BICF2S2366517	6320684	A	0.55	0.2429	G	0.01351	3.81	0.5289	1.351	10.74
15	TIGRP2P200536_rs9090097	41331239	G	0.55	0.2429	A	0.01351	3.81	0.5289	1.351	10.74
24	TIGRP2P320131_rs9055043	43719239	A	0.55	0.2429	G	0.01351	3.81	0.5289	1.351	10.74
25	TIGRP2P324763_rs8994971	14322734	A	0.55	0.2429	G	0.01351	3.81	0.5289	1.351	10.74
25	TIGRP2P327725_rs9185876	29042431	A	0.55	0.2429	G	0.01351	3.81	0.5289	1.351	10.74
1	BICF2P650127	36977398	G	0.4091	0.1429	A	0.01357	4.154	0.552	1.408	12.25
12	BICF2P133305	14096949	A	0.4091	0.1429	C	0.01357	4.154	0.552	1.408	12.25
13	BICF2G630614192	24441690	A	0.4091	0.1429	G	0.01357	4.154	0.552	1.408	12.25
14	BICF2P761517	46095995	G	0.4091	0.1429	A	0.01357	4.154	0.552	1.408	12.25
15	TIGRP2P206742_rs8921101	63267095	G	0.4091	0.1429	A	0.01357	4.154	0.552	1.408	12.25
15	BICF2G630418477	63880323	A	0.4091	0.1429	G	0.01357	4.154	0.552	1.408	12.25
19	BICF2P401677	45774422	G	0.4091	0.1429	A	0.01357	4.154	0.552	1.408	12.25
21	TIGRP2P289401_rs9074592	5136680	G	0.4091	0.1429	A	0.01357	4.154	0.552	1.408	12.25
29	BICF2P772654	12997899	G	0.4091	0.1429	A	0.01357	4.154	0.552	1.408	12.25
32	BICF2P606971	9080718	A	0.4091	0.1429	G	0.01357	4.154	0.552	1.408	12.25
38	BICF2S23520068	5675852	A	0.4091	0.1429	G	0.01357	4.154	0.552	1.408	12.25
1	BICF2P1082961	89732923	G	0.2273	0.5429	A	0.01364	0.2477	0.5625	0.08224	0.7459
4	TIGRP2P60011_rs8995603	35117106	G	0.2273	0.5429	A	0.01364	0.2477	0.5625	0.08224	0.7459
6	BICF2S23019381	23880628	G	0.2273	0.5429	A	0.01364	0.2477	0.5625	0.08224	0.7459
7	BICF2P643101	26513716	G	0.2273	0.5429	A	0.01364	0.2477	0.5625	0.08224	0.7459
18	BICF2G630692113	47305044	C	0.2273	0.5429	A	0.01364	0.2477	0.5625	0.08224	0.7459
21	BICF2P96690	19318162	G	0.2273	0.5429	A	0.01364	0.2477	0.5625	0.08224	0.7459
21	BICF2G630652830	19330618	A	0.2273	0.5429	G	0.01364	0.2477	0.5625	0.08224	0.7459
22	BICF2P1007992	55041061	G	0.2273	0.5429	A	0.01364	0.2477	0.5625	0.08224	0.7459
23	TIGRP2P306898_rs8606978	45668165	A	0.2273	0.5429	G	0.01364	0.2477	0.5625	0.08224	0.7459
32	BICF2P123639	30568475	G	0.2273	0.5429	A	0.01364	0.2477	0.5625	0.08224	0.7459
35	BICF2P568204	16770577	A	0.2273	0.5429	C	0.01364	0.2477	0.5625	0.08224	0.7459
37	BICF2P449115	26673081	A	0.2273	0.5429	G	0.01364	0.2477	0.5625	0.08224	0.7459
37	BICF2G630130353	27701682	A	0.2273	0.5429	G	0.01364	0.2477	0.5625	0.08224	0.7459
15	TIGRP2P207841_rs9150366	66085243	A	0.3182	0.08824	C	0.01365	4.822	0.6264	1.413	16.46
2	BICF2G630675167	13581802	A	0.6818	0.3714	G	0.0141	3.626	0.5203	1.308	10.05
3	BICF2G630357768	90414435	A	0.6818	0.3714	G	0.0141	3.626	0.5203	1.308	10.05
8	BICF2P813632	74671949	A	0.6818	0.3714	G	0.0141	3.626	0.5203	1.308	10.05
8	BICF2P809184	74690531	A	0.6818	0.3714	G	0.0141	3.626	0.5203	1.308	10.05
14	BICF2P866008	50482289	A	0.6818	0.3714	G	0.0141	3.626	0.5203	1.308	10.05
7	TIGRP2P99222_rs9103621	55148593	G	0.7273	0.4143	A	0.01421	3.77	0.5367	1.317	10.79
21	BICF2P887887	38228558	G	0.7273	0.4143	A	0.01421	3.77	0.5367	1.317	10.79
35	BICF2P1041014	19933645	G	0.7273	0.4143	A	0.01421	3.77	0.5367	1.317	10.79
10	BICF2S2314027	61927759	A	0.5	0.2143	G	0.01438	3.667	0.5164	1.333	10.09
18	BICF2S2294761	53255126	A	0.5	0.2143	G	0.01438	3.667	0.5164	1.333	10.09
26	BICF2S22963983	35887197	C	0.5	0.2143	A	0.01438	3.667	0.5164	1.333	10.09
32	BICF2S2301354	11072033	A	0.5	0.2143	G	0.01438	3.667	0.5164	1.333	10.09
1	TIGRP2P16352_rs8891819	19808429	A	0.1	0.4	G	0.01459	0.1667	0.7843	0.03583	0.7752
10	BICF2P969615	45589457	A	0.1	0.4	G	0.01459	0.1667	0.7843	0.03583	0.7752
11	BICF2P693403	73772860	G	0.1	0.4	A	0.01459	0.1667	0.7843	0.03583	0.7752
12	BICF2P718189	20345292	A	0.1	0.4	G	0.01459	0.1667	0.7843	0.03583	0.7752
13	BICF2G630615815	26146231	A	0.1	0.4	G	0.01459	0.1667	0.7843	0.03583	0.7752
16	BICF2P1081319	27136329	G	0.1	0.4	A	0.01459	0.1667	0.7843	0.03583	0.7752
16	TIGRP2P218996_rs8935597	53038424	G	0.1	0.4	A	0.01459	0.1667	0.7843	0.03583	0.7752
21	BICF2P1457037	46216063	A	0.1	0.4	G	0.01459	0.1667	0.7843	0.03583	0.7752
27	BICF2G630140311	8599597	G	0.1	0.4	A	0.01459	0.1667	0.7843	0.03583	0.7752
32	BICF2P962672	32136598	T	0.1	0.4	A	0.01459	0.1667	0.7843	0.03583	0.7752
38	BICF2G63068099	24648048	A	0.1	0.4	G	0.01459	0.1667	0.7843	0.03583	0.7752
1	BICF2S23223100	35035028	A	0.6	0.2714	G	0.0146	4.026	0.5297	1.426	11.37
19	BICF2S2304106	49241745	G	0.6	0.2714	A	0.0146	4.026	0.5297	1.426	11.37
26	BICF2P1099368	22310804	C	0.6	0.2714	A	0.0146	4.026	0.5297	1.426	11.37
26	BICF2G630799637	22572074	A	0.6	0.2714	G	0.0146	4.026	0.5297	1.426	11.37
27	BICF2P1261923	32913759	A	0.6	0.2714	G	0.0146	4.026	0.5297	1.426	11.37
30	BICF2G630399572	35387386	G	0.6	0.2714	A	0.0146	4.026	0.5297	1.426	11.37
7	BICF2P318597	57687315	C	0.2273	0.5294	G	0.01509	0.2614	0.5638	0.08659	0.7893
30	BICF2P1229817	34618348	G	0.2273	0.5294	A	0.01509	0.2614	0.5638	0.08659	0.7893
1	BICF2S22914470	21626059	G	0.2273	0.5286	A	0.01523	0.2623	0.5623	0.08714	0.7897
5	BICF2S22941255	88727842	A	0.2273	0.5286	G	0.01523	0.2623	0.5623	0.08714	0.7897
7	BICF2P658873	30074612	A	0.2273	0.5286	G	0.01523	0.2623	0.5623	0.08714	0.7897
10	BICF2G630482699	32495782	G	0.2273	0.5286	A	0.01523	0.2623	0.5623	0.08714	0.7897
10	BICF2P1412124	64413467	G	0.2273	0.5286	A	0.01523	0.2623	0.5623	0.08714	0.7897
12	BICF2P1361610	20606239	A	0.2273	0.5286	G	0.01523	0.2623	0.5623	0.08714	0.7897
12	BICF2P374318	41140004	G	0.2273	0.5286	A	0.01523	0.2623	0.5623	0.08714	0.7897
16	BICF2S23159612	28033456	C	0.2273	0.5286	A	0.01523	0.2623	0.5623	0.08714	0.7897
22	TIGRP2P296445_rs9015864	55035029	A	0.2273	0.5286	G	0.01523	0.2623	0.5623	0.08714	0.7897
25	TIGRP2P336303_rs9115026	8019882	G	0.2273	0.5286	A	0.01523	0.2623	0.5623	0.08714	0.7897
27	BICF2G630138303	5368131	C	0.2273	0.5286	A	0.01523	0.2623	0.5623	0.08714	0.7897
1	BICF2G630718929	36751179	G	0.45	0.1714	A	0.01558	3.955	0.5501	1.345	11.62
1	BICF2P516972	76603449	A	0.45	0.1714	G	0.01558	3.955	0.5501	1.345	11.62
3	BICF2P1425768	20655511	A	0.45	0.1714	G	0.01558	3.955	0.5501	1.345	11.62
5	G358f45S20	80796344	G	0.45	0.1714	A	0.01558	3.955	0.5501	1.345	11.62
12	TIGRP2P162155_rs9164892	32599601	A	0.45	0.1714	G	0.01558	3.955	0.5501	1.345	11.62
32	TIGRP2P382504_rs9030798	30373545	T	0.45	0.1714	A	0.01558	3.955	0.5501	1.345	11.62
2	BICF2G630675933	12466472	A	0.09091	0.3714	G	0.01568	0.1692	0.7818	0.03656	0.7833
2	TIGRP2P20607_rs9152320	13596344	A	0.09091	0.3714	G	0.01568	0.1692	0.7818	0.03656	0.7833
4	TIGRP2P65571_rs8791941	77043185	G	0.09091	0.3714	A	0.01568	0.1692	0.7818	0.03656	0.7833
4	BICF2G630169592	77055241	G	0.09091	0.3714	A	0.01568	0.1692	0.7818	0.03656	0.7833
11	BICF2P943776	10698810	A	0.09091	0.3714	G	0.01568	0.1692	0.7818	0.03656	0.7833
11	BICF2P896857	10712715	T	0.09091	0.3714	A	0.01568	0.1692	0.7818	0.03656	0.7833
12	BICF2P528052	11563110	G	0.09091	0.3714	A	0.01568	0.1692	0.7818	0.03656	0.7833
14	BICF2P547010	47637342	A	0.09091	0.3714	G	0.01568	0.1692	0.7818	0.03656	0.7833
14	BICF2P1045835	47669650	C	0.09091	0.3714	G	0.01568	0.1692	0.7818	0.03656	0.7833
15	BICF2P204520	17788417	G	0.09091	0.3714	A	0.01568	0.1692	0.7818	0.03656	0.7833
15	TIGRP2P199750_rs9044996	37458467	G	0.09091	0.3714	A	0.01568	0.1692	0.7818	0.03656	0.7833
16	BICF2P136132	25594491	G	0.09091	0.3714	A	0.01568	0.1692	0.7818	0.03656	0.7833
19	BICF2G63045135	26599374	G	0.09091	0.3714	A	0.01568	0.1692	0.7818	0.03656	0.7833
20	BICF2G630228829	6991667	G	0.09091	0.3714	A	0.01568	0.1692	0.7818	0.03656	0.7833
25	BICF2G630470626	9593124	A	0.09091	0.3714	C	0.01568	0.1692	0.7818	0.03656	0.7833
28	BICF2G630276547	11167230	C	0.09091	0.3714	A	0.01568	0.1692	0.7818	0.03656	0.7833
32	BICF2P4261	18286494	G	0.09091	0.3714	A	0.01568	0.1692	0.7818	0.03656	0.7833
3	BICF2G630106625	36482789	A	0.1	0.3857	G	0.01593	0.177	0.7848	0.03801	0.8239
11	BICF2G630307727	74213361	A	0.1	0.3857	G	0.01593	0.177	0.7848	0.03801	0.8239
13	BICF2G630616746	27522299	A	0.1	0.3857	G	0.01593	0.177	0.7848	0.03801	0.8239
13	BICF2G630616774	27543706	A	0.1	0.3857	G	0.01593	0.177	0.7848	0.03801	0.8239
14	BICF2P516503	46920823	G	0.1	0.3857	A	0.01593	0.177	0.7848	0.03801	0.8239
16	BICF2G630814976	50395214	G	0.1	0.3857	A	0.01593	0.177	0.7848	0.03801	0.8239
16	BICF2P180911	52860891	G	0.1	0.3857	A	0.01593	0.177	0.7848	0.03801	0.8239
21	BICF2G630650874	21516943	G	0.1	0.3857	A	0.01593	0.177	0.7848	0.03801	0.8239
21	BICF2G630638979	53176109	C	0.1	0.3857	A	0.01593	0.177	0.7848	0.03801	0.8239
22	BICF2S23643640	17164695	A	0.1	0.3857	G	0.01593	0.177	0.7848	0.03801	0.8239
22	BICF2G630331775	41619375	C	0.1	0.3857	A	0.01593	0.177	0.7848	0.03801	0.8239
2	BICF2P78530	51717099	A	0.6	0.2857	G	0.01598	3.75	0.5276	1.333	10.55
9	BICF2G630834422	34235253	A	0.6	0.2857	G	0.01598	3.75	0.5276	1.333	10.55
9	BICF2P104318	59029692	A	0.6	0.2857	G	0.01598	3.75	0.5276	1.333	10.55
11	BICF2P910441	74108591	A	0.6	0.2857	G	0.01598	3.75	0.5276	1.333	10.55
13	BICF2P1045197	64331924	C	0.6	0.2857	A	0.01598	3.75	0.5276	1.333	10.55
15	BICF2G630427491	51399181	A	0.6	0.2857	G	0.01598	3.75	0.5276	1.333	10.55
19	BICF2G630253824	52528792	A	0.6	0.2857	G	0.01598	3.75	0.5276	1.333	10.55
22	BICF2G630330515	40413698	G	0.6	0.2857	A	0.01598	3.75	0.5276	1.333	10.55
24	BICF2S22935107	32000190	A	0.6	0.2857	G	0.01598	3.75	0.5276	1.333	10.55
35	BICF2S23434246	8916709	A	0.6	0.2857	G	0.01598	3.75	0.5276	1.333	10.55
1	BICF2G630718183	35655730	G	0.5455	0.2429	A	0.01615	3.741	0.5109	1.374	10.18
2	BICF2P686478	50577674	A	0.5455	0.2429	G	0.01615	3.741	0.5109	1.374	10.18
3	BICF2P786284	15227152	G	0.5455	0.2429	A	0.01615	3.741	0.5109	1.374	10.18
6	TIGRP2P87597_rs8702617	65817487	A	0.5455	0.2429	G	0.01615	3.741	0.5109	1.374	10.18
21	BICF2S23642464	17797132	G	0.5455	0.2429	A	0.01615	3.741	0.5109	1.374	10.18
24	BICF2G630512356	11026064	A	0.5455	0.2429	G	0.01615	3.741	0.5109	1.374	10.18
25	BICF2P424705	14331811	G	0.5455	0.2429	A	0.01615	3.741	0.5109	1.374	10.18
26	BICF2P650398	38881067	A	0.5455	0.2429	G	0.01615	3.741	0.5109	1.374	10.18
30	BICF2P491404	37074187	G	0.5455	0.2429	A	0.01615	3.741	0.5109	1.374	10.18
2	BICF2P1410634	11588475	C	0.09091	0.3571	A	0.01686	0.18	0.7824	0.03884	0.8342
2	BICF2G630675545	12938038	G	0.09091	0.3571	A	0.01686	0.18	0.7824	0.03884	0.8342
2	BICF2G630675090	13714054	G	0.09091	0.3571	A	0.01686	0.18	0.7824	0.03884	0.8342
2	BICF2P858957	21452090	A	0.09091	0.3571	G	0.01686	0.18	0.7824	0.03884	0.8342
3	BICF2P1393860	38229297	A	0.09091	0.3571	G	0.01686	0.18	0.7824	0.03884	0.8342
3	BICF2S23550151	54203311	G	0.09091	0.3571	A	0.01686	0.18	0.7824	0.03884	0.8342
3	BICF2P280650	91785665	A	0.09091	0.3571	G	0.01686	0.18	0.7824	0.03884	0.8342
4	BICF2P975727	72693962	G	0.09091	0.3571	A	0.01686	0.18	0.7824	0.03884	0.8342
5	BICF2P995532	68580063	G	0.09091	0.3571	A	0.01686	0.18	0.7824	0.03884	0.8342
14	BICF2S23734642	50301902	A	0.09091	0.3571	G	0.01686	0.18	0.7824	0.03884	0.8342
19	BICF2G63045219	26681601	A	0.09091	0.3571	G	0.01686	0.18	0.7824	0.03884	0.8342
20	BICF2P374011	29807784	A	0.09091	0.3571	C	0.01686	0.18	0.7824	0.03884	0.8342
22	BICF2G630319437	16927596	A	0.09091	0.3571	G	0.01686	0.18	0.7824	0.03884	0.8342
22	BICF2G63090810	61803668	A	0.09091	0.3571	G	0.01686	0.18	0.7824	0.03884	0.8342
23	BICF2P621103	45659674	G	0.09091	0.3571	A	0.01686	0.18	0.7824	0.03884	0.8342
24	TIGRP2P310785_rs8979735	12469671	G	0.09091	0.3571	A	0.01686	0.18	0.7824	0.03884	0.8342
30	BICF2G630410199	11876406	G	0.09091	0.3571	A	0.01686	0.18	0.7824	0.03884	0.8342
35	TIGRP2P408142_rs9101300	19772421	A	0.09091	0.3571	G	0.01686	0.18	0.7824	0.03884	0.8342
20	BICF2G630447874	54064598	C	0.5455	0.25	A	0.01694	3.6	0.5116	1.321	9.813
1	BICF2G630717744	34791787	G	0	0.2143	A	0.01799	0	inf	0	nan
1	BICF2G630717820	34994588	A	0	0.2143	G	0.01799	0	inf	0	nan
1	BICF2P150328	86206997	A	0	0.2143	G	0.01799	0	inf	0	nan
4	BICF2P1253	19526295	A	0	0.2143	G	0.01799	0	inf	0	nan
4	BICF2P1224621	22049173	G	0	0.2143	A	0.01799	0	inf	0	nan
4	BICF2P482108	22220668	A	0	0.2143	G	0.01799	0	inf	0	nan
5	BICF2P157295	65900638	A	0	0.2143	G	0.01799	0	inf	0	nan
11	BICF2G630308863	75475208	G	0	0.2143	A	0.01799	0	inf	0	nan
12	BICF2P385657	3409281	A	0	0.2143	G	0.01799	0	inf	0	nan
17	BICF2S23211279	11870276	A	0	0.2143	C	0.01799	0	inf	0	nan
19	BICF2G63052152	34569664	A	0	0.2143	G	0.01799	0	inf	0	nan
20	BICF2P852117	7135637	G	0	0.2143	A	0.01799	0	inf	0	nan
20	BICF2S23733247	7147070	A	0	0.2143	G	0.01799	0	inf	0	nan
20	BICF2S23733491	7147599	A	0	0.2143	G	0.01799	0	inf	0	nan
20	BICF2P604572	7153874	A	0	0.2143	G	0.01799	0	inf	0	nan
21	BICF2S2365579	39161360	A	0	0.2143	G	0.01799	0	inf	0	nan
21	BICF2P269552	51739332	G	0	0.2143	A	0.01799	0	inf	0	nan
25	BICF2P245245	46992655	G	0	0.2143	A	0.01799	0	inf	0	nan
29	BICF2P88323	18852772	A	0	0.2143	G	0.01799	0	inf	0	nan
29	BICF2P690020	18870564	A	0	0.2143	G	0.01799	0	inf	0	nan
29	BICF2S23764706	18871540	A	0	0.2143	G	0.01799	0	inf	0	nan
29	BICF2P1494260	18933796	A	0	0.2143	G	0.01799	0	inf	0	nan
29	BICF2P1036016	18972574	G	0	0.2143	A	0.01799	0	inf	0	nan
1	BICF2P526598	121739590	A	0.15	0.4571	G	0.01809	0.2096	0.6706	0.0563	0.7801
6	BICF2P576269	20132645	G	0.15	0.4571	A	0.01809	0.2096	0.6706	0.0563	0.7801
7	BICF2G630565051	65732273	A	0.15	0.4571	C	0.01809	0.2096	0.6706	0.0563	0.7801
12	BICF2S22920431	36590813	G	0.15	0.4571	A	0.01809	0.2096	0.6706	0.0563	0.7801
14	BICF2P308574	57074988	C	0.15	0.4571	A	0.01809	0.2096	0.6706	0.0563	0.7801
15	BICF2P997037	26937688	G	0.15	0.4571	A	0.01809	0.2096	0.6706	0.0563	0.7801
16	BICF2G630814735	49303299	A	0.15	0.4571	G	0.01809	0.2096	0.6706	0.0563	0.7801
19	TIGRP2P265789_rs8897839	35955785	G	0.15	0.4571	A	0.01809	0.2096	0.6706	0.0563	0.7801
22	BICF2S23642708	37312387	G	0.15	0.4571	A	0.01809	0.2096	0.6706	0.0563	0.7801
30	BICF2P1361126	36239585	C	0.15	0.4571	A	0.01809	0.2096	0.6706	0.0563	0.7801
1	BICF2G630707977	3602084	A	0	0.2286	G	0.01815	0	inf	0	nan
1	BICF2P431281	21279529	T	0	0.2286	A	0.01815	0	inf	0	nan
3	BICF2P798582	54073108	A	0	0.2286	G	0.01815	0	inf	0	nan
4	BICF2P868535	47728088	A	0	0.2286	G	0.01815	0	inf	0	nan
4	BICF2G630178139	87010068	A	0	0.2286	G	0.01815	0	inf	0	nan
6	BICF2S2316921	29604620	A	0	0.2286	G	0.01815	0	inf	0	nan
16	BICF2P677781	38744467	A	0	0.2286	G	0.01815	0	inf	0	nan
25	BICF2G630468834	13420998	G	0	0.2286	A	0.01815	0	inf	0	nan
27	TIGRP2P347823_rs9105127	4062899	A	0	0.2286	G	0.01815	0	inf	0	nan
34	BICF2S23717162	15877700	A	0	0.2286	G	0.01815	0	inf	0	nan
35	TIGRP2P409322_rs8814697	25002201	C	0	0.2286	A	0.01815	0	inf	0	nan
15	BICF2P462844	51752153	C	0.65	0.3286	A	0.01828	3.795	0.5334	1.334	10.8
19	BICF2P743691	46546307	A	0.65	0.3286	G	0.01828	3.795	0.5334	1.334	10.8
20	BICF2P693538	27710463	A	0.65	0.3286	G	0.01828	3.795	0.5334	1.334	10.8
21	BICF2G630653264	18599831	A	0.65	0.3286	G	0.01828	3.795	0.5334	1.334	10.8
3	BICF2G630358346	90954735	G	0.5455	0.2571	A	0.01829	3.467	0.5081	1.281	9.384
10	BICF2P839523	63206763	A	0.5455	0.2571	G	0.01829	3.467	0.5081	1.281	9.384
12	BICF2P1190796	24143513	A	0.5455	0.2571	G	0.01829	3.467	0.5081	1.281	9.384
12	BICF2P391356	52369894	A	0.5455	0.2571	G	0.01829	3.467	0.5081	1.281	9.384
14	BICF2P844509	46669983	G	0.5455	0.2571	A	0.01829	3.467	0.5081	1.281	9.384
19	BICF2P352813	49197191	A	0.5455	0.2571	G	0.01829	3.467	0.5081	1.281	9.384
20	BICF2S23635877	12095791	A	0.5455	0.2571	G	0.01829	3.467	0.5081	1.281	9.384
24	BICF2P1429421	34805865	A	0.5455	0.2571	G	0.01829	3.467	0.5081	1.281	9.384
26	BICF2S23722750	33801181	A	0.5455	0.2571	T	0.01829	3.467	0.5081	1.281	9.384
26	BICF2S23114411	35127271	A	0.5455	0.2571	G	0.01829	3.467	0.5081	1.281	9.384
36	BICF2P1351245	16466918	A	0.5455	0.2571	G	0.01829	3.467	0.5081	1.281	9.384
36	BICF2P894108	24329529	A	0.5455	0.2571	G	0.01829	3.467	0.5081	1.281	9.384
2	BICF2P669880	76829564	A	0.4091	0.1571	G	0.01853	3.713	0.544	1.279	10.78
6	BICF2S23123071	46038590	A	0.4091	0.1571	C	0.01853	3.713	0.544	1.279	10.78
6	BICF2G630574548	55871605	A	0.4091	0.1571	G	0.01853	3.713	0.544	1.279	10.78
7	BICF2G630556402	34271234	G	0.4091	0.1571	A	0.01853	3.713	0.544	1.279	10.78
8	BICF2P1417877	70762292	A	0.4091	0.1571	G	0.01853	3.713	0.544	1.279	10.78
9	BICF2P341690	33877060	A	0.4091	0.1571	G	0.01853	3.713	0.544	1.279	10.78
9	TIGRP2P126143_rs9175081	34867903	A	0.4091	0.1571	C	0.01853	3.713	0.544	1.279	10.78
11	BICF2P1111059	42735613	G	0.4091	0.1571	A	0.01853	3.713	0.544	1.279	10.78
12	TIGRP2P163275_rs9196041	36617778	A	0.4091	0.1571	G	0.01853	3.713	0.544	1.279	10.78
15	BICF2G630418733	63633844	G	0.4091	0.1571	A	0.01853	3.713	0.544	1.279	10.78
18	BICF2S23714241	55294891	G	0.4091	0.1571	A	0.01853	3.713	0.544	1.279	10.78
24	BICF2S23328781	39695777	A	0.4091	0.1571	C	0.01853	3.713	0.544	1.279	10.78
25	TIGRP2P327739_rs8716264	29125483	A	0.4091	0.1571	G	0.01853	3.713	0.544	1.279	10.78
2	BICF2P384127	14182149	A	0.6	0.3	G	0.0188	3.5	0.5257	1.249	9.807
4	BICF2P219726	19108697	A	0.6	0.3	G	0.0188	3.5	0.5257	1.249	9.807
9	BICF2S23032400	3560551	A	0.6	0.3	G	0.0188	3.5	0.5257	1.249	9.807
9	BICF2S23127082	14266874	G	0.6	0.3	A	0.0188	3.5	0.5257	1.249	9.807
14	BICF2P1168279	59673766	A	0.6	0.3	G	0.0188	3.5	0.5257	1.249	9.807
20	BICF2P253794	38049129	A	0.6	0.3	G	0.0188	3.5	0.5257	1.249	9.807
22	TIGRP2P295904_rs8742120	53573600	A	0.6	0.3	C	0.0188	3.5	0.5257	1.249	9.807
23	TIGRP2P309437_rs9156812	5667704	A	0.6	0.3	G	0.0188	3.5	0.5257	1.249	9.807
23	BICF2G630363495	53208845	C	0.6	0.3	A	0.0188	3.5	0.5257	1.249	9.807
31	BICF2S23748215	39614935	A	0.6	0.3	G	0.0188	3.5	0.5257	1.249	9.807
38	TIGRP2P424144_rs9103249	16057848	G	0.6	0.3	A	0.0188	3.5	0.5257	1.249	9.807
2	BICF2P1375023	22247218	G	0.05	0.3143	A	0.01893	0.1148	1.058	0.01444	0.913
2	BICF2S23339898	37782677	G	0.05	0.3143	A	0.01893	0.1148	1.058	0.01444	0.913
3	BICF2S23726155	44648858	G	0.05	0.3143	A	0.01893	0.1148	1.058	0.01444	0.913
4	BICF2P1100678	24515047	A	0.05	0.3143	G	0.01893	0.1148	1.058	0.01444	0.913
4	BICF2P1084036	53617581	G	0.05	0.3143	A	0.01893	0.1148	1.058	0.01444	0.913
4	BICF2S23655358	67255148	A	0.05	0.3143	T	0.01893	0.1148	1.058	0.01444	0.913
4	BICF2S23122961	73118284	C	0.05	0.3143	A	0.01893	0.1148	1.058	0.01444	0.913
4	BICF2P117750	78050508	G	0.05	0.3143	A	0.01893	0.1148	1.058	0.01444	0.913
6	BICF2P1239210	29286370	A	0.05	0.3143	C	0.01893	0.1148	1.058	0.01444	0.913
12	BICF2P372269	36806002	G	0.05	0.3143	A	0.01893	0.1148	1.058	0.01444	0.913
16	BICF2P371524	27412726	G	0.05	0.3143	A	0.01893	0.1148	1.058	0.01444	0.913
16	BICF2P203854	27719211	C	0.05	0.3143	A	0.01893	0.1148	1.058	0.01444	0.913
16	BICF2P207917	28600467	A	0.05	0.3143	G	0.01893	0.1148	1.058	0.01444	0.913
16	BICF2P812665	28601821	G	0.05	0.3143	A	0.01893	0.1148	1.058	0.01444	0.913
20	BICF2S23351054	6855685	A	0.05	0.3143	G	0.01893	0.1148	1.058	0.01444	0.913
25	BICF2S23061407	25478005	G	0.05	0.3143	A	0.01893	0.1148	1.058	0.01444	0.913
28	BICF2G630109037	43475176	G	0.05	0.3143	A	0.01893	0.1148	1.058	0.01444	0.913
31	BICF2G630740601	33067017	A	0.05	0.3143	G	0.01893	0.1148	1.058	0.01444	0.913
33	TIGRP2P387267_rs8764712	17655399	G	0.05	0.3143	A	0.01893	0.1148	1.058	0.01444	0.913
1	BICF2S23029577	73267585	G	0.4	0.1286	A	0.01916	4.519	0.5795	1.451	14.07
3	BICF2P95479	33538034	A	0.4	0.1286	G	0.01916	4.519	0.5795	1.451	14.07
8	BICF2P110149	14508938	A	0.4	0.1286	G	0.01916	4.519	0.5795	1.451	14.07
13	BICF2G630617037	27822412	A	0.4	0.1286	G	0.01916	4.519	0.5795	1.451	14.07
20	BICF2G630444860	61209584	A	0.4	0.1286	G	0.01916	4.519	0.5795	1.451	14.07
21	BICF2G630658822	7937895	A	0.4	0.1286	C	0.01916	4.519	0.5795	1.451	14.07
21	BICF2P438275	19985696	A	0.4	0.1286	G	0.01916	4.519	0.5795	1.451	14.07
35	BICF2G630775702	21179912	A	0.4	0.1286	G	0.01916	4.519	0.5795	1.451	14.07
1	BICF2G630714624	21329991	G	0	0.2	A	0.01919	0	inf	0	nan
1	BICF2S2447554	34031046	G	0	0.2	A	0.01919	0	inf	0	nan
2	BICF2P698749	33165736	A	0	0.2	C	0.01919	0	inf	0	nan
2	BICF2P805659	34019830	A	0	0.2	G	0.01919	0	inf	0	nan
3	BICF2G630108643	39726018	G	0	0.2	A	0.01919	0	inf	0	nan
4	BICF2P477350	49013288	C	0	0.2	A	0.01919	0	inf	0	nan
10	BICF2P1436032	7053431	C	0	0.2	A	0.01919	0	inf	0	nan
12	BICF2S23139057	18884574	A	0	0.2	G	0.01919	0	inf	0	nan
20	BICF2S23737248	39724670	C	0	0.2	A	0.01919	0	inf	0	nan
22	BICF2S23034212	27764061	C	0	0.2	A	0.01919	0	inf	0	nan
25	BICF2G63095842	30065899	G	0	0.2	A	0.01919	0	inf	0	nan
25	BICF2S23713385	46521486	A	0	0.2	G	0.01919	0	inf	0	nan
25	BICF2S23345522	46607965	A	0	0.2	G	0.01919	0	inf	0	nan
30	BICF2G630399793	35064393	G	0	0.2	C	0.01919	0	inf	0	nan
33	BICF2S23648496	24555985	A	0	0.2	G	0.01919	0	inf	0	nan
33	BICF2S23337426	25191059	G	0	0.2	A	0.01919	0	inf	0	nan
34	BICF2S23529874	12976340	A	0	0.2	G	0.01919	0	inf	0	nan
37	BICF2P1178229	26599359	A	0	0.2	G	0.01919	0	inf	0	nan
2	BICF2P856889	27446484	G	0.05	0.3286	A	0.01922	0.1076	1.057	0.01355	0.8539
4	BICF2P1262841	66778492	G	0.05	0.3286	A	0.01922	0.1076	1.057	0.01355	0.8539
6	BICF2S22943050	33489890	C	0.05	0.3286	A	0.01922	0.1076	1.057	0.01355	0.8539
7	BICF2P1255807	53386068	G	0.05	0.3286	A	0.01922	0.1076	1.057	0.01355	0.8539
13	BICF2P848905	57152917	A	0.05	0.3286	C	0.01922	0.1076	1.057	0.01355	0.8539
14	BICF2P696321	56545194	A	0.05	0.3286	G	0.01922	0.1076	1.057	0.01355	0.8539
17	BICF2P344354	44265295	G	0.05	0.3286	A	0.01922	0.1076	1.057	0.01355	0.8539
19	BICF2P503109	7567958	A	0.05	0.3286	C	0.01922	0.1076	1.057	0.01355	0.8539
2	BICF2S23144992	33645052	A	0.15	0.4429	G	0.0194	0.222	0.6709	0.05961	0.8268
4	BICF2P512841	76356544	A	0.15	0.4429	G	0.0194	0.222	0.6709	0.05961	0.8268
12	BICF2G630119646	63185402	G	0.15	0.4429	A	0.0194	0.222	0.6709	0.05961	0.8268
12	BICF2S23437297	63193550	A	0.15	0.4429	G	0.0194	0.222	0.6709	0.05961	0.8268
15	BICF2G630432515	33651238	G	0.15	0.4429	A	0.0194	0.222	0.6709	0.05961	0.8268
17	BICF2S23637557	12811298	A	0.15	0.4429	C	0.0194	0.222	0.6709	0.05961	0.8268
22	BICF2G630323538	24783358	A	0.15	0.4429	G	0.0194	0.222	0.6709	0.05961	0.8268
22	TIGRP2P295484_rs8719385	51842414	A	0.15	0.4429	G	0.0194	0.222	0.6709	0.05961	0.8268
24	BICF2G630512193	11225609	A	0.15	0.4429	G	0.0194	0.222	0.6709	0.05961	0.8268
25	BICF2P274379	14850439	A	0.15	0.4429	G	0.0194	0.222	0.6709	0.05961	0.8268
31	BICF2P861152	40380442	G	0.15	0.4429	C	0.0194	0.222	0.6709	0.05961	0.8268
1	BICF2P310789	63135368	G	0.04545	0.3	A	0.01952	0.1111	1.056	0.01402	0.8807
1	TIGRP2P5526_rs9020823	63174495	G	0.04545	0.3	A	0.01952	0.1111	1.056	0.01402	0.8807
1	BICF2P335950	63181871	A	0.04545	0.3	T	0.01952	0.1111	1.056	0.01402	0.8807
1	TIGRP2P5539_rs8890219	63201215	G	0.04545	0.3	A	0.01952	0.1111	1.056	0.01402	0.8807
2	BICF2P907881	32917261	G	0.04545	0.3	A	0.01952	0.1111	1.056	0.01402	0.8807
9	TIGRP2P244070_rs9203066	9372692	A	0.04545	0.3	G	0.01952	0.1111	1.056	0.01402	0.8807
19	BICF2S23743245	5518292	A	0.04545	0.3	G	0.01952	0.1111	1.056	0.01402	0.8807
22	BICF2P1201306	36082841	A	0.04545	0.3	G	0.01952	0.1111	1.056	0.01402	0.8807
27	BICF2P871328	3966745	A	0.04545	0.3	G	0.01952	0.1111	1.056	0.01402	0.8807
27	BICF2G630155028	47279329	G	0.04545	0.3	A	0.01952	0.1111	1.056	0.01402	0.8807
33	BICF2P1315560	18494635	G	0.04545	0.3	A	0.01952	0.1111	1.056	0.01402	0.8807
34	BICF2G630451363	38594732	A	0.04545	0.3	G	0.01952	0.1111	1.056	0.01402	0.8807
1	BICF2G630708020	3691446	G	0	0.2143	A	0.01959	0	inf	0	nan
1	BICF2G630714226	20878139	G	0	0.2143	A	0.01959	0	inf	0	nan
1	BICF2P368321	27719336	A	0	0.2143	G	0.01959	0	inf	0	nan
4	BICF2P420423	51140845	A	0	0.2143	G	0.01959	0	inf	0	nan
5	BICF2G630184023	37929790	A	0	0.2143	G	0.01959	0	inf	0	nan
12	BICF2P1456792	16799033	C	0	0.2143	A	0.01959	0	inf	0	nan
13	BICF2G630613846	23799573	A	0	0.2143	G	0.01959	0	inf	0	nan
17	BICF2G630218126	16550525	C	0	0.2143	A	0.01959	0	inf	0	nan
18	BICF2P1337479	53979474	A	0	0.2143	G	0.01959	0	inf	0	nan
19	BICF2S23554892	41819274	A	0	0.2143	G	0.01959	0	inf	0	nan
20	BICF2G630228867	7041392	A	0	0.2143	C	0.01959	0	inf	0	nan
20	TIGRP2P276110_rs9159326	7096811	A	0	0.2143	G	0.01959	0	inf	0	nan
25	BICF2S23114860	13765862	G	0	0.2143	A	0.01959	0	inf	0	nan
29	TIGRP2P365334_rs8597876	16142000	G	0	0.2143	A	0.01959	0	inf	0	nan
1	BICF2G630716663	33298100	A	0.3636	0.1143	G	0.01963	4.429	0.581	1.418	13.83
1	BICF2G630717883	35065117	A	0.3636	0.1143	G	0.01963	4.429	0.581	1.418	13.83
2	BICF2S23326144	21904604	A	0.3636	0.1143	G	0.01963	4.429	0.581	1.418	13.83
2	BICF2S23450494	22727981	A	0.3636	0.1143	G	0.01963	4.429	0.581	1.418	13.83
3	BICF2S23252915	49133642	A	0.3636	0.1143	G	0.01963	4.429	0.581	1.418	13.83
14	BICF2G630525872	33941939	G	0.3636	0.1143	A	0.01963	4.429	0.581	1.418	13.83
15	BICF2S23230470	51232722	A	0.3636	0.1143	G	0.01963	4.429	0.581	1.418	13.83
19	BICF2P80246	49094957	C	0.3636	0.1143	A	0.01963	4.429	0.581	1.418	13.83
27	BICF2P259588	28011611	G	0.3636	0.1143	A	0.01963	4.429	0.581	1.418	13.83
32	BICF2P122054	10595185	C	0.3636	0.1143	A	0.01963	4.429	0.581	1.418	13.83
36	BICF2G630765822	5993162	G	0.4545	0.1765	A	0.01977	3.889	0.5334	1.367	11.06
1	BICF2G630712032	18181998	G	0.04545	0.2857	A	0.01982	0.119	1.057	0.01499	0.9453
2	BICF2S23053351	27732695	A	0.04545	0.2857	G	0.01982	0.119	1.057	0.01499	0.9453
2	BICF2P20555	85514078	G	0.04545	0.2857	A	0.01982	0.119	1.057	0.01499	0.9453
3	BICF2G630339547	42666802	G	0.04545	0.2857	A	0.01982	0.119	1.057	0.01499	0.9453
4	BICF2P259358	88417664	G	0.04545	0.2857	A	0.01982	0.119	1.057	0.01499	0.9453
5	BICF2P1084522	53984611	G	0.04545	0.2857	A	0.01982	0.119	1.057	0.01499	0.9453
6	BICF2S23415199	56131701	A	0.04545	0.2857	C	0.01982	0.119	1.057	0.01499	0.9453
8	BICF2P298576	57465487	A	0.04545	0.2857	G	0.01982	0.119	1.057	0.01499	0.9453
8	TIGRP2P117801_rs8942618	57470051	G	0.04545	0.2857	A	0.01982	0.119	1.057	0.01499	0.9453
11	TIGRP2P153849_rs9157404	74083881	A	0.04545	0.2857	G	0.01982	0.119	1.057	0.01499	0.9453
12	BICF2P1329226	9566050	C	0.04545	0.2857	A	0.01982	0.119	1.057	0.01499	0.9453
20	BICF2P778868	27483824	A	0.04545	0.2857	G	0.01982	0.119	1.057	0.01499	0.9453
23	BICF2P87666	47364324	A	0.04545	0.2857	G	0.01982	0.119	1.057	0.01499	0.9453
27	BICF2G630137710	4489569	G	0.04545	0.2857	A	0.01982	0.119	1.057	0.01499	0.9453
30	BICF2S2301656	34650012	G	0.04545	0.2857	A	0.01982	0.119	1.057	0.01499	0.9453
32	BICF2S23419449	15380772	C	0.04545	0.2857	G	0.01982	0.119	1.057	0.01499	0.9453
2	BICF2G630676061	12383808	G	0.65	0.3429	A	0.01999	3.56	0.5322	1.254	10.1
2	BICF2P993332	13557590	A	0.65	0.3429	G	0.01999	3.56	0.5322	1.254	10.1
7	BICF2G630556268	33866691	G	0.65	0.3429	A	0.01999	3.56	0.5322	1.254	10.1
9	BICF2P365346	13294513	A	0.65	0.3429	G	0.01999	3.56	0.5322	1.254	10.1
10	BICF2P122978	29065144	C	0.65	0.3429	A	0.01999	3.56	0.5322	1.254	10.1
11	BICF2P543366	67906300	A	0.65	0.3429	G	0.01999	3.56	0.5322	1.254	10.1
12	BICF2P212086	53717041	A	0.65	0.3429	G	0.01999	3.56	0.5322	1.254	10.1
14	BICF2P513775	53039785	G	0.65	0.3429	A	0.01999	3.56	0.5322	1.254	10.1
15	BICF2G630427363	51908048	G	0.65	0.3429	A	0.01999	3.56	0.5322	1.254	10.1
19	BICF2P1446042	45384354	A	0.65	0.3429	G	0.01999	3.56	0.5322	1.254	10.1
21	BICF2S23719764	16454383	G	0.65	0.3429	A	0.01999	3.56	0.5322	1.254	10.1
21	BICF2S22962603	16506098	C	0.65	0.3429	A	0.01999	3.56	0.5322	1.254	10.1
23	BICF2G630392418	8709245	A	0.65	0.3429	G	0.01999	3.56	0.5322	1.254	10.1
24	BICF2G630510077	13985818	G	0.65	0.3429	A	0.01999	3.56	0.5322	1.254	10.1
32	BICF2P36115	4241352	G	0.65	0.3429	A	0.01999	3.56	0.5322	1.254	10.1
1	BICF2G630709239	9362125	A	0.2727	0.07143	G	0.02006	4.875	0.6667	1.32	18.01
1	BICF2G630720857	39530066	A	0.2727	0.07143	C	0.02006	4.875	0.6667	1.32	18.01
1	BICF2G630720882	39546312	G	0.2727	0.07143	A	0.02006	4.875	0.6667	1.32	18.01
1	BICF2G630720888	39554689	A	0.2727	0.07143	G	0.02006	4.875	0.6667	1.32	18.01
1	BICF2P1337870	98759395	A	0.2727	0.07143	G	0.02006	4.875	0.6667	1.32	18.01
2	BICF2G630676218	12103565	G	0.2727	0.07143	A	0.02006	4.875	0.6667	1.32	18.01
3	BICF2S23619751	13658602	A	0.2727	0.07143	C	0.02006	4.875	0.6667	1.32	18.01
3	BICF2P905908	16901027	A	0.2727	0.07143	G	0.02006	4.875	0.6667	1.32	18.01
3	TIGRP2P39343_rs9086022	24287342	A	0.2727	0.07143	G	0.02006	4.875	0.6667	1.32	18.01
5	BICF2P1424898	28000821	A	0.2727	0.07143	G	0.02006	4.875	0.6667	1.32	18.01
5	BICF2P781470	31373326	A	0.2727	0.07143	G	0.02006	4.875	0.6667	1.32	18.01
5	BICF2S233824	58657699	A	0.2727	0.07143	G	0.02006	4.875	0.6667	1.32	18.01
6	BICF2G630584731	34255085	A	0.2727	0.07143	G	0.02006	4.875	0.6667	1.32	18.01
6	BICF2S23130075	71519314	G	0.2727	0.07143	A	0.02006	4.875	0.6667	1.32	18.01
8	BICF2P488398	28475019	A	0.2727	0.07143	G	0.02006	4.875	0.6667	1.32	18.01
8	BICF2S23217156	69269008	G	0.2727	0.07143	A	0.02006	4.875	0.6667	1.32	18.01
9	BICF2G630834711	34631343	A	0.2727	0.07143	G	0.02006	4.875	0.6667	1.32	18.01
9	BICF2G630834747	34665747	G	0.2727	0.07143	A	0.02006	4.875	0.6667	1.32	18.01
9	BICF2G630834793	34751362	G	0.2727	0.07143	A	0.02006	4.875	0.6667	1.32	18.01
12	BICF2P458384	13781431	A	0.2727	0.07143	G	0.02006	4.875	0.6667	1.32	18.01
12	BICF2P953296	13845956	A	0.2727	0.07143	G	0.02006	4.875	0.6667	1.32	18.01
13	BICF2G630615630	25939284	G	0.2727	0.07143	A	0.02006	4.875	0.6667	1.32	18.01
14	BICF2P838267	27656572	A	0.2727	0.07143	G	0.02006	4.875	0.6667	1.32	18.01
14	BICF2P422893	36279990	A	0.2727	0.07143	G	0.02006	4.875	0.6667	1.32	18.01
21	BICF2G630653302	18540103	C	0.2727	0.07143	A	0.02006	4.875	0.6667	1.32	18.01
21	BICF2S23721649	53482449	A	0.2727	0.07143	G	0.02006	4.875	0.6667	1.32	18.01
22	BICF2G630326940	30210502	A	0.2727	0.07143	G	0.02006	4.875	0.6667	1.32	18.01
24	BICF2P252901	41732732	A	0.2727	0.07143	G	0.02006	4.875	0.6667	1.32	18.01
27	BICF2S23046643	28573601	G	0.2727	0.07143	A	0.02006	4.875	0.6667	1.32	18.01
28	BICF2P382676	31986276	A	0.2727	0.07143	G	0.02006	4.875	0.6667	1.32	18.01
28	BICF2G630264498	37916002	A	0.2727	0.07143	C	0.02006	4.875	0.6667	1.32	18.01
29	TIGRP2P364421_rs8989160	13312468	C	0.2727	0.07143	A	0.02006	4.875	0.6667	1.32	18.01
37	BICF2G630131345	29167267	A	0.2727	0.07143	G	0.02006	4.875	0.6667	1.32	18.01
3	BICF2G630359047	91571825	G	0.1364	0.4286	A	0.02025	0.2105	0.6666	0.05701	0.7775
4	BICF2P786026	68073639	A	0.1364	0.4286	G	0.02025	0.2105	0.6666	0.05701	0.7775
4	BICF2P786025	68073729	A	0.1364	0.4286	G	0.02025	0.2105	0.6666	0.05701	0.7775
4	BICF2P1050593	70974890	G	0.1364	0.4286	A	0.02025	0.2105	0.6666	0.05701	0.7775
4	TIGRP2P64232_rs8999810	71010378	A	0.1364	0.4286	G	0.02025	0.2105	0.6666	0.05701	0.7775
4	BICF2P268485	71280500	G	0.1364	0.4286	A	0.02025	0.2105	0.6666	0.05701	0.7775
14	BICF2S23430465	51491257	A	0.1364	0.4286	G	0.02025	0.2105	0.6666	0.05701	0.7775
15	BICF2G630441077	19032510	A	0.1364	0.4286	G	0.02025	0.2105	0.6666	0.05701	0.7775
16	BICF2S23442691	27739723	A	0.1364	0.4286	C	0.02025	0.2105	0.6666	0.05701	0.7775
17	BICF2G630217582	17712950	G	0.1364	0.4286	A	0.02025	0.2105	0.6666	0.05701	0.7775
17	BICF2G630207334	40466756	G	0.1364	0.4286	C	0.02025	0.2105	0.6666	0.05701	0.7775
17	BICF2P444078	57256515	A	0.1364	0.4286	G	0.02025	0.2105	0.6666	0.05701	0.7775
18	BICF2P248687	41988486	A	0.1364	0.4286	G	0.02025	0.2105	0.6666	0.05701	0.7775
3	BICF2S23043164	36224089	A	0.2	0.5143	G	0.02026	0.2361	0.608	0.07171	0.7774
3	BICF2P621551	36306450	A	0.2	0.5143	C	0.02026	0.2361	0.608	0.07171	0.7774
4	TIGRP2P63464_rs8770552	55672489	A	0.2	0.5143	G	0.02026	0.2361	0.608	0.07171	0.7774
4	BICF2P424345	68385941	T	0.2	0.5143	A	0.02026	0.2361	0.608	0.07171	0.7774
9	BICF2P143573	15436412	A	0.2	0.5143	G	0.02026	0.2361	0.608	0.07171	0.7774
9	BICF2P1087851	50594034	A	0.2	0.5143	C	0.02026	0.2361	0.608	0.07171	0.7774
12	BICF2S23762761	33253493	A	0.2	0.5143	G	0.02026	0.2361	0.608	0.07171	0.7774
13	BICF2P700830	24581284	A	0.2	0.5143	G	0.02026	0.2361	0.608	0.07171	0.7774
15	BICF2G630417130	66886717	C	0.2	0.5143	A	0.02026	0.2361	0.608	0.07171	0.7774
18	TIGRP2P257698_rs9068290	55363050	G	0.2	0.5143	A	0.02026	0.2361	0.608	0.07171	0.7774
22	BICF2S23638260	13437200	G	0.2	0.5143	A	0.02026	0.2361	0.608	0.07171	0.7774
32	BICF2S23513798	8406546	G	0.2	0.5143	A	0.02026	0.2361	0.608	0.07171	0.7774
35	BICF2S23735625	16860275	G	0.2	0.5143	A	0.02026	0.2361	0.608	0.07171	0.7774
37	BICF2S23336925	15613525	C	0.2	0.5143	A	0.02026	0.2361	0.608	0.07171	0.7774
37	BICF2G630129909	27368276	A	0.2	0.5143	G	0.02026	0.2361	0.608	0.07171	0.7774
1	BICF2G630718648	36385790	G	0.05	0.3	A	0.02055	0.1228	1.059	0.01542	0.9779
1	BICF2P799901	46924317	A	0.05	0.3	G	0.02055	0.1228	1.059	0.01542	0.9779
2	BICF2P878314	32905903	G	0.05	0.3	A	0.02055	0.1228	1.059	0.01542	0.9779
4	BICF2P1408641	19220227	G	0.05	0.3	A	0.02055	0.1228	1.059	0.01542	0.9779
4	BICF2P230234	67129980	G	0.05	0.3	A	0.02055	0.1228	1.059	0.01542	0.9779
4	BICF2S2299543	67354896	A	0.05	0.3	G	0.02055	0.1228	1.059	0.01542	0.9779
6	BICF2P109243	70391662	G	0.05	0.3	A	0.02055	0.1228	1.059	0.01542	0.9779
9	BICF2S23748522	18343028	G	0.05	0.3	A	0.02055	0.1228	1.059	0.01542	0.9779
11	BICF2P495340	68792463	A	0.05	0.3	G	0.02055	0.1228	1.059	0.01542	0.9779
12	TIGRP2P158492_rs8694594	18827415	A	0.05	0.3	G	0.02055	0.1228	1.059	0.01542	0.9779
16	TIGRP2P217983_rs8727301	49269126	A	0.05	0.3	C	0.02055	0.1228	1.059	0.01542	0.9779
19	BICF2S23126960	6948492	G	0.05	0.3	A	0.02055	0.1228	1.059	0.01542	0.9779
21	BICF2P1076967	39489990	A	0.05	0.3	G	0.02055	0.1228	1.059	0.01542	0.9779
24	TIGRP2P310626_rs9170255	10616874	G	0.05	0.3	A	0.02055	0.1228	1.059	0.01542	0.9779
24	BICF2G630511948	11641902	G	0.05	0.3	A	0.02055	0.1228	1.059	0.01542	0.9779
24	BICF2G630497113	45112871	C	0.05	0.3	A	0.02055	0.1228	1.059	0.01542	0.9779
25	BICF2G630466772	17481400	G	0.05	0.3	A	0.02055	0.1228	1.059	0.01542	0.9779
26	BICF2G630195626	39119869	A	0.05	0.3	G	0.02055	0.1228	1.059	0.01542	0.9779
27	BICF2G630142620	15588959	G	0.05	0.3	A	0.02055	0.1228	1.059	0.01542	0.9779
30	BICF2S23348729	35727929	G	0.05	0.3	A	0.02055	0.1228	1.059	0.01542	0.9779
36	BICF2G630766103	5694082	G	0.05	0.3	A	0.02055	0.1228	1.059	0.01542	0.9779
36	BICF2P17739	6419785	A	0.05	0.3	C	0.02055	0.1228	1.059	0.01542	0.9779
3	BICF2G630343663	62242138	G	0.1364	0.4143	C	0.02066	0.2232	0.667	0.0604	0.825
4	BICF2S2358412	67578011	C	0.1364	0.4143	A	0.02066	0.2232	0.667	0.0604	0.825
4	TIGRP2P65303_rs8757396	75073181	G	0.1364	0.4143	A	0.02066	0.2232	0.667	0.0604	0.825
4	BICF2G630168551	75164928	A	0.1364	0.4143	T	0.02066	0.2232	0.667	0.0604	0.825
6	BICF2S23254241	39444791	A	0.1364	0.4143	G	0.02066	0.2232	0.667	0.0604	0.825
12	BICF2S23411750	39243150	G	0.1364	0.4143	A	0.02066	0.2232	0.667	0.0604	0.825
12	BICF2P577908	51587978	G	0.1364	0.4143	A	0.02066	0.2232	0.667	0.0604	0.825
15	BICF2S2354160	26429483	A	0.1364	0.4143	G	0.02066	0.2232	0.667	0.0604	0.825
17	BICF2P935089	57265789	T	0.1364	0.4143	A	0.02066	0.2232	0.667	0.0604	0.825
24	BICF2G630510983	13020074	G	0.1364	0.4143	A	0.02066	0.2232	0.667	0.0604	0.825
27	BICF2G630139092	6510184	A	0.1364	0.4143	G	0.02066	0.2232	0.667	0.0604	0.825
30	BICF2G630398633	37528374	A	0.1364	0.4143	G	0.02066	0.2232	0.667	0.0604	0.825
34	BICF2S23643412	5220475	G	0.1364	0.4143	A	0.02066	0.2232	0.667	0.0604	0.825
34	BICF2S22938760	38108466	G	0.1364	0.4143	A	0.02066	0.2232	0.667	0.0604	0.825
30	TIGRP2P371868_rs8619115	35420549	G	0.5909	0.2941	A	0.02068	3.467	0.5088	1.279	9.397
1	BICF2P1133645	57802399	A	0.7	0.3857	G	0.02074	3.716	0.5462	1.274	10.84
2	BICF2G630676130	12306592	A	0.7	0.3857	G	0.02074	3.716	0.5462	1.274	10.84
2	BICF2G630675168	13581675	A	0.7	0.3857	G	0.02074	3.716	0.5462	1.274	10.84
2	BICF2P1197608	14596286	G	0.7	0.3857	A	0.02074	3.716	0.5462	1.274	10.84
3	BICF2S23135712	88440500	A	0.7	0.3857	G	0.02074	3.716	0.5462	1.274	10.84
6	BICF2P1426137	24707531	G	0.7	0.3857	A	0.02074	3.716	0.5462	1.274	10.84
6	BICF2S23526203	32113806	C	0.7	0.3857	A	0.02074	3.716	0.5462	1.274	10.84
6	BICF2S23330649	41942601	A	0.7	0.3857	G	0.02074	3.716	0.5462	1.274	10.84
7	BICF2G630552188	17441385	G	0.7	0.3857	A	0.02074	3.716	0.5462	1.274	10.84
7	BICF2S23544598	34083713	C	0.7	0.3857	G	0.02074	3.716	0.5462	1.274	10.84
7	BICF2S23759480	34125998	A	0.7	0.3857	G	0.02074	3.716	0.5462	1.274	10.84
9	BICF2P225368	48683255	A	0.7	0.3857	G	0.02074	3.716	0.5462	1.274	10.84
12	BICF2S2345555	27451074	C	0.7	0.3857	A	0.02074	3.716	0.5462	1.274	10.84
13	BICF2S22912678	36682866	G	0.7	0.3857	A	0.02074	3.716	0.5462	1.274	10.84
15	BICF2G630426513	55294229	A	0.7	0.3857	G	0.02074	3.716	0.5462	1.274	10.84
35	BICF2P362	15631258	A	0.7	0.3857	G	0.02074	3.716	0.5462	1.274	10.84
1	BICF2S23648576	32716955	C	0.75	0.4286	A	0.02099	4	0.5701	1.309	12.23
6	BICF2G630582474	47285674	G	0.75	0.4286	A	0.02099	4	0.5701	1.309	12.23
9	BICF2P474924	48580058	G	0.75	0.4286	A	0.02099	4	0.5701	1.309	12.23
15	BICF2G630428575	50079948	G	0.75	0.4286	A	0.02099	4	0.5701	1.309	12.23
15	BICF2G630426527	55283925	C	0.75	0.4286	A	0.02099	4	0.5701	1.309	12.23
16	BICF2G630817138	52704006	G	0.75	0.4286	A	0.02099	4	0.5701	1.309	12.23
21	BICF2G630651684	20762638	C	0.75	0.4286	A	0.02099	4	0.5701	1.309	12.23
23	BICF2G630367281	49704787	G	0.75	0.4286	A	0.02099	4	0.5701	1.309	12.23
31	BICF2S23763782	39064922	G	0.75	0.4286	A	0.02099	4	0.5701	1.309	12.23
34	BICF2P341706	7051896	A	0.25	0.5714	G	0.02099	0.25	0.5701	0.08179	0.7642
37	BICF2G630128839	26370530	G	0.75	0.4286	A	0.02099	4	0.5701	1.309	12.23
1	BICF2G630716186	32491995	G	0.2	0.5	A	0.02136	0.25	0.608	0.07593	0.8231
3	BICF2P204702	92007286	A	0.2	0.5	G	0.02136	0.25	0.608	0.07593	0.8231
4	BICF2P1431787	71630098	G	0.2	0.5	C	0.02136	0.25	0.608	0.07593	0.8231
4	BICF2P720277	73046522	C	0.2	0.5	A	0.02136	0.25	0.608	0.07593	0.8231
5	BICF2P173743	88781621	G	0.2	0.5	A	0.02136	0.25	0.608	0.07593	0.8231
8	BICF2S23737289	53570064	G	0.2	0.5	A	0.02136	0.25	0.608	0.07593	0.8231
12	BICF2S23712189	20678890	A	0.2	0.5	G	0.02136	0.25	0.608	0.07593	0.8231
14	BICF2S2338905	60044464	G	0.2	0.5	A	0.02136	0.25	0.608	0.07593	0.8231
26	BICF2P1467406	4305281	A	0.2	0.5	G	0.02136	0.25	0.608	0.07593	0.8231
30	BICF2G630406362	23422190	A	0.2	0.5	G	0.02136	0.25	0.608	0.07593	0.8231
1	BICF2G630716691	33416480	G	0.5	0.2143	A	0.02146	3.667	0.5337	1.288	10.44
10	BICF2G630479874	27624226	A	0.5	0.2143	G	0.02146	3.667	0.5337	1.288	10.44
13	BICF2P790332	26801998	A	0.5	0.2143	G	0.02146	3.667	0.5337	1.288	10.44
13	BICF2P102491	27004521	A	0.5	0.2143	G	0.02146	3.667	0.5337	1.288	10.44
13	TIGRP2P185124_rs9085392	64313644	A	0.5	0.2143	G	0.02146	3.667	0.5337	1.288	10.44
21	BICF2P1321054	9349050	A	0.5	0.2143	G	0.02146	3.667	0.5337	1.288	10.44
22	BICF2P992691	13415419	G	0.5	0.2143	A	0.02146	3.667	0.5337	1.288	10.44
26	BICF2G630799842	22181490	A	0.5	0.2143	G	0.02146	3.667	0.5337	1.288	10.44
26	BICF2S23233559	34088380	A	0.5	0.2143	G	0.02146	3.667	0.5337	1.288	10.44
38	BICF2P219787	8814512	G	0.5	0.2143	C	0.02146	3.667	0.5337	1.288	10.44
4	BICF2P1367506	19347468	A	0.4545	0.1857	G	0.02152	3.654	0.5271	1.3	10.27
6	BICF2P1272860	57435775	G	0.4545	0.1857	A	0.02152	3.654	0.5271	1.3	10.27
9	BICF2P488217	51079519	A	0.4545	0.1857	G	0.02152	3.654	0.5271	1.3	10.27
14	BICF2G630519160	7872272	C	0.4545	0.1857	A	0.02152	3.654	0.5271	1.3	10.27
14	TIGRP2P193844_rs8854106	47230671	G	0.4545	0.1857	A	0.02152	3.654	0.5271	1.3	10.27
15	TIGRP2P208474_rs8668780	3856035	A	0.4545	0.1857	G	0.02152	3.654	0.5271	1.3	10.27
22	BICF2P240329	12833587	A	0.4545	0.1857	C	0.02152	3.654	0.5271	1.3	10.27
24	BICF2S2356243	17191795	A	0.4545	0.1857	G	0.02152	3.654	0.5271	1.3	10.27
12	BICF2S23434471	53556874	A	0.5909	0.3	G	0.02169	3.37	0.506	1.25	9.087
13	BICF2G630614925	25233012	C	0.5909	0.3	A	0.02169	3.37	0.506	1.25	9.087
18	BICF2P717826	51086635	G	0.5909	0.3	A	0.02169	3.37	0.506	1.25	9.087
18	BICF2P1236107	52508981	C	0.5909	0.3	A	0.02169	3.37	0.506	1.25	9.087
22	TIGRP2P297880_rs8872088	60065174	A	0.5909	0.3	G	0.02169	3.37	0.506	1.25	9.087
26	BICF2S2458703	5510383	A	0.5909	0.3	G	0.02169	3.37	0.506	1.25	9.087
35	BICF2S22937962	20126915	G	0.5909	0.3	A	0.02169	3.37	0.506	1.25	9.087
36	BICF2P1165414	27695445	A	0.5909	0.3	G	0.02169	3.37	0.506	1.25	9.087
1	BICF2P625974	17438542	A	0.25	0.5571	G	0.02179	0.265	0.5697	0.08674	0.8093
1	BICF2P486677	35864987	A	0.25	0.5571	C	0.02179	0.265	0.5697	0.08674	0.8093
8	BICF2P453189	17044714	C	0.25	0.5571	A	0.02179	0.265	0.5697	0.08674	0.8093
9	BICF2P1163507	48623211	A	0.25	0.5571	G	0.02179	0.265	0.5697	0.08674	0.8093
10	BICF2P429659	28602493	A	0.25	0.5571	T	0.02179	0.265	0.5697	0.08674	0.8093
11	BICF2S23116542	16654514	G	0.25	0.5571	C	0.02179	0.265	0.5697	0.08674	0.8093
13	BICF2G630617157	28006015	A	0.25	0.5571	G	0.02179	0.265	0.5697	0.08674	0.8093
18	TIGRP2P257922_rs8853375	56056094	G	0.25	0.5571	A	0.02179	0.265	0.5697	0.08674	0.8093
20	BICF2G630444827	61227618	A	0.25	0.5571	G	0.02179	0.265	0.5697	0.08674	0.8093
21	BICF2G630658803	7946724	A	0.25	0.5571	G	0.02179	0.265	0.5697	0.08674	0.8093
21	TIGRP2P287258_rs8902616	47294768	C	0.25	0.5571	A	0.02179	0.265	0.5697	0.08674	0.8093
33	BICF2P602663	17400279	A	0.25	0.5571	G	0.02179	0.265	0.5697	0.08674	0.8093
36	BICF2G630765649	6382917	G	0.25	0.5571	A	0.02179	0.265	0.5697	0.08674	0.8093
2	BICF2P642479	22252883	A	0.5455	0.2714	G	0.02223	3.221	0.5055	1.196	8.676
3	BICF2P522372	27037426	A	0.5455	0.2714	G	0.02223	3.221	0.5055	1.196	8.676
5	BICF2P556436	26649847	A	0.5455	0.2714	G	0.02223	3.221	0.5055	1.196	8.676
6	BICF2P906612	24701822	A	0.5455	0.2714	G	0.02223	3.221	0.5055	1.196	8.676
6	BICF2S2368027	57184384	G	0.5455	0.2714	A	0.02223	3.221	0.5055	1.196	8.676
6	BICF2P1391558	65631083	A	0.5455	0.2714	G	0.02223	3.221	0.5055	1.196	8.676
9	BICF2P254767	14565576	A	0.5455	0.2714	C	0.02223	3.221	0.5055	1.196	8.676
9	BICF2P1007163	54408431	G	0.5455	0.2714	A	0.02223	3.221	0.5055	1.196	8.676
9	BICF2S23551337	57355604	G	0.5455	0.2714	A	0.02223	3.221	0.5055	1.196	8.676
12	BICF2P722847	53083550	A	0.5455	0.2714	G	0.02223	3.221	0.5055	1.196	8.676
13	BICF2P1107815	57515204	A	0.5455	0.2714	G	0.02223	3.221	0.5055	1.196	8.676
14	BICF2P630543	46856584	G	0.5455	0.2714	A	0.02223	3.221	0.5055	1.196	8.676
15	BICF2P1456594	27386999	A	0.5455	0.2714	G	0.02223	3.221	0.5055	1.196	8.676
18	BICF2P340967	51799810	A	0.5455	0.2714	G	0.02223	3.221	0.5055	1.196	8.676
19	BICF2P1074166	38528147	A	0.5455	0.2714	G	0.02223	3.221	0.5055	1.196	8.676
24	BICF2G630506586	18284361	A	0.5455	0.2714	G	0.02223	3.221	0.5055	1.196	8.676
25	BICF2P984068	47189818	G	0.5455	0.2714	A	0.02223	3.221	0.5055	1.196	8.676
29	BICF2S23534371	18577212	C	0.5455	0.2714	A	0.02223	3.221	0.5055	1.196	8.676
29	BICF2S23013089	18614432	A	0.5455	0.2714	G	0.02223	3.221	0.5055	1.196	8.676
32	TIGRP2P382875_rs8799389	31822332	A	0.5455	0.2714	G	0.02223	3.221	0.5055	1.196	8.676
33	BICF2P25383	26921420	A	0.5455	0.2714	G	0.02223	3.221	0.5055	1.196	8.676
35	BICF2S23310542	16583615	G	0.5455	0.2714	A	0.02223	3.221	0.5055	1.196	8.676
38	BICF2P1164940	15166172	G	0.5455	0.2714	A	0.02223	3.221	0.5055	1.196	8.676
1	BICF2P785642	61902224	A	0.3	0.08571	G	0.02244	4.571	0.6484	1.283	16.29
6	TIGRP2P82094_rs9213568	38985085	A	0.3	0.08571	C	0.02244	4.571	0.6484	1.283	16.29
6	BICF2P98157	72903332	T	0.3	0.08571	A	0.02244	4.571	0.6484	1.283	16.29
7	BICF2P753886	29001463	A	0.3	0.08571	G	0.02244	4.571	0.6484	1.283	16.29
7	TIGRP2P95896_rs9042031	42958542	A	0.3	0.08571	G	0.02244	4.571	0.6484	1.283	16.29
11	BICF2S23130480	69199517	A	0.3	0.08571	C	0.02244	4.571	0.6484	1.283	16.29
13	BICF2G630617296	28245780	A	0.3	0.08571	C	0.02244	4.571	0.6484	1.283	16.29
14	TIGRP2P193316_rs8724961	46104098	A	0.3	0.08571	G	0.02244	4.571	0.6484	1.283	16.29
19	TIGRP2P268415_rs8683367	47449037	A	0.3	0.08571	G	0.02244	4.571	0.6484	1.283	16.29
20	TIGRP2P275620_rs8794706	54650115	A	0.3	0.08571	G	0.02244	4.571	0.6484	1.283	16.29
22	TIGRP2P295827_rs8636774	53313343	A	0.3	0.08571	G	0.02244	4.571	0.6484	1.283	16.29
23	BICF2G630382462	21956379	A	0.3	0.08571	G	0.02244	4.571	0.6484	1.283	16.29
23	BICF2P707837	54984112	A	0.3	0.08571	G	0.02244	4.571	0.6484	1.283	16.29
24	BICF2S23743429	47763769	A	0.3	0.08571	G	0.02244	4.571	0.6484	1.283	16.29
11	BICF2P878475	39227560	A	0.2727	0.07353	G	0.02245	4.725	0.6671	1.278	17.47
2	BICF2P305710	4085679	G	0.4	0.1429	A	0.02271	4	0.5701	1.309	12.23
2	BICF2P223415	22702177	G	0.4	0.1429	A	0.02271	4	0.5701	1.309	12.23
5	BICF2S23742785	15740293	G	0.4	0.1429	A	0.02271	4	0.5701	1.309	12.23
7	BICF2P1358341	38334765	A	0.4	0.1429	G	0.02271	4	0.5701	1.309	12.23
10	BICF2S23344347	64406684	A	0.4	0.1429	C	0.02271	4	0.5701	1.309	12.23
14	BICF2P211449	46899167	G	0.4	0.1429	A	0.02271	4	0.5701	1.309	12.23
15	BICF2G630442965	15350622	A	0.4	0.1429	G	0.02271	4	0.5701	1.309	12.23
15	BICF2P772059	26958378	A	0.4	0.1429	G	0.02271	4	0.5701	1.309	12.23
15	BICF2P45136	64064965	A	0.4	0.1429	G	0.02271	4	0.5701	1.309	12.23
31	BICF2G630726990	4334718	A	0.4	0.1429	G	0.02271	4	0.5701	1.309	12.23
38	BICF2P1022668	26751032	A	0.4	0.1429	G	0.02271	4	0.5701	1.309	12.23
3	TIGRP2P43141_rs8556949	48054854	A	0.7	0.4	G	0.02281	3.5	0.5455	1.201	10.2
7	BICF2P108731	30111778	A	0.7	0.4	G	0.02281	3.5	0.5455	1.201	10.2
12	BICF2P981698	24633935	A	0.7	0.4	G	0.02281	3.5	0.5455	1.201	10.2
12	BICF2P250290	34454018	A	0.7	0.4	G	0.02281	3.5	0.5455	1.201	10.2
17	BICF2S23660215	46874467	A	0.7	0.4	C	0.02281	3.5	0.5455	1.201	10.2
21	BICF2G630653114	18834651	A	0.7	0.4	G	0.02281	3.5	0.5455	1.201	10.2
25	BICF2S23330496	47045452	A	0.7	0.4	G	0.02281	3.5	0.5455	1.201	10.2
37	BICF2P716144	12563598	A	0.7	0.4	G	0.02281	3.5	0.5455	1.201	10.2
38	BICF2S2361705	4129811	A	0.7	0.4	G	0.02281	3.5	0.5455	1.201	10.2
4	G270f55S198	16901236	G	0.65	0.3571	A	0.02327	3.343	0.531	1.181	9.465
7	BICF2G630549334	5873540	A	0.65	0.3571	G	0.02327	3.343	0.531	1.181	9.465
9	BICF2P102458	15598507	A	0.65	0.3571	G	0.02327	3.343	0.531	1.181	9.465
12	BICF2P764425	4532523	G	0.65	0.3571	A	0.02327	3.343	0.531	1.181	9.465
12	BICF2P832455	33085017	C	0.65	0.3571	A	0.02327	3.343	0.531	1.181	9.465
15	TIGRP2P204418_rs8738858	7892114	A	0.65	0.3571	G	0.02327	3.343	0.531	1.181	9.465
15	BICF2S22955628	67092863	A	0.65	0.3571	G	0.02327	3.343	0.531	1.181	9.465
20	BICF2S23029518	49432013	C	0.65	0.3571	A	0.02327	3.343	0.531	1.181	9.465
25	BICF2P1154587	13960230	G	0.65	0.3571	A	0.02327	3.343	0.531	1.181	9.465
27	TIGRP2P353141_rs8695225	31868308	G	0.65	0.3571	A	0.02327	3.343	0.531	1.181	9.465
30	BICF2P537670	12455172	A	0.65	0.3571	G	0.02327	3.343	0.531	1.181	9.465
31	BICF2S23536366	35081890	G	0.65	0.3571	A	0.02327	3.343	0.531	1.181	9.465
32	BICF2P588290	15111247	G	0.65	0.3571	A	0.02327	3.343	0.531	1.181	9.465
38	BICF2S22942443	3904932	A	0.65	0.3571	G	0.02327	3.343	0.531	1.181	9.465
38	BICF2S23258417	3916755	A	0.65	0.3571	G	0.02327	3.343	0.531	1.181	9.465
1	G49f29S258	76781370	A	0.25	0.05714	G	0.02341	5.5	0.7293	1.317	22.97
2	BICF2P311914	11555316	A	0.25	0.05714	G	0.02341	5.5	0.7293	1.317	22.97
2	BICF2P826231	15249726	C	0.25	0.05714	A	0.02341	5.5	0.7293	1.317	22.97
2	BICF2P1444782	57083331	A	0.25	0.05714	G	0.02341	5.5	0.7293	1.317	22.97
4	BICF2P1160048	20003929	A	0.25	0.05714	C	0.02341	5.5	0.7293	1.317	22.97
5	TIGRP2P71608_rs8802111	47501573	A	0.25	0.05714	G	0.02341	5.5	0.7293	1.317	22.97
5	BICF2G630188464	49321757	G	0.25	0.05714	A	0.02341	5.5	0.7293	1.317	22.97
5	BICF2P388881	68020259	C	0.25	0.05714	A	0.02341	5.5	0.7293	1.317	22.97
6	BICF2S2331842	71662017	A	0.25	0.05714	G	0.02341	5.5	0.7293	1.317	22.97
6	BICF2P714132	72384660	A	0.25	0.05714	G	0.02341	5.5	0.7293	1.317	22.97
12	TIGRP2P163370_rs8603491	37557153	A	0.25	0.05714	G	0.02341	5.5	0.7293	1.317	22.97
13	BICF2G630618246	30467417	A	0.25	0.05714	G	0.02341	5.5	0.7293	1.317	22.97
14	BICF2G630518643	6667796	A	0.25	0.05714	C	0.02341	5.5	0.7293	1.317	22.97
15	BICF2P778010	39492981	A	0.25	0.05714	G	0.02341	5.5	0.7293	1.317	22.97
22	BICF2G630317119	12100046	A	0.25	0.05714	G	0.02341	5.5	0.7293	1.317	22.97
22	BICF2G630322751	23044830	A	0.25	0.05714	G	0.02341	5.5	0.7293	1.317	22.97
22	BICF2G630323477	24731343	A	0.25	0.05714	G	0.02341	5.5	0.7293	1.317	22.97
26	BICF2P1179892	23202176	A	0.25	0.05714	C	0.02341	5.5	0.7293	1.317	22.97
33	BICF2P866266	18685860	A	0.25	0.05714	G	0.02341	5.5	0.7293	1.317	22.97
34	BICF2P404046	40621398	A	0.25	0.05714	G	0.02341	5.5	0.7293	1.317	22.97
36	BICF2S22960207	23982468	A	0.25	0.05714	G	0.02341	5.5	0.7293	1.317	22.97
1	BICF2G630713894	20459184	A	0.1818	0.4714	G	0.02364	0.2492	0.6024	0.07651	0.8114
1	BICF2G630716600	33175499	A	0.1818	0.4714	G	0.02364	0.2492	0.6024	0.07651	0.8114
4	TIGRP2P64175_rs9121803	70265880	C	0.1818	0.4714	A	0.02364	0.2492	0.6024	0.07651	0.8114
4	BICF2S23029996	71200675	C	0.1818	0.4714	A	0.02364	0.2492	0.6024	0.07651	0.8114
4	BICF2G630174072	82561682	G	0.1818	0.4714	A	0.02364	0.2492	0.6024	0.07651	0.8114
11	BICF2P1327720	74567568	C	0.1818	0.4714	G	0.02364	0.2492	0.6024	0.07651	0.8114
13	BICF2S23442124	25543285	A	0.1818	0.4714	G	0.02364	0.2492	0.6024	0.07651	0.8114
15	BICF2G630437436	26283256	A	0.1818	0.4714	G	0.02364	0.2492	0.6024	0.07651	0.8114
20	BICF2S23720315	38102236	G	0.1818	0.4714	A	0.02364	0.2492	0.6024	0.07651	0.8114
21	BICF2P1197844	35699159	G	0.1818	0.4714	A	0.02364	0.2492	0.6024	0.07651	0.8114
25	BICF2P1289071	29131593	C	0.1818	0.4714	A	0.02364	0.2492	0.6024	0.07651	0.8114
33	BICF2P29702	25693488	A	0.1818	0.4714	G	0.02364	0.2492	0.6024	0.07651	0.8114
37	BICF2G630131097	28632593	G	0.1818	0.4714	A	0.02364	0.2492	0.6024	0.07651	0.8114
4	TIGRP2P64612_rs8817362	72263515	C	0.25	0.5429	A	0.02422	0.2807	0.5694	0.09195	0.8569
4	BICF2P1040264	72775163	G	0.25	0.5429	A	0.02422	0.2807	0.5694	0.09195	0.8569
7	BICF2P958877	26365446	A	0.25	0.5429	G	0.02422	0.2807	0.5694	0.09195	0.8569
17	BICF2G630206686	40959163	G	0.25	0.5429	A	0.02422	0.2807	0.5694	0.09195	0.8569
18	BICF2P660085	47645569	G	0.25	0.5429	A	0.02422	0.2807	0.5694	0.09195	0.8569
18	BICF2P256659	51821079	A	0.25	0.5429	G	0.02422	0.2807	0.5694	0.09195	0.8569
19	BICF2P545921	43881278	G	0.25	0.5429	A	0.02422	0.2807	0.5694	0.09195	0.8569
32	TIGRP2P382355_rs9110218	29747689	G	0.25	0.5429	A	0.02422	0.2807	0.5694	0.09195	0.8569
38	BICF2G63073829	16629779	T	0.25	0.5429	A	0.02422	0.2807	0.5694	0.09195	0.8569
1	BICF2P435411	122338108	A	0.6364	0.3429	G	0.02428	3.354	0.5097	1.235	9.109
4	BICF2P1263238	51286633	A	0.6364	0.3429	G	0.02428	3.354	0.5097	1.235	9.109
5	BICF2S23018252	4005343	G	0.6364	0.3429	A	0.02428	3.354	0.5097	1.235	9.109
19	BICF2G63046979	28313475	T	0.6364	0.3429	A	0.02428	3.354	0.5097	1.235	9.109
19	BICF2P565533	43977677	A	0.6364	0.3429	G	0.02428	3.354	0.5097	1.235	9.109
24	BICF2P320766	34661253	G	0.6364	0.3429	A	0.02428	3.354	0.5097	1.235	9.109
26	BICF2P1078561	4266924	A	0.6364	0.3429	G	0.02428	3.354	0.5097	1.235	9.109
26	TIGRP2P344590_rs8968847	38331871	C	0.6364	0.3429	A	0.02428	3.354	0.5097	1.235	9.109
1	BICF2P519524	93096328	G	0.3636	0.1286	C	0.0243	3.873	0.5692	1.269	11.82
1	BICF2P1310400	100802591	A	0.3636	0.1286	G	0.0243	3.873	0.5692	1.269	11.82
7	BICF2G630556942	35155769	A	0.3636	0.1286	G	0.0243	3.873	0.5692	1.269	11.82
8	BICF2P481494	72968861	A	0.3636	0.1286	G	0.0243	3.873	0.5692	1.269	11.82
9	BICF2G630473486	57784094	G	0.3636	0.1286	A	0.0243	3.873	0.5692	1.269	11.82
12	BICF2P189120	66869521	A	0.3636	0.1286	G	0.0243	3.873	0.5692	1.269	11.82
14	BICF2G630520475	12860481	A	0.3636	0.1286	C	0.0243	3.873	0.5692	1.269	11.82
14	BICF2P881073	47230729	A	0.3636	0.1286	G	0.0243	3.873	0.5692	1.269	11.82
14	BICF2P34387	47237600	A	0.3636	0.1286	G	0.0243	3.873	0.5692	1.269	11.82
14	BICF2P567168	47273965	A	0.3636	0.1286	G	0.0243	3.873	0.5692	1.269	11.82
14	BICF2P1311810	47294943	A	0.3636	0.1286	G	0.0243	3.873	0.5692	1.269	11.82
15	BICF2G630443982	11964735	A	0.3636	0.1286	G	0.0243	3.873	0.5692	1.269	11.82
15	BICF2P603224	57373317	A	0.3636	0.1286	T	0.0243	3.873	0.5692	1.269	11.82
18	TIGRP2P255623_rs9023419	50029728	G	0.3636	0.1286	A	0.0243	3.873	0.5692	1.269	11.82
19	BICF2G63036833	13847306	A	0.3636	0.1286	G	0.0243	3.873	0.5692	1.269	11.82
21	TIGRP2P289851_rs9038875	7870758	A	0.3636	0.1286	C	0.0243	3.873	0.5692	1.269	11.82
21	BICF2P918770	14182418	A	0.3636	0.1286	G	0.0243	3.873	0.5692	1.269	11.82
25	BICF2P733613	5479902	A	0.3636	0.1286	C	0.0243	3.873	0.5692	1.269	11.82
27	BICF2S2337951	10464434	G	0.3636	0.1286	A	0.0243	3.873	0.5692	1.269	11.82
1	TIGRP2P11313_rs8959291	87816247	A	0.1818	0.4571	G	0.02494	0.2639	0.6026	0.081	0.8597
2	BICF2P401187	27686311	G	0.1818	0.4571	A	0.02494	0.2639	0.6026	0.081	0.8597
7	BICF2P1146540	77122458	G	0.1818	0.4571	A	0.02494	0.2639	0.6026	0.081	0.8597
9	BICF2G630474853	59991734	A	0.1818	0.4571	G	0.02494	0.2639	0.6026	0.081	0.8597
12	TIGRP2P156327_rs9164484	11317264	A	0.1818	0.4571	C	0.02494	0.2639	0.6026	0.081	0.8597
12	BICF2S23224102	13087175	G	0.1818	0.4571	A	0.02494	0.2639	0.6026	0.081	0.8597
14	BICF2S23441035	47578457	G	0.1818	0.4571	A	0.02494	0.2639	0.6026	0.081	0.8597
14	BICF2S23427669	49386677	G	0.1818	0.4571	A	0.02494	0.2639	0.6026	0.081	0.8597
14	BICF2P969516	57074261	A	0.1818	0.4571	G	0.02494	0.2639	0.6026	0.081	0.8597
15	BICF2P1124373	65044007	G	0.1818	0.4571	A	0.02494	0.2639	0.6026	0.081	0.8597
16	BICF2P863759	57412362	A	0.1818	0.4571	G	0.02494	0.2639	0.6026	0.081	0.8597
21	BICF2P476350	45830758	C	0.1818	0.4571	A	0.02494	0.2639	0.6026	0.081	0.8597
22	BICF2P458687	27071397	A	0.1818	0.4571	G	0.02494	0.2639	0.6026	0.081	0.8597
22	TIGRP2P297011_rs9066776	57247947	A	0.1818	0.4571	G	0.02494	0.2639	0.6026	0.081	0.8597
23	TIGRP2P306763_rs8974003	45175049	G	0.1818	0.4571	A	0.02494	0.2639	0.6026	0.081	0.8597
24	TIGRP2P311151_rs8750060	13873514	A	0.1818	0.4571	G	0.02494	0.2639	0.6026	0.081	0.8597
24	BICF2S23453233	33376015	G	0.1818	0.4571	A	0.02494	0.2639	0.6026	0.081	0.8597
31	BICF2P212161	39492289	C	0.1818	0.4571	A	0.02494	0.2639	0.6026	0.081	0.8597
37	BICF2P183357	4364864	A	0.1818	0.4571	G	0.02494	0.2639	0.6026	0.081	0.8597
2	BICF2G630675478	13033996	A	0.5909	0.3143	G	0.02501	3.152	0.5043	1.173	8.468
3	BICF2S2356607	14413388	G	0.5909	0.3143	A	0.02501	3.152	0.5043	1.173	8.468
6	BICF2P68842	31274337	G	0.5909	0.3143	A	0.02501	3.152	0.5043	1.173	8.468
7	BICF2S23043357	9282088	A	0.5909	0.3143	G	0.02501	3.152	0.5043	1.173	8.468
7	BICF2P477734	35319857	A	0.5909	0.3143	G	0.02501	3.152	0.5043	1.173	8.468
7	BICF2S23551888	49899955	G	0.5909	0.3143	A	0.02501	3.152	0.5043	1.173	8.468
9	BICF2P437730	8941446	G	0.5909	0.3143	A	0.02501	3.152	0.5043	1.173	8.468
12	BICF2P1052652	35400339	G	0.5909	0.3143	A	0.02501	3.152	0.5043	1.173	8.468
13	BICF2G630750352	61060243	G	0.5909	0.3143	A	0.02501	3.152	0.5043	1.173	8.468
14	BICF2P263408	50531937	G	0.5909	0.3143	C	0.02501	3.152	0.5043	1.173	8.468
15	BICF2G630438552	24426709	A	0.5909	0.3143	C	0.02501	3.152	0.5043	1.173	8.468
15	BICF2P1154038	51590283	G	0.5909	0.3143	A	0.02501	3.152	0.5043	1.173	8.468
19	BICF2P366878	42948395	G	0.5909	0.3143	A	0.02501	3.152	0.5043	1.173	8.468
20	BICF2S23446360	6276287	A	0.5909	0.3143	G	0.02501	3.152	0.5043	1.173	8.468
21	BICF2P1363050	11196072	A	0.5909	0.3143	C	0.02501	3.152	0.5043	1.173	8.468
27	BICF2G630151625	29439797	G	0.5909	0.3143	A	0.02501	3.152	0.5043	1.173	8.468
1	BICF2P893167	19932185	C	0.5	0.2286	A	0.02577	3.375	0.5301	1.194	9.539
3	BICF2P1349347	15482758	G	0.5	0.2286	A	0.02577	3.375	0.5301	1.194	9.539
5	BICF2P901051	9341108	A	0.5	0.2286	T	0.02577	3.375	0.5301	1.194	9.539
7	BICF2P729189	18317134	A	0.5	0.2286	G	0.02577	3.375	0.5301	1.194	9.539
9	BICF2P1343066	55987187	G	0.5	0.2286	A	0.02577	3.375	0.5301	1.194	9.539
14	BICF2P118670	61587964	A	0.5	0.2286	G	0.02577	3.375	0.5301	1.194	9.539
18	BICF2G630689379	57409134	A	0.5	0.2286	C	0.02577	3.375	0.5301	1.194	9.539
19	BICF2P1010364	47678135	A	0.5	0.2286	G	0.02577	3.375	0.5301	1.194	9.539
19	BICF2G630256978	48824012	G	0.5	0.2286	A	0.02577	3.375	0.5301	1.194	9.539
20	BICF2P1199821	47560975	A	0.5	0.2286	T	0.02577	3.375	0.5301	1.194	9.539
25	BICF2S23356823	20451166	A	0.5	0.2286	G	0.02577	3.375	0.5301	1.194	9.539
26	BICF2P834055	33252833	A	0.5	0.2286	G	0.02577	3.375	0.5301	1.194	9.539
32	BICF2P39154	33120070	G	0.5	0.2286	A	0.02577	3.375	0.5301	1.194	9.539
1	BICF2G630713905	20472524	T	0.6818	0.3857	A	0.02589	3.413	0.5194	1.233	9.446
6	BICF2G630585516	33427083	A	0.6818	0.3857	C	0.02589	3.413	0.5194	1.233	9.446
7	BICF2G630552193	17449233	C	0.6818	0.3857	A	0.02589	3.413	0.5194	1.233	9.446
9	BICF2P870510	49840790	G	0.6818	0.3857	A	0.02589	3.413	0.5194	1.233	9.446
19	BICF2S23652152	36430069	A	0.6818	0.3857	G	0.02589	3.413	0.5194	1.233	9.446
20	BICF2P1446666	37175570	C	0.6818	0.3857	G	0.02589	3.413	0.5194	1.233	9.446
22	BICF2P247092	8979122	A	0.6818	0.3857	C	0.02589	3.413	0.5194	1.233	9.446
22	BICF2P636957	8995916	A	0.6818	0.3857	G	0.02589	3.413	0.5194	1.233	9.446
22	BICF2P1100512	9030368	G	0.6818	0.3857	A	0.02589	3.413	0.5194	1.233	9.446
23	BICF2S23013969	12408903	A	0.6818	0.3857	G	0.02589	3.413	0.5194	1.233	9.446
24	BICF2P797118	33324606	G	0.6818	0.3857	A	0.02589	3.413	0.5194	1.233	9.446
25	BICF2P290681	37587589	A	0.6818	0.3857	G	0.02589	3.413	0.5194	1.233	9.446
26	BICF2S23355829	25972093	A	0.6818	0.3857	G	0.02589	3.413	0.5194	1.233	9.446
27	TIGRP2P353090_rs9095657	31789713	A	0.6818	0.3857	C	0.02589	3.413	0.5194	1.233	9.446
29	BICF2P629355	12317321	A	0.6818	0.3857	G	0.02589	3.413	0.5194	1.233	9.446
31	BICF2G630743687	40884911	G	0.6818	0.3857	A	0.02589	3.413	0.5194	1.233	9.446
33	BICF2P1038160	17474917	A	0.6818	0.3857	G	0.02589	3.413	0.5194	1.233	9.446
1	BICF2G630790272	97011296	A	0.4545	0.2	G	0.02591	3.333	0.5221	1.198	9.275
3	BICF2G630338875	41219385	G	0.4545	0.2	A	0.02591	3.333	0.5221	1.198	9.275
7	BICF2P537371	22206639	G	0.4545	0.2	A	0.02591	3.333	0.5221	1.198	9.275
7	BICF2P1234796	51371025	G	0.4545	0.2	C	0.02591	3.333	0.5221	1.198	9.275
9	BICF2P503466	55682005	A	0.4545	0.2	G	0.02591	3.333	0.5221	1.198	9.275
9	BICF2G630472858	55687396	A	0.4545	0.2	C	0.02591	3.333	0.5221	1.198	9.275
10	BICF2P1205980	64795710	A	0.4545	0.2	G	0.02591	3.333	0.5221	1.198	9.275
10	BICF2S23237843	66312758	A	0.4545	0.2	T	0.02591	3.333	0.5221	1.198	9.275
20	BICF2P1429559	47588306	T	0.4545	0.2	A	0.02591	3.333	0.5221	1.198	9.275
21	BICF2G630656968	12522607	G	0.4545	0.2	A	0.02591	3.333	0.5221	1.198	9.275
23	BICF2G630383835	19734439	C	0.4545	0.2	A	0.02591	3.333	0.5221	1.198	9.275
25	BICF2P932990	15234573	G	0.4545	0.2	A	0.02591	3.333	0.5221	1.198	9.275
25	BICF2P611032	16008434	A	0.4545	0.2	G	0.02591	3.333	0.5221	1.198	9.275
26	BICF2S23025092	37054707	A	0.4545	0.2	G	0.02591	3.333	0.5221	1.198	9.275
31	BICF2S23735786	39800863	G	0.4545	0.2	A	0.02591	3.333	0.5221	1.198	9.275
36	BICF2G630759002	23946914	G	0.4545	0.2	A	0.02591	3.333	0.5221	1.198	9.275
2	BICF2P744445	19613399	C	0.2273	0.5143	A	0.02608	0.2778	0.5622	0.0923	0.836
3	BICF2P245913	15196378	T	0.2273	0.5143	A	0.02608	0.2778	0.5622	0.0923	0.836
4	BICF2P264553	55650991	A	0.2273	0.5143	G	0.02608	0.2778	0.5622	0.0923	0.836
12	BICF2S23424588	33151400	G	0.2273	0.5143	A	0.02608	0.2778	0.5622	0.0923	0.836
14	TIGRP2P190851_rs9180852	32784818	G	0.2273	0.5143	A	0.02608	0.2778	0.5622	0.0923	0.836
14	BICF2P551515	40989807	A	0.2273	0.5143	G	0.02608	0.2778	0.5622	0.0923	0.836
15	BICF2G630440981	19154272	G	0.2273	0.5143	A	0.02608	0.2778	0.5622	0.0923	0.836
19	BICF2P1017151	42524590	A	0.2273	0.5143	G	0.02608	0.2778	0.5622	0.0923	0.836
28	BICF2P1252506	32676786	A	0.2273	0.5143	G	0.02608	0.2778	0.5622	0.0923	0.836
30	BICF2P193783	19370040	A	0.2273	0.5143	G	0.02608	0.2778	0.5622	0.0923	0.836
32	BICF2P540571	30333738	A	0.2273	0.5143	G	0.02608	0.2778	0.5622	0.0923	0.836
34	BICF2G630451190	38834948	T	0.2273	0.5143	A	0.02608	0.2778	0.5622	0.0923	0.836
38	TIGRP2P426465_rs8998852	19830471	A	0.2273	0.5143	G	0.02608	0.2778	0.5622	0.0923	0.836
7	BICF2P348685	23432086	A	0.3636	0.1324	G	0.02637	3.746	0.5696	1.227	11.44
1	BICF2G630718493	36091713	G	0.2727	0.5714	A	0.02644	0.2812	0.5362	0.09833	0.8044
4	BICF2P1351072	36201272	A	0.7273	0.4286	G	0.02644	3.556	0.5362	1.243	10.17
6	BICF2G630582483	47275149	A	0.7273	0.4286	G	0.02644	3.556	0.5362	1.243	10.17
11	BICF2P177178	69334949	A	0.7273	0.4286	G	0.02644	3.556	0.5362	1.243	10.17
12	BICF2P534993	12829361	G	0.7273	0.4286	A	0.02644	3.556	0.5362	1.243	10.17
23	BICF2G630389269	12420789	A	0.7273	0.4286	G	0.02644	3.556	0.5362	1.243	10.17
24	BICF2P615027	13007134	G	0.2727	0.5714	A	0.02644	0.2812	0.5362	0.09833	0.8044
26	BICF2G630802756	18092777	A	0.7273	0.4286	G	0.02644	3.556	0.5362	1.243	10.17
26	BICF2G630799522	22631954	A	0.2727	0.5714	G	0.02644	0.2812	0.5362	0.09833	0.8044
27	BICF2P1016996	9638725	A	0.7273	0.4286	G	0.02644	3.556	0.5362	1.243	10.17
7	BICF2P687893	55183670	G	0.6364	0.3571	A	0.02689	3.15	0.5086	1.163	8.535
9	BICF2G630828606	12104387	A	0.6364	0.3571	G	0.02689	3.15	0.5086	1.163	8.535
11	BICF2G630303060	61985844	A	0.6364	0.3571	G	0.02689	3.15	0.5086	1.163	8.535
12	TIGRP2P162300_rs8927744	33091851	C	0.6364	0.3571	A	0.02689	3.15	0.5086	1.163	8.535
13	BICF2G630746451	64385220	G	0.6364	0.3571	A	0.02689	3.15	0.5086	1.163	8.535
15	TIGRP2P203593_rs8553171	53168100	G	0.6364	0.3571	A	0.02689	3.15	0.5086	1.163	8.535
18	TIGRP2P253720_rs9031322	47370181	A	0.6364	0.3571	G	0.02689	3.15	0.5086	1.163	8.535
18	BICF2P268239	56476767	A	0.6364	0.3571	C	0.02689	3.15	0.5086	1.163	8.535
19	BICF2P1266667	43991939	A	0.6364	0.3571	G	0.02689	3.15	0.5086	1.163	8.535
20	BICF2S23713156	12547025	G	0.6364	0.3571	A	0.02689	3.15	0.5086	1.163	8.535
20	BICF2P567843	34643110	G	0.6364	0.3571	A	0.02689	3.15	0.5086	1.163	8.535
21	BICF2G630650024	26808799	C	0.6364	0.3571	A	0.02689	3.15	0.5086	1.163	8.535
23	BICF2G630370272	46854309	A	0.6364	0.3571	C	0.02689	3.15	0.5086	1.163	8.535
27	BICF2S23436216	33266527	A	0.6364	0.3571	G	0.02689	3.15	0.5086	1.163	8.535
34	BICF2P550424	5228491	A	0.6364	0.3571	G	0.02689	3.15	0.5086	1.163	8.535
27	BICF2S23626985	9528612	G	0.2727	0.5588	A	0.02698	0.2961	0.5374	0.1033	0.8488
2	BICF2G630675929	12468684	G	0.1	0.3714	A	0.02722	0.188	0.7853	0.04034	0.8764
4	BICF2P89716	27531776	A	0.1	0.3714	C	0.02722	0.188	0.7853	0.04034	0.8764
7	BICF2S22944271	34533037	G	0.1	0.3714	A	0.02722	0.188	0.7853	0.04034	0.8764
10	TIGRP2P139821_rs8723298	44979138	A	0.1	0.3714	G	0.02722	0.188	0.7853	0.04034	0.8764
11	BICF2P813269	10714654	C	0.1	0.3714	A	0.02722	0.188	0.7853	0.04034	0.8764
12	BICF2P533532	8399017	A	0.1	0.3714	G	0.02722	0.188	0.7853	0.04034	0.8764
16	BICF2P1218472	23716769	A	0.1	0.3714	G	0.02722	0.188	0.7853	0.04034	0.8764
16	TIGRP2P213539_rs8629785	29008658	A	0.1	0.3714	G	0.02722	0.188	0.7853	0.04034	0.8764
19	BICF2G63048892	30786990	C	0.1	0.3714	A	0.02722	0.188	0.7853	0.04034	0.8764
19	TIGRP2P266242_rs8817592	37219977	G	0.1	0.3714	A	0.02722	0.188	0.7853	0.04034	0.8764
21	TIGRP2P287060_rs8608021	46880092	A	0.1	0.3714	G	0.02722	0.188	0.7853	0.04034	0.8764
24	BICF2P224346	39215444	G	0.1	0.3714	A	0.02722	0.188	0.7853	0.04034	0.8764
28	BICF2G630276575	11143722	A	0.1	0.3714	G	0.02722	0.188	0.7853	0.04034	0.8764
38	BICF2S23328059	24467415	A	0.1	0.3714	G	0.02722	0.188	0.7853	0.04034	0.8764
2	BICF2P347883	29639221	C	0.2727	0.5571	A	0.02746	0.2981	0.5358	0.1043	0.8519
4	BICF2P912198	43059440	A	0.2727	0.5571	G	0.02746	0.2981	0.5358	0.1043	0.8519
4	BICF2P1275210	55633534	A	0.2727	0.5571	C	0.02746	0.2981	0.5358	0.1043	0.8519
7	BICF2P510576	8495539	G	0.2727	0.5571	A	0.02746	0.2981	0.5358	0.1043	0.8519
8	BICF2P718484	24763787	A	0.2727	0.5571	G	0.02746	0.2981	0.5358	0.1043	0.8519
11	BICF2P646781	75527922	G	0.2727	0.5571	A	0.02746	0.2981	0.5358	0.1043	0.8519
12	BICF2P1310669	4665867	G	0.2727	0.5571	A	0.02746	0.2981	0.5358	0.1043	0.8519
15	BICF2S22921768	16783497	A	0.2727	0.5571	G	0.02746	0.2981	0.5358	0.1043	0.8519
16	TIGRP2P213186_rs9109129	28050316	A	0.2727	0.5571	G	0.02746	0.2981	0.5358	0.1043	0.8519
26	BICF2S22929155	34025877	G	0.2727	0.5571	A	0.02746	0.2981	0.5358	0.1043	0.8519
29	BICF2P439707	20423148	G	0.2727	0.5571	A	0.02746	0.2981	0.5358	0.1043	0.8519
30	BICF2G630407043	22704983	G	0.2727	0.5571	A	0.02746	0.2981	0.5358	0.1043	0.8519
35	BICF2G630774333	14324975	G	0.2727	0.5571	A	0.02746	0.2981	0.5358	0.1043	0.8519
1	BICF2G630709805	10893437	A	0.55	0.2571	G	0.0277	3.531	0.5261	1.259	9.902
11	BICF2P152209	42749008	G	0.55	0.2571	A	0.0277	3.531	0.5261	1.259	9.902
13	BICF2S22920419	37480062	A	0.55	0.2571	G	0.0277	3.531	0.5261	1.259	9.902
14	BICF2S23421416	50565181	G	0.55	0.2571	A	0.0277	3.531	0.5261	1.259	9.902
17	BICF2S23322080	49323585	G	0.55	0.2571	A	0.0277	3.531	0.5261	1.259	9.902
23	BICF2P389488	15151191	G	0.55	0.2571	A	0.0277	3.531	0.5261	1.259	9.902
27	BICF2P781941	32689306	A	0.55	0.2571	G	0.0277	3.531	0.5261	1.259	9.902
32	BICF2S23245241	8447726	A	0.55	0.2571	C	0.0277	3.531	0.5261	1.259	9.902
33	BICF2P614743	19529361	A	0.55	0.2571	C	0.0277	3.531	0.5261	1.259	9.902
34	BICF2S23623499	6006050	G	0.55	0.2571	A	0.0277	3.531	0.5261	1.259	9.902
36	BICF2P250399	8371866	A	0.55	0.2571	G	0.0277	3.531	0.5261	1.259	9.902
2	BICF2P1289371	63127929	G	0.6818	0.4	A	0.02773	3.214	0.5187	1.163	8.884
4	BICF2S23139947	72206607	G	0.6818	0.4	A	0.02773	3.214	0.5187	1.163	8.884
4	TIGRP2P64659_rs8997316	72356289	C	0.6818	0.4	A	0.02773	3.214	0.5187	1.163	8.884
4	BICF2P314864	72373584	A	0.6818	0.4	G	0.02773	3.214	0.5187	1.163	8.884
4	BICF2G630177776	86767814	A	0.6818	0.4	G	0.02773	3.214	0.5187	1.163	8.884
11	TIGRP2P153782_rs9091564	73837102	A	0.6818	0.4	G	0.02773	3.214	0.5187	1.163	8.884
12	TIGRP2P159573_rs8555126	21701688	A	0.6818	0.4	C	0.02773	3.214	0.5187	1.163	8.884
14	BICF2P956573	60672177	A	0.6818	0.4	G	0.02773	3.214	0.5187	1.163	8.884
15	TIGRP2P197937_rs8498344	25673274	G	0.6818	0.4	A	0.02773	3.214	0.5187	1.163	8.884
20	TIGRP2P269864_rs9133822	12060709	C	0.6818	0.4	A	0.02773	3.214	0.5187	1.163	8.884
25	BICF2P713157	7679172	A	0.6818	0.4	G	0.02773	3.214	0.5187	1.163	8.884
25	BICF2P811110	7683215	G	0.6818	0.4	A	0.02773	3.214	0.5187	1.163	8.884
26	BICF2P111549	5316819	A	0.6818	0.4	C	0.02773	3.214	0.5187	1.163	8.884
29	BICF2P1153270	9006763	A	0.6818	0.4	T	0.02773	3.214	0.5187	1.163	8.884
29	BICF2P836072	17310225	C	0.6818	0.4	A	0.02773	3.214	0.5187	1.163	8.884
2	TIGRP2P20344_rs8671226	15134652	G	0.2273	0.5	A	0.02828	0.2941	0.5621	0.09774	0.8851
2	BICF2P392813	50198817	G	0.2273	0.5	A	0.02828	0.2941	0.5621	0.09774	0.8851
3	BICF2P329146	89461817	G	0.2273	0.5	A	0.02828	0.2941	0.5621	0.09774	0.8851
10	BICF2G630488756	43251656	G	0.2273	0.5	A	0.02828	0.2941	0.5621	0.09774	0.8851
10	BICF2P1147579	71063768	A	0.2273	0.5	G	0.02828	0.2941	0.5621	0.09774	0.8851
11	BICF2G630306824	69804919	A	0.2273	0.5	G	0.02828	0.2941	0.5621	0.09774	0.8851
13	BICF2G630747517	63595398	G	0.2273	0.5	A	0.02828	0.2941	0.5621	0.09774	0.8851
21	BICF2P171458	34583350	G	0.2273	0.5	A	0.02828	0.2941	0.5621	0.09774	0.8851
21	BICF2P1448717	35274962	G	0.2273	0.5	A	0.02828	0.2941	0.5621	0.09774	0.8851
22	BICF2P1232904	18400834	G	0.2273	0.5	A	0.02828	0.2941	0.5621	0.09774	0.8851
25	BICF2P1098827	8231073	A	0.2273	0.5	G	0.02828	0.2941	0.5621	0.09774	0.8851
27	BICF2G630139889	7661925	A	0.2273	0.5	C	0.02828	0.2941	0.5621	0.09774	0.8851
33	BICF2P1089105	18184905	G	0.2273	0.5	A	0.02828	0.2941	0.5621	0.09774	0.8851
37	BICF2P1312839	4533122	C	0.2273	0.5	A	0.02828	0.2941	0.5621	0.09774	0.8851
37	TIGRP2P422718_rs8526892	33675134	A	0.2273	0.5	G	0.02828	0.2941	0.5621	0.09774	0.8851
38	BICF2S23439853	24818549	G	0.2273	0.5	A	0.02828	0.2941	0.5621	0.09774	0.8851
1	BICF2P674878	27448250	G	0.09091	0.3429	A	0.02868	0.1917	0.7832	0.04129	0.8896
3	BICF2G630106591	36432197	G	0.09091	0.3429	A	0.02868	0.1917	0.7832	0.04129	0.8896
3	BICF2P841998	38369439	A	0.09091	0.3429	G	0.02868	0.1917	0.7832	0.04129	0.8896
4	BICF2P295464	73800626	A	0.09091	0.3429	G	0.02868	0.1917	0.7832	0.04129	0.8896
5	BICF2P299041	52100119	G	0.09091	0.3429	A	0.02868	0.1917	0.7832	0.04129	0.8896
6	BICF2G630586021	32888928	A	0.09091	0.3429	G	0.02868	0.1917	0.7832	0.04129	0.8896
12	BICF2P496466	11537067	G	0.09091	0.3429	A	0.02868	0.1917	0.7832	0.04129	0.8896
12	BICF2P710458	40851060	G	0.09091	0.3429	A	0.02868	0.1917	0.7832	0.04129	0.8896
20	BICF2P884643	9588030	G	0.09091	0.3429	A	0.02868	0.1917	0.7832	0.04129	0.8896
20	BICF2P242615	37407671	G	0.09091	0.3429	A	0.02868	0.1917	0.7832	0.04129	0.8896
20	BICF2P802476	37445845	A	0.09091	0.3429	G	0.02868	0.1917	0.7832	0.04129	0.8896
20	BICF2P326248	37461170	A	0.09091	0.3429	G	0.02868	0.1917	0.7832	0.04129	0.8896
25	BICF2P928060	15154354	G	0.09091	0.3429	A	0.02868	0.1917	0.7832	0.04129	0.8896
25	BICF2S23752473	46403372	A	0.09091	0.3429	G	0.02868	0.1917	0.7832	0.04129	0.8896
26	BICF2P152116	35799961	A	0.09091	0.3429	G	0.02868	0.1917	0.7832	0.04129	0.8896
26	BICF2P720348	36742644	A	0.09091	0.3429	G	0.02868	0.1917	0.7832	0.04129	0.8896
26	BICF2P265460	36774426	G	0.09091	0.3429	A	0.02868	0.1917	0.7832	0.04129	0.8896
27	BICF2G630142311	15250785	C	0.09091	0.3429	G	0.02868	0.1917	0.7832	0.04129	0.8896
27	BICF2G630150531	28521663	A	0.09091	0.3429	C	0.02868	0.1917	0.7832	0.04129	0.8896
30	BICF2P379726	11751142	A	0.09091	0.3429	C	0.02868	0.1917	0.7832	0.04129	0.8896
30	BICF2S23040161	11925908	G	0.09091	0.3429	A	0.02868	0.1917	0.7832	0.04129	0.8896
38	BICF2P214639	24902048	G	0.09091	0.3429	A	0.02868	0.1917	0.7832	0.04129	0.8896
38	BICF2P662695	24917184	A	0.09091	0.3429	C	0.02868	0.1917	0.7832	0.04129	0.8896
5	BICF2S23713946	3741194	G	0.4545	0.2059	A	0.02876	3.214	0.5228	1.154	8.955
1	BICF2P733884	29987840	A	0.1	0.3571	G	0.02896	0.2	0.786	0.04285	0.9334
1	BICF2P53922	29995203	C	0.1	0.3571	G	0.02896	0.2	0.786	0.04285	0.9334
1	BICF2P53921	29995294	A	0.1	0.3571	G	0.02896	0.2	0.786	0.04285	0.9334
2	TIGRP2P20721_rs8808540	12675658	A	0.1	0.3571	C	0.02896	0.2	0.786	0.04285	0.9334
2	BICF2S23056116	12687182	A	0.1	0.3571	C	0.02896	0.2	0.786	0.04285	0.9334
2	BICF2P1027454	14711673	G	0.1	0.3571	A	0.02896	0.2	0.786	0.04285	0.9334
2	BICF2P1399849	27957219	C	0.1	0.3571	G	0.02896	0.2	0.786	0.04285	0.9334
4	BICF2S23727431	24759898	A	0.1	0.3571	T	0.02896	0.2	0.786	0.04285	0.9334
4	BICF2P306414	36533115	A	0.1	0.3571	C	0.02896	0.2	0.786	0.04285	0.9334
4	BICF2P1374250	67429040	C	0.1	0.3571	A	0.02896	0.2	0.786	0.04285	0.9334
11	BICF2G630307068	73661151	A	0.1	0.3571	G	0.02896	0.2	0.786	0.04285	0.9334
11	BICF2P296806	74180812	A	0.1	0.3571	G	0.02896	0.2	0.786	0.04285	0.9334
12	BICF2P462920	50706977	G	0.1	0.3571	A	0.02896	0.2	0.786	0.04285	0.9334
13	BICF2G630747865	63159977	C	0.1	0.3571	A	0.02896	0.2	0.786	0.04285	0.9334
16	BICF2P363831	25975181	G	0.1	0.3571	A	0.02896	0.2	0.786	0.04285	0.9334
16	BICF2P62977	28211736	A	0.1	0.3571	G	0.02896	0.2	0.786	0.04285	0.9334
17	BICF2P947648	42738050	G	0.1	0.3571	C	0.02896	0.2	0.786	0.04285	0.9334
21	BICF2P1126617	35068361	G	0.1	0.3571	A	0.02896	0.2	0.786	0.04285	0.9334
23	BICF2P645223	54176288	A	0.1	0.3571	G	0.02896	0.2	0.786	0.04285	0.9334
25	BICF2S23521210	24346942	A	0.1	0.3571	G	0.02896	0.2	0.786	0.04285	0.9334
29	BICF2S23326668	24498167	G	0.1	0.3571	A	0.02896	0.2	0.786	0.04285	0.9334
38	BICF2P201816	4076167	G	0.1	0.3571	A	0.02896	0.2	0.786	0.04285	0.9334
1	BICF2P685359	121942459	A	0.4	0.1571	G	0.029	3.576	0.5623	1.188	10.76
7	BICF2S23114177	35198713	G	0.4	0.1571	A	0.029	3.576	0.5623	1.188	10.76
10	BICF2S2357810	64374696	C	0.4	0.1571	A	0.029	3.576	0.5623	1.188	10.76
14	BICF2P604689	50199399	A	0.4	0.1571	G	0.029	3.576	0.5623	1.188	10.76
15	BICF2P227222	55261491	A	0.4	0.1571	G	0.029	3.576	0.5623	1.188	10.76
21	BICF2P1401739	18457040	A	0.4	0.1571	C	0.029	3.576	0.5623	1.188	10.76
21	TIGRP2P285220_rs8639242	42451246	A	0.4	0.1571	G	0.029	3.576	0.5623	1.188	10.76
23	BICF2G630387624	14731871	C	0.4	0.1571	A	0.029	3.576	0.5623	1.188	10.76
24	BICF2G630506192	18725737	A	0.4	0.1571	G	0.029	3.576	0.5623	1.188	10.76
32	BICF2P454846	10830385	A	0.4	0.1571	G	0.029	3.576	0.5623	1.188	10.76
33	BICF2G63077170	30268687	A	0.4	0.1571	G	0.029	3.576	0.5623	1.188	10.76
36	BICF2S23049533	26203775	A	0.4	0.1571	G	0.029	3.576	0.5623	1.188	10.76
3	BICF2P621814	14875236	G	0.5	0.2286	A	0.02949	3.375	0.5127	1.236	9.219
6	BICF2G630577831	51459305	A	0.5	0.2286	G	0.02949	3.375	0.5127	1.236	9.219
7	BICF2P707903	50732824	A	0.5	0.2286	C	0.02949	3.375	0.5127	1.236	9.219
7	BICF2P1108473	54037306	C	0.5	0.2286	A	0.02949	3.375	0.5127	1.236	9.219
12	BICF2S23021914	23711004	G	0.5	0.2286	A	0.02949	3.375	0.5127	1.236	9.219
15	BICF2G630435512	28980844	A	0.5	0.2286	G	0.02949	3.375	0.5127	1.236	9.219
22	BICF2P1042789	53564698	G	0.5	0.2286	A	0.02949	3.375	0.5127	1.236	9.219
29	BICF2P263962	17759973	G	0.5	0.2286	A	0.02949	3.375	0.5127	1.236	9.219
32	BICF2P914249	33719759	G	0.5	0.2286	A	0.02949	3.375	0.5127	1.236	9.219
5	BICF2G630236379	90252019	A	0.55	0.2714	C	0.03043	3.281	0.5237	1.175	9.157
6	BICF2P240336	65654820	T	0.55	0.2714	A	0.03043	3.281	0.5237	1.175	9.157
7	BICF2G630565042	65715566	T	0.55	0.2714	A	0.03043	3.281	0.5237	1.175	9.157
10	BICF2G630486842	41274006	G	0.55	0.2714	A	0.03043	3.281	0.5237	1.175	9.157
12	BICF2P528790	53835068	A	0.55	0.2714	G	0.03043	3.281	0.5237	1.175	9.157
15	BICF2P854983	27401489	A	0.55	0.2714	G	0.03043	3.281	0.5237	1.175	9.157
23	BICF2G630387398	15042984	G	0.55	0.2714	A	0.03043	3.281	0.5237	1.175	9.157
24	BICF2P871119	25570136	A	0.55	0.2714	G	0.03043	3.281	0.5237	1.175	9.157
25	BICF2P994403	7806443	G	0.55	0.2714	A	0.03043	3.281	0.5237	1.175	9.157
25	TIGRP2P325026_rs9197388	15276926	G	0.55	0.2714	A	0.03043	3.281	0.5237	1.175	9.157
26	BICF2G630801470	20950279	G	0.55	0.2714	A	0.03043	3.281	0.5237	1.175	9.157
29	BICF2S23137192	18584232	G	0.55	0.2714	A	0.03043	3.281	0.5237	1.175	9.157
35	BICF2P692591	16902987	G	0.55	0.2714	A	0.03043	3.281	0.5237	1.175	9.157
1	BICF2P1384375	15867953	G	0.09091	0.3286	A	0.0305	0.2043	0.7841	0.04395	0.9501
1	BICF2P1042147	47007968	A	0.09091	0.3286	G	0.0305	0.2043	0.7841	0.04395	0.9501
2	BICF2P1354096	21465793	G	0.09091	0.3286	A	0.0305	0.2043	0.7841	0.04395	0.9501
3	BICF2S23341988	73946266	G	0.09091	0.3286	C	0.0305	0.2043	0.7841	0.04395	0.9501
6	BICF2P959873	60036150	A	0.09091	0.3286	G	0.0305	0.2043	0.7841	0.04395	0.9501
8	BICF2P576265	73360346	A	0.09091	0.3286	C	0.0305	0.2043	0.7841	0.04395	0.9501
13	BICF2G630610354	19848981	G	0.09091	0.3286	A	0.0305	0.2043	0.7841	0.04395	0.9501
14	BICF2P756801	50314755	T	0.09091	0.3286	A	0.0305	0.2043	0.7841	0.04395	0.9501
16	BICF2P1268805	23809325	A	0.09091	0.3286	G	0.0305	0.2043	0.7841	0.04395	0.9501
16	BICF2S234972	49891319	A	0.09091	0.3286	G	0.0305	0.2043	0.7841	0.04395	0.9501
19	BICF2P371443	7584812	G	0.09091	0.3286	A	0.0305	0.2043	0.7841	0.04395	0.9501
23	BICF2G630367140	49799087	C	0.09091	0.3286	G	0.0305	0.2043	0.7841	0.04395	0.9501
24	BICF2G630512000	11501926	A	0.09091	0.3286	C	0.0305	0.2043	0.7841	0.04395	0.9501
24	BICF2P1379671	47545758	G	0.09091	0.3286	A	0.0305	0.2043	0.7841	0.04395	0.9501
25	BICF2P1186918	48592630	G	0.09091	0.3286	A	0.0305	0.2043	0.7841	0.04395	0.9501
26	BICF2P577474	7047344	G	0.09091	0.3286	A	0.0305	0.2043	0.7841	0.04395	0.9501
27	BICF2G630140460	8929626	A	0.09091	0.3286	G	0.0305	0.2043	0.7841	0.04395	0.9501
31	BICF2G630731067	11236953	C	0.09091	0.3286	A	0.0305	0.2043	0.7841	0.04395	0.9501
35	BICF2P870717	19780099	C	0.09091	0.3286	A	0.0305	0.2043	0.7841	0.04395	0.9501
2	TIGRP2P29430_rs8908530	73079135	G	0.2727	0.5429	A	0.03053	0.3158	0.5355	0.1106	0.902
3	BICF2G630338855	41132703	A	0.2727	0.5429	C	0.03053	0.3158	0.5355	0.1106	0.902
4	BICF2P810852	33799039	G	0.2727	0.5429	A	0.03053	0.3158	0.5355	0.1106	0.902
4	BICF2P1290245	71832283	A	0.2727	0.5429	G	0.03053	0.3158	0.5355	0.1106	0.902
5	BICF2P816538	86727703	A	0.2727	0.5429	G	0.03053	0.3158	0.5355	0.1106	0.902
13	BICF2P43663	34339142	G	0.2727	0.5429	A	0.03053	0.3158	0.5355	0.1106	0.902
14	BICF2S22925507	58118296	G	0.2727	0.5429	A	0.03053	0.3158	0.5355	0.1106	0.902
16	BICF2G630816864	52211898	G	0.2727	0.5429	A	0.03053	0.3158	0.5355	0.1106	0.902
18	BICF2G630695588	42014315	C	0.2727	0.5429	A	0.03053	0.3158	0.5355	0.1106	0.902
19	BICF2P153981	36306433	A	0.2727	0.5429	G	0.03053	0.3158	0.5355	0.1106	0.902
24	BICF2P649845	31813378	G	0.2727	0.5429	A	0.03053	0.3158	0.5355	0.1106	0.902
24	BICF2P1367373	48909867	G	0.2727	0.5429	A	0.03053	0.3158	0.5355	0.1106	0.902
35	TIGRP2P408181_rs9177300	19915149	C	0.2727	0.5429	A	0.03053	0.3158	0.5355	0.1106	0.902
35	BICF2G630780547	27146976	A	0.2727	0.5429	G	0.03053	0.3158	0.5355	0.1106	0.902
1	BICF2P363909	76616893	G	0.3636	0.1429	A	0.03226	3.429	0.5595	1.145	10.27
1	BICF2S22931412	93143465	A	0.3636	0.1429	G	0.03226	3.429	0.5595	1.145	10.27
2	BICF2P70882	56121453	G	0.3636	0.1429	A	0.03226	3.429	0.5595	1.145	10.27
2	BICF2P1819	56166238	A	0.3636	0.1429	G	0.03226	3.429	0.5595	1.145	10.27
2	BICF2P619700	76646882	A	0.3636	0.1429	G	0.03226	3.429	0.5595	1.145	10.27
4	BICF2P187758	36432726	A	0.3636	0.1429	G	0.03226	3.429	0.5595	1.145	10.27
4	BICF2S23441460	36938232	A	0.3636	0.1429	G	0.03226	3.429	0.5595	1.145	10.27
4	BICF2P437963	40418890	A	0.3636	0.1429	G	0.03226	3.429	0.5595	1.145	10.27
7	TIGRP2P98773_rs8721460	53722163	A	0.3636	0.1429	G	0.03226	3.429	0.5595	1.145	10.27
7	BICF2S2378522	53729863	A	0.3636	0.1429	G	0.03226	3.429	0.5595	1.145	10.27
14	BICF2P1427848	19542460	A	0.3636	0.1429	G	0.03226	3.429	0.5595	1.145	10.27
14	BICF2P1434963	19551604	G	0.3636	0.1429	A	0.03226	3.429	0.5595	1.145	10.27
17	BICF2P818336	31584002	A	0.3636	0.1429	T	0.03226	3.429	0.5595	1.145	10.27
18	BICF2P1227903	49438642	A	0.3636	0.1429	G	0.03226	3.429	0.5595	1.145	10.27
18	BICF2P81499	50480332	A	0.3636	0.1429	G	0.03226	3.429	0.5595	1.145	10.27
23	BICF2S2365214	24127258	A	0.3636	0.1429	G	0.03226	3.429	0.5595	1.145	10.27
25	BICF2P280420	15656073	A	0.3636	0.1429	G	0.03226	3.429	0.5595	1.145	10.27
26	BICF2P136458	19565096	A	0.3636	0.1429	G	0.03226	3.429	0.5595	1.145	10.27
26	BICF2S2378261	31436857	A	0.3636	0.1429	G	0.03226	3.429	0.5595	1.145	10.27
28	BICF2P1050594	23957610	A	0.3636	0.1429	G	0.03226	3.429	0.5595	1.145	10.27
29	BICF2G630629895	33669506	A	0.3636	0.1429	G	0.03226	3.429	0.5595	1.145	10.27
32	BICF2P641930	9077037	A	0.3636	0.1429	G	0.03226	3.429	0.5595	1.145	10.27
38	BICF2S23146737	10498676	G	0.3636	0.1429	A	0.03226	3.429	0.5595	1.145	10.27
38	BICF2S23724888	11684867	A	0.3636	0.1429	C	0.03226	3.429	0.5595	1.145	10.27
2	BICF2S23026661	86241506	C	0.5	0.2429	A	0.03297	3.118	0.5094	1.149	8.461
6	BICF2P842351	14055365	C	0.5	0.2429	G	0.03297	3.118	0.5094	1.149	8.461
6	BICF2G630573740	57230665	G	0.5	0.2429	A	0.03297	3.118	0.5094	1.149	8.461
12	BICF2P1145533	20943601	G	0.5	0.2429	C	0.03297	3.118	0.5094	1.149	8.461
20	BICF2P605325	34054936	A	0.5	0.2429	G	0.03297	3.118	0.5094	1.149	8.461
21	BICF2G630649098	28898527	A	0.5	0.2429	G	0.03297	3.118	0.5094	1.149	8.461
21	BICF2P391831	40218011	G	0.5	0.2429	A	0.03297	3.118	0.5094	1.149	8.461
22	BICF2P291355	11079050	A	0.5	0.2429	G	0.03297	3.118	0.5094	1.149	8.461
25	TIGRP2P325963_rs9165179	20144057	A	0.5	0.2429	G	0.03297	3.118	0.5094	1.149	8.461
26	TIGRP2P346490_rs9063176	6971318	A	0.5	0.2429	G	0.03297	3.118	0.5094	1.149	8.461
27	TIGRP2P349789_rs8855541	20902903	A	0.5	0.2429	G	0.03297	3.118	0.5094	1.149	8.461
30	BICF2P1213574	38012595	G	0.5	0.2429	A	0.03297	3.118	0.5094	1.149	8.461
35	TIGRP2P407908_rs9187617	18886395	A	0.5	0.2429	G	0.03297	3.118	0.5094	1.149	8.461
36	BICF2S23310803	31056834	G	0.5	0.2429	A	0.03297	3.118	0.5094	1.149	8.461
1	BICF2P576377	14761845	G	0	0.1857	A	0.03323	0	inf	0	nan
1	BICF2G630714118	20751607	A	0	0.1857	G	0.03323	0	inf	0	nan
1	BICF2G630714145	20773694	A	0	0.1857	G	0.03323	0	inf	0	nan
1	BICF2G630714169	20803923	G	0	0.1857	A	0.03323	0	inf	0	nan
1	TIGRP2P904_rs9168447	30318307	A	0	0.1857	G	0.03323	0	inf	0	nan
1	BICF2S2379011	30339791	A	0	0.1857	C	0.03323	0	inf	0	nan
1	BICF2G630792894	83812079	A	0	0.1857	G	0.03323	0	inf	0	nan
4	BICF2P1133352	49671743	A	0	0.1857	T	0.03323	0	inf	0	nan
4	TIGRP2P62450_rs8723067	53559350	G	0	0.1857	A	0.03323	0	inf	0	nan
4	BICF2S23410676	87605732	A	0	0.1857	G	0.03323	0	inf	0	nan
10	BICF2S236415	4814858	G	0	0.1857	C	0.03323	0	inf	0	nan
11	BICF2P90635	9593705	A	0	0.1857	G	0.03323	0	inf	0	nan
12	BICF2P212364	31062835	G	0	0.1857	A	0.03323	0	inf	0	nan
14	BICF2S22955818	57734310	C	0	0.1857	G	0.03323	0	inf	0	nan
16	BICF2P1224232	7194314	G	0	0.1857	A	0.03323	0	inf	0	nan
[truncated: 55,223 more rows]

## Sheet: meta-analysis 3 breeds
CHR	BP	SNP	A1	A2	N	P	P(R)	OR	OR(R)	Q	I
12	5457475	BICF2P427505	A	G	3	1.107e-08	1.107e-08	6.9105	6.9105	0.4049	0
12	6289014	BICF2P608380	A	G	3	1.185e-08	1.185e-08	0.0873	0.0873	0.7119	0
12	6024841	TIGRP2P167612_rs8760645	T	A	2	1.408e-07	0.000101	8.6141	7.8994	0.2726	16.93
12	6028685	TIGRP2P167617_rs9245050	G	A	2	1.591e-07	0.0007276	8.5333	7.4427	0.2471	25.37
12	6739466	BICF2P1050278	G	A	3	2.325e-07	2.325e-07	0.1215	0.1215	0.5808	0
12	5350483	BICF2S2305255	G	A	3	2.578e-07	0.004205	6.0447	5.0488	0.0898	58.51
12	6320910	BICF2P1211546	A	G	3	5.045e-07	0.02161	4.8422	4.3213	0.0274	72.21
12	6311277	BICF2P1340012	C	A	3	5.074e-07	0.01597	4.7526	3.9865	0.0445	67.88
12	9635722	BICF2P401606	G	A	3	7.906e-07	7.906e-07	0.2296	0.2296	0.524	0
12	5931001	BICF2P1200278	G	A	2	1.161e-06	0.2036	6.8211	3.9675	0.0318	78.31
39	23855648	BICF2G630534443	A	G	3	1.312e-06	1.685e-06	4.2043	4.2018	0.3648	0.84
12	6342204	BICF2P738783	A	C	3	1.352e-06	0.03166	5.2166	3.9383	0.0722	61.96
12	6728417	BICF2P568857	A	G	3	1.359e-06	1.991e-06	0.1673	0.1678	0.3582	2.59
12	5829667	BICF2P540937	A	G	3	1.373e-06	0.02905	5.1463	3.8126	0.0671	62.99
12	5217389	BICF2S23225431	A	G	2	1.608e-06	0.03015	0.1151	0.1553	0.1032	62.34
12	6299459	TIGRP2P167764_rs9132539	A	G	3	1.877e-06	0.04304	4.9707	4.1267	0.0348	70.23
4	33800600	BICF2P521444	A	G	3	2.198e-06	0.0007237	0.258	0.2268	0.134	50.24
15	53338796	TIGRP2P203665_rs8954494	A	G	2	2.232e-06	0.002556	18.8133	15.831	0.1641	48.35
12	5916360	TIGRP2P167571_rs9006653	A	G	3	4.439e-06	0.1117	4.7839	3.1386	0.0288	71.82
12	6160615	BICF2P402427	C	A	2	4.651e-06	0.1545	0.1983	0.2354	0.0048	87.44
12	6832252	BICF2P1462329	A	G	3	4.859e-06	0.02636	5.4419	3.9576	0.15	47.3
12	8158994	BICF2P861977	A	G	2	8.277e-06	8.277e-06	4.9359	4.9359	0.4965	0
12	6200280	BICF2P1261424	A	G	3	1.25e-05	0.06947	0.2626	0.2701	0.0045	81.49
12	8497559	TIGRP2P168171_rs8594850	A	G	2	1.277e-05	0.002399	5.3928	4.9084	0.2721	17.1
12	8834652	BICF2P368279	A	G	2	1.365e-05	1.365e-05	5.1519	5.1519	0.5369	0
12	5166878	BICF2P178662	G	A	3	1.367e-05	0.008783	0.139	0.1207	0.052	66.17
4	33266454	BICF2P1219974	A	G	2	1.386e-05	1.386e-05	6.929	6.929	0.488	0
12	5992526	BICF2S23322760	A	G	3	1.392e-05	0.3439	4.8156	2.4077	0.0089	78.81
12	6257019	TIGRP2P167746_rs8677516	A	G	3	1.691e-05	0.06658	0.2429	0.2126	0.0028	83
12	6059850	BICF2P863589	A	G	3	2e-05	0.02517	4.4817	3.8368	0.0632	63.79
12	5843592	TIGRP2P167533_rs9189886	G	C	2	2.444e-05	0.01481	7.4803	6.9446	0.0986	63.35
12	6528150	TIGRP2P167818_rs8559705	A	G	3	2.464e-05	0.01033	3.9274	3.7444	0.0829	59.85
12	5227499	BICF2P22942	G	A	3	2.511e-05	0.1324	5.2019	3.7645	0.0164	75.67
12	5364188	BICF2P304641	A	G	3	2.574e-05	2.574e-05	0.152	0.152	0.5316	0
12	8365064	BICF2P1141931	G	A	2	2.749e-05	0.01054	0.2198	0.2521	0.2202	33.47
12	6149213	BICF2P1254053	A	G	3	2.921e-05	0.08649	0.2857	0.2914	0.0036	82.2
12	8061563	TIGRP2P168031_rs8971698	A	G	3	3.282e-05	0.06827	4.4939	3.2498	0.1662	44.28
12	5158207	BICF2P1081573	A	C	2	3.708e-05	3.708e-05	0.0743	0.0743	0.8991	0
12	8399017	BICF2P533532	A	G	3	3.835e-05	3.835e-05	0.2473	0.2473	0.9257	0
12	6681266	BICF2P38841	A	G	3	3.868e-05	0.01527	4.0077	4.0253	0.0582	64.83
12	4948996	BICF2S2303501	A	C	3	3.876e-05	8.57e-05	0.2011	0.1995	0.3318	9.35
12	5520274	BICF2P909861	G	A	2	3.997e-05	3.997e-05	0.1718	0.1718	0.3886	0
25	19015460	TIGRP2P325742_rs9063631	A	G	3	4.071e-05	4.071e-05	0.2927	0.2927	0.6188	0
12	6197313	BICF2S22951431	A	C	3	4.336e-05	0.2025	3.4648	2.7363	0.0017	84.29
12	6653816	BICF2P1313789	A	G	3	4.41e-05	0.2269	4.6681	2.8468	0.0255	72.74
3	14896097	TIGRP2P37821_rs9054568	A	G	2	4.72e-05	0.0009967	4.1792	4.3173	0.2117	35.87
12	6064245	BICF2P1115728	C	A	3	5.202e-05	0.07293	4.1824	3.3747	0.0315	71.08
12	8349871	BICF2P476718	G	A	2	5.595e-05	0.2671	0.2226	0.3568	0.1076	61.37
1	3419624	BICF2G630707932	A	G	3	6.39e-05	6.39e-05	0.2714	0.2714	0.9086	0
12	6659461	TIGRP2P167827_rs8960580	C	G	3	6.413e-05	0.02146	3.9593	3.858	0.0569	65.12
31	12529229	BICF2S23411565	G	A	3	6.584e-05	0.003327	0.3355	0.2911	0.1362	49.84
12	6686088	BICF2P639740	G	A	3	6.828e-05	0.3078	4.2611	2.5004	0.0172	75.39
6	51121317	BICF2P551638	G	A	3	7.245e-05	7.245e-05	3.7877	3.7877	0.6506	0
6	49441876	BICF2G630580126	A	G	2	7.256e-05	7.256e-05	4.1932	4.1932	0.3921	0
12	4769346	BICF2P699091	A	G	3	7.449e-05	0.0003966	0.188	0.1851	0.2822	20.96
12	6164202	TIGRP2P167682_rs8694179	A	G	3	7.543e-05	0.1254	3.3009	3.1395	0.0026	83.24
12	39661580	BICF2P1017948	A	G	3	7.642e-05	7.642e-05	6.6714	6.6714	0.9727	0
22	42214022	BICF2P766629	G	C	3	8.592e-05	8.592e-05	3.4467	3.4467	0.7887	0
12	6184107	BICF2P459960	A	G	2	9.526e-05	0.2785	0.242	0.2836	0.0016	90
12	4725113	TIGRP2P155760_rs8880379	C	A	3	9.839e-05	0.0003694	0.205	0.2033	0.2993	17.1
12	7621055	TIGRP2P167936_rs8737946	A	G	3	9.899e-05	0.0475	3.4678	3.0395	0.0581	64.86
14	54607808	BICF2S23260637	C	A	2	0.0001002	0.0001002	0.1279	0.1279	0.345	0
12	6498609	BICF2P775567	G	A	3	0.0001028	0.04061	3.5718	3.5515	0.0303	71.41
12	4532523	BICF2P764425	G	A	3	0.0001054	0.0001054	2.8516	2.8516	0.4621	0
12	10691410	BICF2P213166	A	G	3	0.0001063	0.0001063	2.9672	2.9672	0.651	0
12	10988614	BICF2P587695	A	C	3	0.0001113	0.003067	0.2864	0.3009	0.2255	32.86
23	11829342	BICF2G630390043	G	A	3	0.0001205	0.0001205	3.361	3.361	0.8909	0
12	6793393	BICF2P535495	A	G	3	0.0001223	0.2788	3.8578	2.3527	0.0189	74.81
15	51649175	BICF2P122099	A	G	3	0.0001265	0.0001265	3.1282	3.1282	0.5241	0
12	10036889	BICF2P438638	A	T	3	0.0001346	0.0001346	3.0162	3.0162	0.4615	0
1	8649169	BICF2G630708810	A	C	2	0.0001367	0.0001367	12.046	12.046	0.5204	0
12	10182510	BICF2P477378	A	G	3	0.000145	0.000145	2.8808	2.8808	0.4753	0
3	15473084	BICF2P464724	A	C	2	0.000146	0.01384	6.6344	6.4577	0.1289	56.63
9	62496655	BICF2S22925190	A	G	2	0.0001588	0.01886	3.128	2.8334	0.1831	43.57
1	98371648	BICF2S23128713	A	G	3	0.0001602	0.0001602	3.6676	3.6676	0.7737	0
12	5049173	BICF2P233947	A	G	2	0.0001693	0.0001693	0.1261	0.1261	0.3306	0
12	6218850	TIGRP2P167731_rs9120943	A	G	3	0.0001722	0.2259	3.7357	3.3326	0.0013	84.91
15	51831133	TIGRP2P203120_rs8786643	A	C	3	0.0001781	0.0001781	2.97	2.97	0.5679	0
15	51658051	BICF2P757505	G	A	3	0.0001791	0.0001791	3.0325	3.0325	0.4489	0
14	51302847	BICF2P297963	A	G	2	0.0001864	0.0001864	6.1332	6.1332	0.838	0
14	54619103	BICF2S2313077	A	C	3	0.0001934	0.0001934	0.2543	0.2543	0.3818	0
15	51630548	BICF2P1151647	C	A	3	0.0001958	0.0001958	3.1256	3.1256	0.4068	0
15	53238031	BICF2P130695	G	A	2	0.0002006	0.001016	10.7454	10.3088	0.276	15.73
39	30006248	BICF2P445616	A	G	2	0.0002115	0.0002115	7.0132	7.0132	0.6454	0
12	5412195	TIGRP2P167405_rs8637304	G	A	2	0.0002116	0.007192	4.376	4.1868	0.1868	42.61
18	32505283	BICF2P722228	G	A	2	0.0002135	0.0002135	3.8639	3.8639	0.9886	0
14	29873056	BICF2P403875	A	G	3	0.0002173	0.0002173	0.2684	0.2684	0.8893	0
24	32661272	BICF2P929079	C	A	3	0.0002237	0.0002237	2.7732	2.7732	0.9771	0
25	19678758	BICF2S23449636	G	A	3	0.0002283	0.001554	2.9861	2.9138	0.2959	17.87
22	25537583	TIGRP2P291109_rs8795644	G	C	2	0.0002285	0.0002285	7.358	7.358	0.4962	0
12	9467234	BICF2P1212941	A	G	3	0.0002342	0.007303	2.8104	2.5961	0.2314	31.68
16	55517076	BICF2S2319520	A	C	3	0.0002377	0.0002377	0.3341	0.3341	0.615	0
15	6521680	BICF2P411196	G	C	3	0.0002387	0.0002387	0.3831	0.3831	0.4292	0
31	31874825	BICF2G630739339	A	G	3	0.0002399	0.0002399	3.0751	3.0751	0.5703	0
14	57229675	BICF2P479141	A	G	2	0.000241	0.001391	7.2558	6.9201	0.2865	11.96
12	19321460	BICF2S23638805	A	T	3	0.0002464	0.0002464	3.2634	3.2634	0.9623	0
36	31100406	BICF2S2349729	A	G	2	0.0002553	0.04857	4.8395	4.3481	0.0909	65.02
6	49450836	BICF2G630580110	C	A	3	0.0002659	0.0002659	3.6025	3.6025	0.6115	0
14	52507294	BICF2S22928246	G	A	2	0.0002784	0.0002784	5.9333	5.9333	0.9631	0
9	62029237	BICF2P577665	A	G	2	0.0002795	0.02341	2.9976	2.728	0.1785	44.74
22	44171461	BICF2S23752804	A	G	3	0.0002824	0.0002824	5.7869	5.7869	0.822	0
16	48589326	BICF2P982484	C	G	3	0.0002832	0.0002832	0.3051	0.3051	0.6181	0
15	51567064	BICF2P166503	A	C	3	0.0003036	0.0003036	2.8139	2.8139	0.7176	0
12	3756182	BICF2P789513	A	G	3	0.0003171	0.0003171	2.5964	2.5964	0.4847	0
16	55598321	BICF2P363657	C	A	2	0.0003236	0.0003236	0.2446	0.2446	0.7467	0
39	31759780	BICF2S23527824	T	A	2	0.0003257	0.01266	0.1967	0.183	0.1381	54.52
23	19745551	BICF2G630383827	A	G	2	0.0003268	0.008569	0.176	0.1743	0.1695	47.01
14	57223215	BICF2P1012666	A	G	2	0.0003271	0.01002	8.1744	7.1966	0.2258	31.85
12	9467379	BICF2P1212940	G	A	3	0.0003276	0.02732	0.3369	0.3535	0.0924	58.01
23	19759149	BICF2G630383821	G	A	2	0.0003344	0.003103	0.1774	0.176	0.2232	32.59
32	3643688	G1425f16S28	G	A	3	0.0003352	0.0003352	2.9978	2.9978	0.7028	0
15	51729149	BICF2P954440	A	T	3	0.0003495	0.0003495	2.804	2.804	0.5079	0
25	44973838	TIGRP2P331554_rs8912259	G	A	2	0.0003552	0.1021	0.3478	0.4018	0.0788	67.62
12	6238545	TIGRP2P167735_rs9077055	A	G	3	0.000357	0.2186	3.1934	3.0619	0.0008	85.88
12	9738837	BICF2P1200375	C	A	2	0.0003595	0.0003595	3.0522	3.0522	0.4319	0
25	19711212	BICF2P268305	A	G	3	0.0003596	0.04261	0.3423	0.3646	0.0858	59.29
23	19780420	BICF2G630383805	C	A	2	0.0003638	0.01053	0.1785	0.1767	0.1611	49.08
12	4185020	BICF2P1412508	A	C	3	0.0003641	0.02975	0.2604	0.2324	0.0447	67.83
24	46245887	BICF2P432640	A	G	3	0.0003679	0.0003679	0.3837	0.3837	0.9619	0
12	9523326	TIGRP2P168355_rs8514481	A	C	3	0.000373	0.04691	0.3199	0.3384	0.0565	65.2
26	38059298	TIGRP2P344515_rs8856040	G	A	2	0.0003759	0.0003759	2.9904	2.9904	0.4795	0
30	17268240	BICF2G630409749	C	G	3	0.0003789	0.0003789	3.2104	3.2104	0.904	0
15	10956686	TIGRP2P195152_rs8614600	C	A	2	0.000385	0.000385	0.2556	0.2556	0.3506	0
12	7384390	BICF2P326311	A	G	3	0.0004072	0.3818	3.1997	2.0733	0.0039	81.94
4	33897392	TIGRP2P59773_rs9125546	G	A	3	0.0004199	0.0004199	0.3632	0.3632	0.9858	0
15	51590283	BICF2P1154038	G	A	3	0.000427	0.000427	2.7212	2.7212	0.9218	0
12	3371141	BICF2P552096	A	G	3	0.0004271	0.04009	0.2471	0.2852	0.1299	51.01
12	33361548	BICF2P213066	T	A	3	0.0004321	0.0004321	0.2519	0.2519	0.8406	0
22	18116854	BICF2S2345350	A	G	2	0.0004352	0.00267	5.385	5.2857	0.2486	24.87
35	19539019	BICF2P122357	A	G	2	0.0004466	0.02733	3.9742	3.9748	0.1116	60.5
24	35325907	BICF2G630498809	C	A	2	0.0004521	0.0004521	5.9031	5.9031	0.6619	0
18	18150646	BICF2P1362022	G	A	3	0.0004533	0.0004533	0.353	0.353	0.9489	0
6	48485914	BICF2G630581556	A	G	3	0.0004562	0.0004562	3.5301	3.5301	0.5671	0
12	8799978	TIGRP2P168228_rs8751492	G	A	3	0.0004562	0.3647	3.3895	2.0078	0.0327	70.77
25	19258191	BICF2G630465678	A	G	3	0.0004596	0.03419	0.3816	0.3719	0.0756	61.27
12	5108726	TIGRP2P167215_rs8877889	G	A	3	0.00046	0.03814	0.2498	0.2308	0.0425	68.34
12	5121739	BICF2P1012243	G	A	3	0.0004653	0.03039	0.2659	0.2486	0.0589	64.69
15	51930937	BICF2P1056731	G	A	3	0.0004781	0.0004781	2.816	2.816	0.5118	0
24	25279269	BICF2P962814	G	A	3	0.0004841	0.0004841	0.3053	0.3053	0.9939	0
24	46258576	BICF2P485057	A	G	3	0.0004895	0.0004895	2.6517	2.6517	0.6292	0
12	4713392	BICF2S23640651	A	C	3	0.0004952	0.3805	3.2192	2.1084	0.0037	82.18
15	51879539	BICF2G630427364	A	G	2	0.0005056	0.006838	3.1078	3.32	0.1933	40.9
19	45786637	BICF2P298972	G	A	2	0.0005065	0.0005065	0.2285	0.2285	0.4909	0
16	55531010	TIGRP2P222421_rs8609886	A	G	3	0.0005101	0.0101	0.355	0.3538	0.1932	39.16
35	27404698	BICF2G630780891	G	A	3	0.0005115	0.0005115	0.3429	0.3429	0.5374	0
12	6483297	BICF2P577865	G	A	2	0.0005149	0.1231	0.2807	0.2791	0.0237	80.47
4	88210701	BICF2P1379564	C	A	3	0.0005267	0.005497	2.7767	3.2971	0.2317	31.62
25	47715149	BICF2G630105808	A	G	3	0.0005443	0.0005443	2.4447	2.4447	0.9092	0
12	6492201	BICF2P778850	A	G	2	0.0005467	0.1984	0.2896	0.2841	0.0064	86.57
32	27860317	BICF2P173525	C	A	2	0.0005468	0.0005468	2.9813	2.9813	0.4769	0
12	4923170	BICF2P543796	A	G	2	0.000554	0.03207	0.1945	0.1736	0.0915	64.89
12	3806776	TIGRP2P155332_rs9157230	A	G	2	0.0005559	0.0005559	3.1959	3.1959	0.3939	0
9	52488483	BICF2S23534851	A	G	2	0.0005585	0.0005585	0.2394	0.2394	0.6205	0
13	22455824	BICF2P118144	G	A	2	0.0005641	0.0005641	7.2187	7.2187	0.8671	0
25	19376204	BICF2S22938566	C	A	2	0.000567	0.000567	0.29	0.29	0.3938	0
31	32143785	BICF2P420288	A	C	3	0.0005759	0.0005759	0.3462	0.3462	0.4204	0
32	3724048	BICF2S2309997	C	A	3	0.0005767	0.0005767	2.7948	2.7948	0.6087	0
21	21570960	BICF2G630650790	A	C	2	0.0005886	0.0005886	5.0712	5.0712	0.347	0
39	24454868	BICF2G630534103	A	G	2	0.0005927	0.0005927	8.1596	8.1596	0.4655	0
15	6320684	BICF2S2366517	G	A	3	0.0005987	0.01227	0.4093	0.4246	0.2101	35.9
21	9958344	BICF2P1430169	C	A	3	0.000605	0.007904	0.2989	0.2809	0.1655	44.4
16	49246100	BICF2G630814666	G	C	2	0.0006301	0.0008276	0.1854	0.1846	0.3061	4.51
23	19724629	BICF2G630383845	G	A	2	0.0006331	0.0006331	0.1996	0.1996	0.3466	0
12	4889786	TIGRP2P155869_rs9204671	G	A	3	0.0006397	0.1172	0.3447	0.4135	0.0488	66.89
14	36340010	BICF2G630527183	A	C	2	0.0006405	0.02271	10.5369	9.2793	0.1681	47.37
9	62338264	BICF2P1137754	A	G	3	0.0006488	0.3084	0.3575	0.5364	0.0681	62.78
39	72967480	BICF2G63016555	G	A	2	0.0006494	0.0006494	0.1779	0.1779	0.9552	0
12	8131489	BICF2P843228	G	C	3	0.0006574	0.126	0.3114	0.3056	0.0065	80.12
15	51689901	BICF2S23260041	G	A	3	0.0006734	0.0006734	2.7925	2.7925	0.6512	0
15	6440669	BICF2P781217	A	C	3	0.0006764	0.0006764	0.3962	0.3962	0.7244	0
24	44162795	BICF2G630497840	A	G	2	0.0006778	0.01069	0.2154	0.2052	0.1741	45.87
7	55581264	BICF2P1254514	C	A	2	0.0006793	0.06864	4.6445	4.6169	0.0631	71.06
16	55692508	BICF2S23011926	A	C	3	0.0006901	0.0006901	0.2894	0.2894	0.7419	0
15	51744619	BICF2P1401098	A	G	3	0.0006977	0.0006977	2.7735	2.7735	0.4271	0
16	55536253	BICF2P1399007	G	A	3	0.0007077	0.002187	0.3758	0.3743	0.3053	15.71
4	82561682	BICF2G630174072	G	A	3	0.0007169	0.00151	0.3692	0.3572	0.3132	13.87
29	43918377	BICF2P631677	A	G	3	0.0007377	0.0007377	2.4504	2.4504	0.4618	0
39	118125655	BICF2S2453210	A	G	2	0.0007407	0.0007407	6.0213	6.0213	0.6287	0
25	14343986	BICF2S23432367	A	C	3	0.0007427	0.0007427	2.801	2.801	0.7609	0
6	25826238	BICF2P401516	A	G	2	0.000746	0.01746	6.6241	7.3784	0.1428	53.43
15	51908048	BICF2G630427363	G	A	3	0.0007496	0.0007496	2.7609	2.7609	0.8376	0
37	27289990	BICF2G630129829	A	G	3	0.0007523	0.0007523	2.5777	2.5777	0.9632	0
24	13314971	TIGRP2P310963_rs8993789	A	C	2	0.0007546	0.0007546	0.2051	0.2051	0.9562	0
15	10332958	BICF2S23110303	A	G	3	0.0007695	0.0007695	0.3848	0.3848	0.8546	0
1	98549957	BICF2P1057077	A	G	3	0.0007708	0.002004	0.2884	0.2891	0.312	14.14
12	13057690	BICF2P1194681	A	G	3	0.0007799	0.0007799	2.6028	2.6028	0.8494	0
15	51669813	TIGRP2P203088_rs8728651	A	G	2	0.0007917	0.01397	3.2903	3.7272	0.172	46.4
1	33064280	BICF2G630716518	A	C	3	0.0008246	0.004546	2.5245	2.5797	0.2632	25.08
39	75369309	BICF2G63015559	A	G	2	0.0008253	0.0008253	4.7911	4.7911	0.8138	0
33	19049843	BICF2P544943	A	G	2	0.000826	0.000826	5.0494	5.0494	0.5329	0
18	32443911	BICF2S23748306	A	G	3	0.0008388	0.02332	2.6345	2.4011	0.2011	37.65
15	52354656	BICF2P303337	G	A	3	0.0008484	0.0008484	3.6775	3.6775	0.4505	0
6	47275149	BICF2G630582483	G	A	3	0.0008631	0.0008631	0.4096	0.4096	0.7174	0
22	43989407	BICF2P1162765	G	A	2	0.0008647	0.0008647	5.5282	5.5282	0.5411	0
25	18310890	TIGRP2P325592_rs8983523	C	A	2	0.000866	0.02415	0.3345	0.364	0.213	35.54
6	56010479	BICF2G630574433	A	T	3	0.0008745	0.0008745	0.3048	0.3048	0.615	0
32	19320224	BICF2P175838	G	A	2	0.0008855	0.0008855	2.8028	2.8028	0.5745	0
8	23010580	BICF2S23153664	A	G	2	0.0008894	0.0008894	10.2413	10.2413	0.4972	0
12	10208815	BICF2P1330847	A	G	3	0.000904	0.03082	2.5135	2.2592	0.2054	36.82
13	16013330	BICF2P724747	C	A	2	0.0009135	0.0009135	0.2527	0.2527	0.7511	0
13	51060679	BICF2S23759341	A	G	3	0.0009245	0.0009245	2.493	2.493	0.8322	0
1	33838822	BICF2G630717032	C	A	3	0.0009322	0.0009322	3.6193	3.6193	0.4626	0
16	52612864	BICF2G630817134	A	G	2	0.0009541	0.0009541	3.6057	3.6057	0.7441	0
26	4266924	BICF2P1078561	A	G	3	0.000961	0.000961	2.5284	2.5284	0.6571	0
24	45774308	BICF2G630496405	A	G	3	0.0009775	0.0009775	0.4225	0.4225	0.9009	0
24	34949126	BICF2G630498937	A	G	2	0.0009809	0.0009809	0.3437	0.3437	0.5007	0
17	63126845	BICF2P628752	A	G	2	0.0009854	0.0009854	8.1813	8.1813	0.8359	0
25	45457655	BICF2G630104201	A	G	3	0.0009861	0.1753	2.956	2.1591	0.2293	32.09
32	17384521	BICF2P1496051	C	A	2	0.00099	0.00099	3.1509	3.1509	0.8305	0
15	10290518	BICF2P1017227	A	T	3	0.001016	0.001016	0.4016	0.4016	0.6833	0
24	41485210	BICF2P1154004	A	G	2	0.001019	0.001019	9.6418	9.6418	0.7704	0
25	19023090	BICF2S23027839	A	G	3	0.001047	0.001047	2.5365	2.5365	0.6478	0
36	15128612	BICF2P551326	G	A	3	0.001051	0.001051	0.291	0.291	0.4897	0
6	70817797	BICF2P976247	G	A	3	0.001055	0.001055	2.4295	2.4295	0.591	0
22	42155890	BICF2G630332320	G	A	2	0.001057	0.001057	2.9692	2.9692	0.648	0
15	51814580	BICF2P1306522	A	T	3	0.001058	0.001058	2.6456	2.6456	0.8374	0
15	51752153	BICF2P462844	C	A	3	0.001071	0.001071	2.604	2.604	0.6971	0
3	19879973	TIGRP2P38654_rs9030381	G	A	3	0.001077	0.001077	3.6117	3.6117	0.9554	0
31	23024011	BICF2G630736697	A	T	2	0.001079	0.001079	5.1516	5.1516	0.7956	0
2	45528749	BICF2P720911	A	G	2	0.001122	0.001122	10.0986	10.0986	0.5373	0
1	39506505	BICF2G630720826	T	A	2	0.001129	0.001129	6.7405	6.7405	0.7135	0
3	77274253	BICF2S23054595	A	G	3	0.001129	0.003544	0.3166	0.3239	0.3076	15.18
27	47383266	BICF2G630155108	A	G	3	0.001133	0.001133	0.4276	0.4276	0.7853	0
4	86139299	BICF2G630176910	G	A	3	0.001152	0.001152	0.3749	0.3749	0.9078	0
16	44160603	BICF2S22954267	C	A	2	0.001157	0.001157	0.3162	0.3162	0.9426	0
39	121500669	BICF2P937792	A	G	2	0.001173	0.003522	9.1442	8.8538	0.2788	14.74
15	10408886	BICF2G630444516	A	G	3	0.001182	0.001182	2.562	2.562	0.4733	0
13	27749393	BICF2S23212644	G	A	2	0.001196	0.001196	0.1954	0.1954	0.3535	0
32	3580453	G1424f21S272	G	A	3	0.001197	0.001197	0.3827	0.3827	0.9284	0
23	10940417	BICF2G630390667	G	A	2	0.001198	0.001198	0.261	0.261	0.963	0
1	85193707	BICF2G630792276	G	A	2	0.00121	0.00121	4.6975	4.6975	0.6041	0
25	44411847	BICF2P1128142	G	A	3	0.00122	0.00122	2.686	2.686	0.7247	0
23	5813556	BICF2P1332473	C	G	2	0.001227	0.001227	0.3761	0.3761	0.4406	0
20	30099736	BICF2P790244	A	G	3	0.001239	0.001239	2.7315	2.7315	0.8518	0
12	6078099	BICF2S23654229	A	G	3	0.001241	0.5232	3.2043	2.0108	0.0017	84.25
9	49382494	BICF2S2344961	A	G	2	0.001247	0.1176	0.3365	0.263	0.0176	82.25
34	12997303	BICF2P103457	A	G	3	0.001262	0.001262	2.7837	2.7837	0.6025	0
24	35734418	BICF2P354715	A	G	2	0.001268	0.006539	0.3213	0.3335	0.2863	12.04
13	63754930	BICF2P502053	G	A	3	0.001275	0.001275	2.2795	2.2795	0.6777	0
2	13046737	BICF2P907033	A	C	2	0.001278	0.001278	0.1475	0.1475	0.7605	0
4	75910476	BICF2P1024153	A	G	3	0.001279	0.001279	3.4728	3.4728	0.8496	0
15	51895499	BICF2P1136934	G	A	2	0.001284	0.001284	2.8905	2.8905	0.5998	0
2	19993486	BICF2G630672427	G	A	2	0.001285	0.001285	0.3795	0.3795	0.6031	0
36	31774557	BICF2P827133	C	A	3	0.001288	0.001288	3.6708	3.6708	0.9108	0
7	66568246	BICF2P1076797	G	A	3	0.00129	0.1423	2.4045	2.1174	0.0405	68.81
9	53798571	BICF2G630471561	A	G	2	0.00129	0.00129	12.8251	12.8251	0.3714	0
17	38311420	BICF2P457372	C	A	3	0.001299	0.001299	3.0928	3.0928	0.4078	0
15	14876723	BICF2G630443212	A	C	3	0.001303	0.02659	2.3972	2.5056	0.1616	45.13
3	81505801	BICF2G630353329	A	G	3	0.001309	0.001309	2.5314	2.5314	0.4062	0
15	12335057	TIGRP2P195510_rs8682686	A	G	3	0.001311	0.001311	2.3043	2.3043	0.6806	0
27	36887598	BICF2P331310	A	G	2	0.001321	0.001321	0.2641	0.2641	0.9708	0
39	70302610	BICF2G63017854	G	A	3	0.00133	0.00133	4.9916	4.9916	0.4186	0
8	69069684	BICF2P83729	A	G	3	0.001331	0.03413	2.5325	2.3702	0.2096	36
18	32492154	BICF2P1147798	A	G	3	0.001332	0.07339	2.5879	2.2208	0.138	49.51
12	39838254	BICF2P872292	A	G	3	0.001336	0.001336	0.2204	0.2204	0.3956	0
1	50956588	BICF2G630725727	A	G	2	0.001337	0.001337	4.3886	4.3886	0.8974	0
16	50673384	BICF2G630815255	C	A	2	0.001339	0.001339	0.0839	0.0839	0.5935	0
35	19542365	BICF2P743764	A	C	2	0.001367	0.09497	3.5819	3.8348	0.0447	75.19
17	9710833	BICF2S22918418	A	C	2	0.001373	0.002936	4.6468	4.8114	0.2948	8.9
12	11313262	BICF2P114061	G	A	3	0.001382	0.1928	0.3586	0.3985	0.0161	75.79
27	42550260	BICF2G630152939	A	G	2	0.001388	0.001388	0.3347	0.3347	0.7634	0
21	12351010	BICF2P744901	G	A	3	0.001391	0.001391	0.3143	0.3143	0.8614	0
12	8934932	BICF2P868644	A	G	3	0.001418	0.001418	2.4867	2.4867	0.6291	0
6	48479402	BICF2G630581581	A	C	3	0.001425	0.001425	3.341	3.341	0.4281	0
25	44589050	BICF2G630103437	A	G	3	0.001425	0.001425	2.3154	2.3154	0.5343	0
8	72968861	BICF2P481494	A	G	3	0.001442	0.001442	3.0923	3.0923	0.8794	0
15	10149757	BICF2P1403718	A	G	3	0.00145	0.00145	0.388	0.388	0.5883	0
19	53946717	BICF2S23655555	A	G	3	0.001455	0.001455	0.4021	0.4021	0.7414	0
38	4998539	BICF2P978261	C	A	2	0.001456	0.003525	0.1911	0.1934	0.2802	14.25
37	18170729	BICF2P1195227	A	G	2	0.001473	0.001473	0.1612	0.1612	0.984	0
24	16456984	BICF2G630508017	A	C	2	0.001476	0.001476	0.2618	0.2618	0.5364	0
12	3100945	BICF2P476469	A	C	3	0.00148	0.01645	3.7865	4.0598	0.1535	46.65
12	8173559	BICF2P1322607	A	G	3	0.001492	0.8387	2.954	1.238	0.001	85.59
32	11072033	BICF2S2301354	A	G	3	0.001498	0.001926	2.4025	2.4278	0.3488	5.05
12	5866840	BICF2P105897	A	G	3	0.001501	0.08379	2.859	2.609	0.064	63.63
18	32471797	BICF2S22964183	C	A	3	0.001502	0.03197	2.4917	2.291	0.1969	38.47
5	11709571	BICF2P1364834	A	G	3	0.001504	0.001504	0.4057	0.4057	0.4974	0
15	10977733	BICF2P283828	G	C	2	0.001514	0.01227	0.3087	0.2819	0.2057	37.54
16	52612278	BICF2G630817127	G	A	2	0.001514	0.001514	3.6452	3.6452	0.4694	0
17	43516452	BICF2S23247884	A	G	3	0.001517	0.001517	2.4342	2.4342	0.413	0
25	22202316	BICF2S23518882	G	A	2	0.001523	0.001523	0.3453	0.3453	0.5484	0
39	30183552	BICF2P365306	A	G	2	0.001527	0.001527	4.7189	4.7189	0.9783	0
15	10465905	BICF2P283225	G	A	3	0.001532	0.001532	3.231	3.231	0.4604	0
15	8953368	BICF2P191088	A	G	2	0.001541	0.001541	0.3732	0.3732	0.4344	0
39	26617661	BICF2P896501	A	G	2	0.001544	0.001544	0.1621	0.1621	0.3449	0
22	24739947	BICF2P91240	A	G	2	0.001547	0.002248	3.6136	3.6195	0.2996	7.05
1	86966502	BICF2P902424	G	A	2	0.001554	0.06434	0.2465	0.2205	0.0696	69.63
14	57032215	BICF2P38828	G	A	2	0.001557	0.1393	4.2541	3.5879	0.069	69.76
2	32928369	BICF2P105147	G	A	3	0.001572	0.001572	0.4129	0.4129	0.6404	0
30	37240385	BICF2G630398960	G	A	3	0.001579	0.08979	2.6422	2.1963	0.2013	37.61
3	36992234	BICF2P1266151	A	G	2	0.00158	0.00158	4.7272	4.7272	0.3722	0
16	55660931	BICF2P1136907	G	A	3	0.001598	0.001598	0.4128	0.4128	0.9665	0
32	27871127	BICF2P925569	G	A	3	0.001599	0.0777	0.4207	0.4885	0.1656	44.39
12	3500115	BICF2P709135	A	G	2	0.001613	0.001613	2.8343	2.8343	0.4516	0
12	3511579	BICF2P254028	A	G	2	0.001613	0.001613	2.8343	2.8343	0.4516	0
12	3548645	BICF2P1282628	A	G	2	0.001613	0.001613	2.8343	2.8343	0.4516	0
1	91520578	BICF2P310864	G	A	2	0.001621	0.001621	4.4709	4.4709	0.5643	0
6	56032300	BICF2G630574423	G	A	3	0.001621	0.001621	3.1994	3.1994	0.8927	0
24	14504286	BICF2G630509641	A	G	2	0.001633	0.001633	4.1556	4.1556	0.8958	0
25	13960230	BICF2P1154587	A	G	2	0.001633	0.001633	0.2777	0.2777	0.828	0
12	32964732	BICF2P685140	A	G	3	0.001634	0.001634	3.277	3.277	0.4583	0
26	7420657	BICF2P1080541	A	T	2	0.001635	0.001635	4.1741	4.1741	0.9523	0
35	15919427	TIGRP2P406829_rs8732661	G	A	2	0.001635	0.001635	0.2435	0.2435	0.9518	0
7	42645712	BICF2S2308519	A	G	2	0.00164	0.00164	5.8588	5.8588	0.6428	0
25	11412761	BICF2G630469724	A	C	2	0.001652	0.2059	5.2815	4.8373	0.0189	81.86
4	56355373	BICF2S23054905	A	G	3	0.001666	0.001666	3.6144	3.6144	0.6135	0
1	44850784	BICF2P802062	A	G	3	0.001669	0.001669	0.41	0.41	0.5921	0
12	51380074	BICF2P1085335	A	G	3	0.001679	0.001679	2.3733	2.3733	0.5768	0
37	25786969	TIGRP2P420858_rs8542231	G	A	2	0.001683	0.001683	0.2533	0.2533	0.8107	0
12	7830733	BICF2P994181	G	A	3	0.001694	0.08213	0.316	0.3178	0.0406	68.78
39	19739619	BICF2P716147	C	A	2	0.001701	0.001701	3.7819	3.7819	0.4916	0
7	62618316	BICF2G630562409	G	A	3	0.001724	0.001724	2.3806	2.3806	0.734	0
38	19830471	TIGRP2P426465_rs8998852	A	G	2	0.001739	0.001739	0.2706	0.2706	0.944	0
21	12346145	BICF2G630657047	G	A	3	0.00176	0.00176	0.3245	0.3245	0.9732	0
35	8916709	BICF2S23434246	A	G	2	0.001769	0.001769	3.7975	3.7975	0.9676	0
12	5194733	BICF2S2353608	A	G	2	0.001771	0.1695	0.263	0.1784	0.006	86.75
24	17089986	BICF2P75540	G	A	3	0.001787	0.001787	0.4175	0.4175	0.9751	0
16	52360624	BICF2G630816945	A	G	3	0.00179	0.00179	3.3395	3.3395	0.6728	0
8	63163937	BICF2P1468149	G	A	3	0.001793	0.03358	0.3467	0.3166	0.0833	59.76
18	47305044	BICF2G630692113	C	A	3	0.001799	0.001799	0.2793	0.2793	0.4602	0
21	28912488	BICF2P245955	G	A	3	0.001805	0.001805	0.4345	0.4345	0.9342	0
26	32192501	BICF2P1314297	A	C	2	0.001809	0.06263	8.6064	7.2347	0.1376	54.65
15	27341483	BICF2G630436512	A	G	2	0.00181	0.04078	3.3936	4.3955	0.1282	56.79
8	66558701	BICF2S23518547	A	G	2	0.001814	0.09105	0.2351	0.2513	0.0803	67.31
21	21579623	BICF2G630650786	A	G	2	0.001814	0.001814	0.2182	0.2182	0.7334	0
15	19045746	BICF2G630441061	A	G	2	0.001822	0.001822	0.2556	0.2556	0.829	0
38	16185735	BICF2S2373811	A	G	2	0.001829	0.02365	5.6812	6.0945	0.1566	50.16
18	38669358	BICF2G630698608	A	C	3	0.001842	0.001842	0.4251	0.4251	0.6291	0
9	7989771	BICF2S23123114	G	A	3	0.001851	0.001851	2.4063	2.4063	0.6648	0
9	6044667	BICF2P377014	G	A	3	0.001855	0.001855	0.4274	0.4274	0.766	0
12	4878885	BICF2P797529	A	C	3	0.001859	0.1728	0.3749	0.3892	0.0085	79.02
18	32477457	BICF2S23538402	A	C	2	0.001862	0.08219	2.6935	2.427	0.1299	56.4
10	8479592	BICF2P344383	C	A	3	0.001871	0.001871	0.4134	0.4134	0.4819	0
15	9559458	BICF2P1266766	G	A	3	0.001888	0.001888	0.4212	0.4212	0.625	0
12	5770076	BICF2P570506	A	G	3	0.001898	0.01941	0.3506	0.3375	0.1533	46.67
6	23722084	BICF2S23319061	G	A	2	0.001912	0.058	0.2803	0.2322	0.0772	67.97
37	26673081	BICF2P449115	A	G	2	0.001913	0.001913	0.2755	0.2755	0.7791	0
24	35831784	BICF2P306677	A	G	2	0.00192	0.003163	0.3335	0.3368	0.3111	2.55
12	23711004	BICF2S23021914	G	A	3	0.001938	0.001938	2.8144	2.8144	0.7493	0
25	21749774	TIGRP2P326100_rs9221922	G	A	2	0.001943	0.001943	0.3704	0.3704	0.848	0
17	26900655	BICF2G630215691	A	G	3	0.001945	0.001945	0.4261	0.4261	0.8039	0
4	73671886	TIGRP2P64970_rs9181281	A	G	3	0.001947	0.002455	2.9177	2.9434	0.3523	4.14
14	46812104	BICF2S23331703	A	G	2	0.001947	0.001947	4.8926	4.8926	0.7208	0
21	34549250	BICF2P1292169	A	G	2	0.001956	0.001956	0.2389	0.2389	0.6483	0
15	9487733	BICF2P522120	A	G	2	0.001961	0.001961	0.3902	0.3902	0.9641	0
10	33459715	BICF2P882366	A	G	2	0.001987	0.04319	3.9974	3.9564	0.1291	56.58
15	7453681	BICF2P947260	A	G	3	0.001997	0.001997	0.4356	0.4356	0.7949	0
10	18306317	BICF2P826040	A	G	3	0.001999	0.008151	0.4389	0.3969	0.2342	31.11
27	44463627	BICF2G630154157	A	C	3	0.002004	0.002004	2.7416	2.7416	0.6883	0
31	5254669	BICF2S23742219	G	A	2	0.002011	0.002011	3.8821	3.8821	0.9967	0
12	3802975	BICF2P248997	G	A	2	0.002013	0.002013	0.1791	0.1791	0.3364	0
16	39773596	TIGRP2P215149_rs8875085	G	A	3	0.002026	0.002026	3.5496	3.5496	0.5188	0
13	25165808	BICF2S23714554	G	A	2	0.002031	0.002031	3.8075	3.8075	0.6766	0
25	47678345	BICF2P791136	A	G	3	0.002045	0.002045	2.3655	2.3655	0.7407	0
23	11853579	BICF2G630390018	A	C	3	0.002058	0.002058	2.4471	2.4471	0.8814	0
38	8672955	BICF2P1188385	G	A	3	0.002062	0.01171	0.4141	0.4084	0.2296	32.04
2	73085470	TIGRP2P29436_rs9212187	A	G	2	0.002069	0.002069	0.2665	0.2665	0.7702	0
12	6104689	BICF2S23416139	C	A	3	0.002072	0.1467	0.3878	0.3805	0.01	78.28
23	9546892	BICF2G630391672	A	G	3	0.002078	0.06368	0.3943	0.4437	0.1557	46.22
5	83725340	BICF2S23759391	A	C	3	0.002087	0.002087	3.008	3.008	0.4906	0
18	18131350	BICF2P408597	A	C	3	0.002093	0.002093	0.4036	0.4036	0.9711	0
12	5957582	BICF2S23340295	G	A	3	0.002099	0.06194	2.6494	2.5341	0.0896	58.54
24	42472312	BICF2P937391	G	A	2	0.002104	0.002104	3.9612	3.9612	0.53	0
39	57081401	BICF2S23224076	A	G	2	0.00211	0.00211	7.2247	7.2247	0.6982	0
21	51362124	BICF2P506786	G	A	2	0.002113	0.002113	0.4171	0.4171	0.6564	0
34	9833521	BICF2S23158467	A	G	2	0.002113	0.002113	4.5884	4.5884	0.8408	0
4	66639476	BICF2P1326310	C	G	2	0.002116	0.002116	0.1868	0.1868	0.887	0
12	8482360	BICF2P1214512	A	G	3	0.00212	0.00212	2.6322	2.6322	0.8432	0
26	19716570	BICF2S23127759	A	G	2	0.002126	0.002126	0.2478	0.2478	0.6984	0
24	24921352	BICF2P292038	A	G	2	0.002141	0.002141	2.7301	2.7301	0.9164	0
21	21587653	BICF2G630650763	C	A	2	0.002143	0.07711	4.0858	5.5199	0.0547	72.91
29	39785312	BICF2P244894	G	A	3	0.002147	0.02598	2.4249	2.2922	0.2581	26.18
12	27027383	BICF2P575702	G	A	2	0.002148	0.02397	3.6124	3.8435	0.1612	49.06
12	10411786	BICF2P673598	A	G	2	0.002166	0.002166	0.3744	0.3744	0.3468	0
32	21785976	BICF2G630593783	A	G	2	0.002168	0.002168	3.6601	3.6601	0.6155	0
13	64584035	BICF2G630746237	A	G	3	0.002173	0.005377	0.2671	0.265	0.2937	18.37
6	23880628	BICF2S23019381	A	G	3	0.002178	0.002178	2.5329	2.5329	0.4264	0
15	6649110	BICF2P120593	A	C	3	0.002216	0.09848	0.4362	0.4822	0.1002	56.53
6	73109911	TIGRP2P88313_rs8854004	A	G	2	0.002223	0.002223	2.4124	2.4124	0.8213	0
15	9486063	BICF2P504386	A	C	2	0.002225	0.002225	0.3991	0.3991	0.9374	0
36	25191819	BICF2P506366	A	G	3	0.002232	0.002232	0.4338	0.4338	0.8102	0
25	14129546	BICF2S23413740	A	G	3	0.002235	0.002235	2.7287	2.7287	0.7947	0
32	8406546	BICF2S23513798	G	A	2	0.002239	0.002239	0.2656	0.2656	0.7825	0
23	54762359	BICF2P413810	A	G	3	0.00225	0.04604	0.4017	0.3283	0.0405	68.82
15	7806737	TIGRP2P204412_rs8846458	A	G	2	0.002268	0.002268	2.4202	2.4202	0.4061	0
30	26928018	BICF2G630403581	A	C	2	0.00228	0.00228	3.8831	3.8831	0.5426	0
11	69049353	BICF2P785198	G	A	2	0.002296	0.002296	3.5041	3.5041	0.7404	0
23	5667704	TIGRP2P309437_rs9156812	G	A	2	0.002297	0.002297	0.4049	0.4049	0.422	0
25	14121874	BICF2G630468249	G	A	3	0.002311	0.002311	0.4331	0.4331	0.7098	0
13	23564925	BICF2G630613592	A	G	2	0.002324	0.0191	4.6462	4.2709	0.2741	16.4
1	17603889	BICF2P739054	A	C	2	0.002325	0.002325	8.1275	8.1275	0.3866	0
25	19376052	BICF2G630465529	A	G	3	0.002331	0.002331	0.3917	0.3917	0.6076	0
15	25634432	TIGRP2P197924_rs8948036	A	G	3	0.002334	0.08551	0.3414	0.3869	0.2305	31.86
25	44494673	BICF2G630103373	A	G	3	0.002336	0.107	2.8252	2.3612	0.1954	38.75
13	63595398	BICF2G630747517	G	A	3	0.002341	0.002341	0.4198	0.4198	0.6854	0
15	10618167	BICF2G630444474	A	G	3	0.002341	0.002341	0.4087	0.4087	0.7622	0
12	4233090	BICF2P1000642	G	A	3	0.002349	0.005485	2.5294	2.4787	0.3538	3.76
15	6582468	BICF2P743107	G	A	3	0.002355	0.08707	0.4563	0.5059	0.121	52.65
1	33770746	BICF2G630716979	A	C	3	0.002358	0.002358	2.407	2.407	0.4304	0
31	37533018	BICF2G630742631	A	G	3	0.002361	0.00835	2.3187	2.4505	0.268	24.06
2	22715411	BICF2P84766	A	G	3	0.002362	0.08843	2.383	2.2896	0.1358	49.91
4	33034604	BICF2P453268	G	A	3	0.002375	0.002375	0.3719	0.3719	0.9519	0
15	31434783	BICF2G630434203	A	G	2	0.002376	0.002376	0.2144	0.2144	0.5677	0
39	73371177	BICF2G63016291	A	G	2	0.002385	0.002385	4.3866	4.3866	0.8048	0
12	12947731	BICF2P918350	G	A	2	0.002396	0.04793	0.3203	0.2456	0.1273	56.99
20	9358082	TIGRP2P276717_rs8952469	C	A	2	0.002396	0.002396	3.2455	3.2455	0.7199	0
25	13118310	BICF2G630469056	T	A	3	0.002399	0.002399	2.4364	2.4364	0.6006	0
1	102702962	BICF2P682259	G	A	2	0.002403	0.002403	0.2606	0.2606	0.9909	0
15	5222554	BICF2S23255424	G	A	3	0.002416	0.002416	2.5517	2.5517	0.6414	0
15	19032510	BICF2G630441077	A	G	2	0.002427	0.002427	0.2498	0.2498	0.7241	0
10	6468895	BICF2P745302	A	C	3	0.002429	0.002429	0.4256	0.4256	0.7485	0
15	31426277	BICF2G630434204	A	C	3	0.002436	0.01209	2.4354	2.5214	0.2266	32.63
25	17968793	BICF2P1294828	C	G	3	0.002445	0.09045	0.4321	0.493	0.1293	51.11
34	34654127	BICF2P890017	A	G	3	0.002455	0.002455	2.8409	2.8409	0.9119	0
34	37285361	BICF2S23636172	A	G	2	0.002461	0.002461	3.8352	3.8352	0.8771	0
11	36752218	BICF2P101336	A	G	3	0.002462	0.002462	2.5424	2.5424	0.7182	0
32	8447726	BICF2S23245241	A	C	2	0.002467	0.002467	4.201	4.201	0.4461	0
24	24005938	BICF2G630502214	G	A	2	0.002474	0.002474	2.7355	2.7355	0.7002	0
4	73414721	BICF2P16498	C	A	2	0.00248	0.00248	0.2746	0.2746	0.4429	0
23	8709245	BICF2G630392418	A	G	3	0.002485	0.006914	2.3635	2.3339	0.307	15.31
6	24058564	BICF2P911381	G	A	3	0.00249	0.00249	0.282	0.282	0.9053	0
13	51059838	TIGRP2P179712_rs8707539	G	A	3	0.0025	0.002927	0.397	0.3958	0.3605	1.99
24	34532954	BICF2S23161036	G	A	2	0.002506	0.002506	3.3262	3.3262	0.5913	0
3	14761741	BICF2P331050	G	A	3	0.002509	0.002509	0.437	0.437	0.5583	0
6	57298598	BICF2G630573700	G	A	2	0.002511	0.04625	3.4456	3.3278	0.1424	53.53
14	50383390	BICF2P1387257	A	G	3	0.002519	0.002519	2.2622	2.2622	0.4707	0
15	31308920	BICF2P981507	A	G	3	0.002524	0.002524	0.3471	0.3471	0.5039	0
12	4321646	BICF2P366413	A	T	3	0.002529	0.2437	2.5609	2.674	0.0008	86.03
26	38145968	BICF2P506853	A	C	3	0.002558	0.1201	2.4348	2.0826	0.1709	43.39
39	24932387	BICF2P1202013	A	T	2	0.002562	0.1711	4.4934	4.011	0.0438	75.39
12	10599152	BICF2P500448	C	A	3	0.002575	0.002575	2.3623	2.3623	0.6482	0
39	28583898	BICF2G630532197	A	G	3	0.002575	0.1247	2.5634	2.5016	0.053	65.95
5	84245776	BICF2P150113	A	G	2	0.002576	0.002576	7.2304	7.2304	0.8573	0
33	19820648	BICF2P1239069	G	A	3	0.002595	0.002595	2.938	2.938	0.9433	0
2	52912755	BICF2P1078051	G	A	2	0.002604	0.002604	5.0937	5.0937	0.3708	0
27	35292321	BICF2P410870	A	G	3	0.002622	0.002622	2.7235	2.7235	0.6327	0
2	22795819	BICF2S23639971	A	G	2	0.002653	0.009792	2.5166	2.6517	0.2625	20.34
2	22727981	BICF2S23450494	A	G	3	0.002657	0.01235	2.3271	2.3402	0.2939	18.34
21	46782696	BICF2P1432115	A	G	2	0.002659	0.002659	0.1673	0.1673	0.4693	0
16	25036096	BICF2P1272585	A	T	3	0.002666	0.002666	2.9912	2.9912	0.457	0
34	44147363	BICF2P1372208	A	G	3	0.002681	0.002681	0.4016	0.4016	0.4364	0
9	9309337	TIGRP2P244114_rs8944033	A	C	3	0.002689	0.002689	0.4609	0.4609	0.5952	0
34	39581240	BICF2S24311723	G	A	3	0.002689	0.002689	2.2073	2.2073	0.9086	0
22	41025495	BICF2P53898	A	G	2	0.002695	0.002695	0.2409	0.2409	0.7201	0
27	47435515	BICF2G630155146	A	G	3	0.002697	0.002697	0.4631	0.4631	0.9635	0
4	85596767	BICF2P1206892	A	G	3	0.002701	0.002701	2.2716	2.2716	0.5817	0
25	18194995	BICF2G630466415	A	G	3	0.002708	0.002708	0.3545	0.3545	0.4645	0
28	35555508	BICF2G630265372	A	G	3	0.002714	0.003994	0.4128	0.4133	0.341	7.06
15	25817985	BICF2G630437811	A	G	3	0.002727	0.002923	2.2763	2.2744	0.3652	0.73
15	14897554	BICF2P470674	G	C	2	0.002749	0.002749	2.4589	2.4589	0.5587	0
39	29658182	BICF2P433219	C	A	3	0.002766	0.1659	2.6773	2.2622	0.0528	65.99
24	25277879	TIGRP2P314669_rs8809353	G	A	3	0.002778	0.002778	0.365	0.365	0.6804	0
7	8689177	BICF2P785665	G	A	3	0.002783	0.002783	0.3493	0.3493	0.5166	0
28	43337963	BICF2G630108844	T	A	3	0.002784	0.002784	2.4247	2.4247	0.5036	0
15	9494809	BICF2P266652	A	G	2	0.002796	0.002796	0.4071	0.4071	0.8419	0
9	9037260	BICF2P13314	G	A	3	0.0028	0.0028	2.2839	2.2839	0.8321	0
5	15740293	BICF2S23742785	G	A	3	0.002807	0.002807	2.5777	2.5777	0.4329	0
32	27910768	BICF2P566018	G	A	2	0.002812	0.1908	2.3494	2.0652	0.0658	70.46
31	4455672	BICF2S22911314	A	G	2	0.002819	0.1476	6.4281	6.205	0.0432	75.55
5	89031689	BICF2P1236165	A	G	3	0.002821	0.006965	2.5665	2.6196	0.3097	14.69
6	19768501	TIGRP2P79914_rs9050518	A	G	3	0.002822	0.005664	2.2652	2.35	0.3009	16.73
10	51700843	BICF2S23662004	A	G	3	0.00283	0.003354	0.3816	0.3796	0.3582	2.6
39	33841187	BICF2P645627	A	T	2	0.00283	0.00283	0.2471	0.2471	0.4937	0
34	3497807	TIGRP2P392234_rs8638311	A	G	2	0.002838	0.002838	0.1277	0.1277	0.8073	0
9	7866889	BICF2P421408	C	G	3	0.002842	0.002842	2.235	2.235	0.5727	0
9	7890288	BICF2P185590	G	A	3	0.002842	0.002842	2.235	2.235	0.5727	0
12	9182517	BICF2P1115253	G	A	3	0.002842	0.2456	0.3356	0.4121	0.0192	74.69
15	23620557	BICF2S23713849	A	G	2	0.002846	0.002846	4.3834	4.3834	0.5736	0
37	32846502	BICF2P1150694	A	G	2	0.00285	0.02323	2.7398	2.5814	0.2643	19.73
12	32930899	TIGRP2P162271_rs8520371	G	A	3	0.002855	0.002855	0.349	0.349	0.8077	0
7	35049904	BICF2G630556909	G	A	3	0.00286	0.00286	2.2113	2.2113	0.3784	0
24	19839139	BICF2G630505461	A	G	3	0.00286	0.00286	0.4394	0.4394	0.4957	0
34	11505768	BICF2P281066	A	G	3	0.002863	0.002863	2.2548	2.2548	0.457	0
32	10483292	BICF2S2339692	A	G	3	0.00287	0.00287	0.4433	0.4433	0.7924	0
6	56017035	BICF2G630574428	A	G	3	0.00288	0.005999	3.1471	3.2143	0.2996	17.03
25	17968821	BICF2P1294829	G	A	3	0.00288	0.06307	0.442	0.4887	0.1637	44.73
25	48321105	BICF2P375866	A	G	3	0.002885	0.002885	0.4118	0.4118	0.7886	0
25	45914624	BICF2P211984	A	G	3	0.002901	0.09234	2.5212	2.4232	0.183	41.12
21	34557743	BICF2P1043705	A	C	2	0.002905	0.002905	0.2573	0.2573	0.9385	0
12	17974528	BICF2P700318	G	A	3	0.002907	0.002907	0.4251	0.4251	0.8336	0
1	98505107	BICF2P1285465	A	C	3	0.00291	0.00291	2.8711	2.8711	0.5897	0
1	86957846	BICF2P1038613	G	A	2	0.002912	0.002912	0.1785	0.1785	0.363	0
25	9921770	BICF2G630470513	A	G	3	0.002913	0.002913	2.8765	2.8765	0.8005	0
37	33685746	BICF2G630135859	G	C	3	0.002914	0.03223	0.3175	0.2871	0.1085	54.98
18	18158580	BICF2P199745	C	G	3	0.002915	0.002915	0.4154	0.4154	0.8988	0
6	50236868	BICF2G630578597	G	A	2	0.002927	0.002927	3.3809	3.3809	0.6533	0
22	18043538	BICF2P1277959	A	G	3	0.002928	0.002928	3.0326	3.0326	0.717	0
15	29147043	BICF2G630435380	A	G	3	0.002937	0.002937	2.8343	2.8343	0.8728	0
31	32110345	BICF2P1021655	A	C	2	0.002938	0.0289	0.1717	0.1909	0.226	31.77
9	57976560	BICF2G630473618	C	A	2	0.002944	0.133	0.2983	0.2937	0.0451	75.1
4	73247249	BICF2S23338242	A	G	3	0.002949	0.002949	3.0978	3.0978	0.3831	0
1	124295712	BICF2P900471	A	G	2	0.002951	0.002951	2.8124	2.8124	0.7374	0
3	62242138	BICF2G630343663	C	G	3	0.002957	0.002957	2.3668	2.3668	0.4438	0
1	9362125	BICF2G630709239	A	G	3	0.002961	0.02775	3.2325	3.176	0.171	43.38
12	4488765	TIGRP2P155685_rs8575451	A	G	2	0.002961	0.0744	0.199	0.2022	0.0992	63.21
13	51042232	TIGRP2P179706_rs8813664	A	G	3	0.002966	0.002966	2.2927	2.2927	0.6349	0
1	26442781	BICF2S23632260	A	G	3	0.002983	0.002983	2.7315	2.7315	0.5927	0
15	6615175	BICF2P411251	G	A	3	0.002991	0.09175	0.4606	0.5067	0.1232	52.25
17	42189034	BICF2P998036	C	A	3	0.002995	0.002995	2.202	2.202	0.8351	0
2	70110325	BICF2P497706	A	T	2	0.003028	0.1261	0.4035	0.245	0.0245	80.22
15	7892114	TIGRP2P204418_rs8738858	G	A	3	0.003028	0.003028	0.4554	0.4554	0.6341	0
13	64286123	BICF2G630746596	C	A	3	0.003031	0.003031	0.4635	0.4635	0.4737	0
37	26772629	TIGRP2P421270_rs8871893	A	G	3	0.003031	0.01998	2.4421	2.8257	0.2145	35.04
15	10136336	BICF2P930865	A	G	3	0.003032	0.003032	0.4284	0.4284	0.8323	0
1	28521995	BICF2P3694	G	A	3	0.003038	0.0131	2.2786	2.573	0.2283	32.31
35	15914927	BICF2P240850	A	G	2	0.003038	0.09697	0.2544	0.2352	0.0609	71.54
5	84193246	BICF2P70203	A	G	2	0.003046	0.003046	6.9999	6.9999	0.7952	0
32	18011302	BICF2G630596604	A	G	3	0.003051	0.006944	2.8131	2.7653	0.3168	13
18	54478758	TIGRP2P257502_rs8543850	G	A	2	0.003055	0.003055	5.6344	5.6344	0.5228	0
24	45048899	BICF2P1442192	A	G	3	0.003068	0.003068	2.1893	2.1893	0.9866	0
32	27315864	BICF2G630588381	A	G	3	0.003079	0.003079	0.4559	0.4559	0.4629	0
28	17711539	BICF2P242291	C	A	3	0.003083	0.09494	0.3594	0.33	0.0761	61.18
34	28160279	BICF2S23031467	G	A	2	0.003083	0.1053	2.648	4.3407	0.0973	63.62
4	86457147	BICF2G630177258	A	G	3	0.003085	0.003085	0.4103	0.4103	0.7703	0
7	59965295	BICF2G630560665	A	C	2	0.003094	0.003094	0.2406	0.2406	0.6971	0
12	5132961	TIGRP2P167230_rs9193162	C	A	2	0.003108	0.114	0.2241	0.207	0.0501	73.95
23	9657603	BICF2G630391501	A	G	3	0.003122	0.003122	0.4069	0.4069	0.5066	0
15	10233587	TIGRP2P194884_rs8705005	G	A	3	0.003125	0.003125	0.4405	0.4405	0.5845	0
6	49680642	BICF2G630579755	G	A	2	0.003132	0.003132	2.9486	2.9486	0.7618	0
12	4915833	BICF2P928832	G	A	2	0.003145	0.0539	0.2886	0.2739	0.1129	60.21
35	4627954	TIGRP2P404768_rs8585020	A	G	3	0.003149	0.003149	0.422	0.422	0.952	0
10	51715584	BICF2P432142	G	A	3	0.003161	0.003161	0.3968	0.3968	0.8569	0
7	61284638	BICF2P567816	G	A	2	0.003163	0.003163	0.3405	0.3405	0.6234	0
28	27704831	BICF2G630267450	A	G	3	0.003168	0.03468	0.4339	0.4102	0.1927	39.28
1	44952387	BICF2S23210629	C	A	3	0.003169	0.003169	0.4558	0.4558	0.7297	0
26	38125259	TIGRP2P344544_rs8636542	A	G	3	0.003192	0.05868	0.3998	0.4427	0.2209	33.77
5	84270220	BICF2P681165	G	A	2	0.003194	0.003194	0.2181	0.2181	0.3919	0
4	82586956	BICF2G630174113	T	A	3	0.003197	0.003197	2.4445	2.4445	0.488	0
23	14118704	BICF2P438054	T	A	2	0.003199	0.003199	2.5445	2.5445	0.4023	0
31	31696962	BICF2P287656	G	A	2	0.003203	0.09898	2.475	2.3139	0.1049	61.96
14	34904969	BICF2G630526241	A	G	2	0.003213	0.08191	6.0525	5.994	0.0921	64.75
35	21287783	BICF2G630775762	C	A	2	0.003216	0.003216	0.1835	0.1835	0.5532	0
12	35064886	BICF2P335046	A	G	2	0.003226	0.003226	0.1929	0.1929	0.6367	0
33	18574546	BICF2P3936	A	G	3	0.003253	0.009644	2.4374	2.5562	0.2835	20.66
23	9778789	BICF2P1380607	A	C	3	0.003254	0.09286	0.4047	0.4541	0.1181	53.18
25	44850074	TIGRP2P331502_rs8701671	A	G	3	0.003255	0.1938	0.4454	0.4854	0.0389	69.19
7	66481851	BICF2G630565401	A	G	3	0.003258	0.007707	0.4346	0.4417	0.3148	13.48
14	50438741	BICF2P553139	A	G	2	0.003263	0.01875	2.4268	2.6105	0.2101	36.34
14	47669650	BICF2P1045835	C	G	2	0.003264	0.003264	0.3177	0.3177	0.3526	0
17	53348805	BICF2P700430	A	C	3	0.003268	0.003268	2.3292	2.3292	0.8697	0
26	32222959	BICF2S23019787	G	A	3	0.003268	0.003268	2.5558	2.5558	0.7826	0
26	38298294	BICF2G630196929	G	A	3	0.003268	0.003268	0.4542	0.4542	0.7852	0
22	40903318	BICF2P400024	A	G	3	0.003281	0.003281	0.2841	0.2841	0.8632	0
14	46899167	BICF2P211449	G	A	3	0.003291	0.07278	2.1859	2.0701	0.1507	47.15
8	49464969	BICF2P999213	A	T	3	0.0033	0.01866	0.4173	0.3672	0.2415	29.62
23	33603387	TIGRP2P304414_rs8671944	A	G	2	0.003327	0.08399	3.5446	5.1216	0.0615	71.4
36	32165785	BICF2P1143294	G	A	3	0.003327	0.01737	2.5184	2.7747	0.1768	42.29
1	120885528	G108f48S228	G	A	2	0.003331	0.003331	4.5298	4.5298	0.8932	0
1	10040751	BICF2G630709551	G	A	3	0.003346	0.003346	0.341	0.341	0.8633	0
37	32797617	BICF2S2396526	G	C	2	0.003355	0.003355	2.5871	2.5871	0.3599	0
15	29986832	BICF2G630434930	G	A	3	0.003356	0.003356	2.325	2.325	0.789	0
7	51010641	BICF2P867857	G	A	2	0.003358	0.003358	0.2677	0.2677	0.3187	0
37	11083800	BICF2G630126834	C	A	2	0.003363	0.003363	6.8133	6.8133	0.4984	0
21	22431514	BICF2S23412026	A	G	2	0.003365	0.01367	0.3865	0.3619	0.2607	20.96
3	35146536	BICF2G630337726	G	A	3	0.003371	0.06043	2.4345	3.12	0.0293	71.68
36	23946914	BICF2G630759002	A	G	2	0.003375	0.003375	0.266	0.266	0.6451	0
23	12532999	BICF2G630389086	G	A	2	0.003381	0.003381	3.2728	3.2728	0.4671	0
36	23982468	BICF2S22960207	G	A	3	0.003397	0.0135	0.2719	0.2655	0.2363	30.69
29	40275053	BICF2P1143048	A	G	2	0.003406	0.003406	2.5283	2.5283	0.5224	0
13	44915259	BICF2P653536	A	G	2	0.003408	0.115	4.0052	5.579	0.0333	77.93
22	40612761	BICF2G630330611	A	G	3	0.003412	0.008312	2.2816	2.2314	0.3278	10.34
23	11839853	BICF2G630390041	A	G	3	0.003414	0.003414	2.3522	2.3522	0.6209	0
26	19788767	BICF2P813264	T	A	2	0.003416	0.003416	0.2699	0.2699	0.5333	0
30	19345328	BICF2P839353	A	G	3	0.003422	0.01875	2.3819	2.2855	0.2636	25
27	14186590	BICF2G630141058	C	A	2	0.003452	0.003452	4.0698	4.0698	0.7552	0
29	40113598	BICF2S23644211	A	G	3	0.003453	0.003453	2.1389	2.1389	0.643	0
12	21189830	TIGRP2P159472_rs8878953	G	A	2	0.003454	0.003454	3.9863	3.9863	0.64	0
24	45600628	BICF2S23038741	A	G	3	0.003455	0.003455	2.4933	2.4933	0.4964	0
12	4061850	BICF2S23038546	C	A	3	0.003456	0.3402	2.3806	1.6943	0.1171	53.37
4	73868436	BICF2S2328544	A	G	3	0.003461	0.00393	2.5877	2.5965	0.3573	2.83
16	55026618	BICF2P1429332	G	A	3	0.003461	0.003461	0.4384	0.4384	0.8483	0
2	72937427	TIGRP2P29399_rs8841495	G	A	2	0.003472	0.003472	0.2284	0.2284	0.6103	0
21	27746406	BICF2P516989	A	G	3	0.003474	0.01983	0.4664	0.4105	0.1694	43.69
13	65770046	BICF2P476776	A	G	2	0.003485	0.09229	2.6523	4.0081	0.0761	68.22
4	82581055	BICF2G630174102	A	G	3	0.003492	0.003492	2.3792	2.3792	0.5267	0
15	30050488	BICF2G630434870	C	A	3	0.003504	0.003504	2.3733	2.3733	0.4186	0
20	26843339	BICF2P1230364	A	G	2	0.003507	0.1498	3.8319	3.2695	0.0856	66.16
31	32121656	BICF2P619139	G	A	3	0.00352	0.07924	0.4311	0.4624	0.1874	40.28
2	51738274	BICF2P682835	A	G	2	0.003526	0.003526	3.8386	3.8386	0.9386	0
13	63735031	BICF2G630747329	A	C	2	0.003537	0.003537	0.4021	0.4021	0.7801	0
5	80799200	BICF2S23411270	A	G	2	0.00354	0.01425	3.9984	3.8179	0.2669	18.87
4	33861750	BICF2P735080	G	A	2	0.00356	0.00356	2.4624	2.4624	0.7154	0
25	14704093	BICF2G630467913	A	G	3	0.003567	0.008078	2.2315	2.2497	0.306	15.55
3	47662119	BICF2G630341819	A	G	2	0.00357	0.01885	0.2709	0.2663	0.2096	36.47
35	19369177	BICF2P1044668	A	G	3	0.00357	0.262	3.491	2.9615	0.0115	77.63
15	29258746	BICF2P170084	A	G	3	0.003579	0.003579	3.4179	3.4179	0.6472	0
21	27671720	BICF2P377055	G	A	3	0.003584	0.02017	0.4715	0.4184	0.1698	43.6
35	26721225	BICF2G630779966	G	A	3	0.003591	0.003591	2.2676	2.2676	0.7059	0
14	53814869	BICF2S23443424	G	A	2	0.0036	0.02024	0.2932	0.2991	0.2191	33.8
2	15433520	BICF2G630674534	G	A	2	0.003612	0.003612	7.5544	7.5544	0.4583	0
19	46828728	BICF2P1336162	A	T	3	0.003617	0.005178	0.3007	0.2959	0.3383	7.72
19	7756798	BICF2P165258	A	G	2	0.003623	0.1153	4.7575	5.7036	0.0438	75.39
6	62928370	TIGRP2P87056_rs8630024	G	A	2	0.003625	0.003625	0.2193	0.2193	0.8792	0
7	65546829	BICF2G630564910	G	A	3	0.003627	0.003627	2.32	2.32	0.9119	0
25	46714798	BICF2G630105259	A	G	3	0.003636	0.003636	2.2186	2.2186	0.5647	0
25	14166896	BICF2S23437827	A	G	3	0.003638	0.003638	2.3843	2.3843	0.7326	0
12	41001059	TIGRP2P163977_rs8758604	G	A	2	0.003645	0.003645	0.1592	0.1592	0.6715	0
7	53386068	BICF2P1255807	G	A	2	0.003646	0.003646	0.1977	0.1977	0.498	0
39	1041075	BICF2P251692	A	G	2	0.003646	0.003646	3.5671	3.5671	0.8569	0
20	27103519	TIGRP2P273296_rs9126404	G	A	2	0.003654	0.02565	5.2632	5.586	0.1819	43.88
39	28605231	BICF2P592522	A	G	2	0.003665	0.09595	3.3047	3.1326	0.0977	63.55
31	31683989	BICF2S23655023	A	G	2	0.003672	0.09081	2.4757	2.3061	0.1229	57.99
22	21524252	BICF2G630321869	A	G	2	0.003689	0.1283	2.5061	3.2386	0.0257	79.9
32	20900708	BICF2G630594398	A	G	2	0.003706	0.003706	2.5852	2.5852	0.3498	0
27	23323562	BICF2P651362	C	A	2	0.003714	0.003714	0.3658	0.3658	0.9553	0
9	56408465	BICF2P126838	A	G	3	0.003723	0.003723	2.4372	2.4372	0.4689	0
35	22679146	BICF2P241768	A	C	2	0.003729	0.003729	2.4324	2.4324	0.5642	0
1	47007968	BICF2P1042147	G	A	3	0.003742	0.01468	2.4622	2.935	0.2519	27.47
34	25751561	BICF2P284190	A	G	2	0.003742	0.003742	5.677	5.677	0.5547	0
3	4858035	TIGRP2P36588_rs9221704	A	C	3	0.003765	0.003765	0.4281	0.4281	0.7868	0
18	17476801	BICF2P1358094	A	T	2	0.003769	0.003769	0.3344	0.3344	0.7288	0
14	29449488	BICF2S23148729	A	G	2	0.003772	0.04437	3.9748	5.1732	0.1511	51.49
19	53945145	BICF2S23030148	G	A	2	0.003775	0.003775	2.4342	2.4342	0.639	0
5	13755478	BICF2P467965	G	A	2	0.003783	0.003783	2.6002	2.6002	0.4383	0
15	7786726	BICF2P1391861	A	G	3	0.003804	0.003804	0.4539	0.4539	0.9872	0
9	36219690	BICF2G630835558	A	C	2	0.003831	0.003831	2.5209	2.5209	0.5869	0
12	22345304	BICF2S23638049	A	G	3	0.003832	0.003832	2.3416	2.3416	0.6043	0
15	31398976	BICF2G630434240	A	G	2	0.00385	0.06976	3.2493	3.0481	0.1374	54.68
19	48162449	BICF2P625518	G	A	3	0.003867	0.003867	0.4009	0.4009	0.3881	0
23	12993046	BICF2G630388755	A	G	3	0.003879	0.003879	0.2609	0.2609	0.7489	0
38	19877831	BICF2G63071189	G	A	2	0.00388	0.00388	4.01	4.01	0.428	0
3	88109868	BICF2S2342753	A	G	3	0.003886	0.003886	0.4727	0.4727	0.6125	0
17	52954618	BICF2G630201740	G	A	2	0.003895	0.003895	0.2005	0.2005	0.6114	0
13	17499527	BICF2G630609840	A	G	3	0.003896	0.003896	2.369	2.369	0.9918	0
4	33810217	BICF2P1039206	A	G	3	0.003898	0.1084	3.2495	3.1037	0.0513	66.32
2	20682778	BICF2G630671844	G	A	3	0.003906	0.003906	0.4672	0.4672	0.6971	0
24	35845855	BICF2P1285787	A	C	2	0.003906	0.003906	0.3551	0.3551	0.629	0
24	35784370	BICF2P1079961	G	A	2	0.003929	0.1886	0.3675	0.4515	0.1834	43.49
31	31975186	BICF2G630739467	A	G	2	0.003941	0.003941	2.3472	2.3472	0.3408	0
21	5345565	BICF2P991516	A	G	2	0.003942	0.01345	3.9119	3.8087	0.2576	21.98
4	78545509	BICF2G630170510	A	G	3	0.003945	0.003945	2.2569	2.2569	0.4341	0
1	47256448	BICF2S23551713	A	G	2	0.003949	0.003949	3.3654	3.3654	0.8308	0
29	15399254	BICF2P343836	G	A	3	0.003949	0.004402	0.4279	0.4254	0.3592	2.33
27	7661925	BICF2G630139889	A	C	3	0.003955	0.003955	0.4249	0.4249	0.6437	0
12	13201716	BICF2S2397136	C	A	3	0.003976	0.01939	0.4186	0.4142	0.2198	33.99
24	10569541	BICF2G630512851	A	G	2	0.003997	0.003997	2.7867	2.7867	0.8951	0
11	74213361	BICF2G630307727	A	G	2	0.004001	0.004001	0.1538	0.1538	0.7486	0
7	54342392	BICF2P330920	A	G	2	0.004014	0.01079	2.9467	2.9741	0.2559	22.52
15	64704595	TIGRP2P207130_rs9143889	G	A	2	0.004019	0.004019	0.3201	0.3201	0.422	0
26	38091748	BICF2G630197175	A	G	3	0.004028	0.004028	0.4192	0.4192	0.9924	0
12	7838425	BICF2P1396050	A	C	3	0.004029	0.0332	0.4337	0.4497	0.2092	36.08
20	61049224	BICF2G630444894	A	G	3	0.004038	0.004038	2.1975	2.1975	0.5595	0
6	56056909	BICF2G630574380	A	G	3	0.004042	0.004042	2.9466	2.9466	0.4154	0
16	55012998	BICF2P1299444	G	A	3	0.004042	0.004042	0.4348	0.4348	0.6619	0
1	34270954	BICF2G630717312	G	A	2	0.004055	0.004055	2.4085	2.4085	0.5731	0
39	59020183	G1895f35S161	A	T	2	0.004055	0.004055	0.2449	0.2449	0.6441	0
6	48032471	BICF2G630581897	A	G	3	0.00407	0.00407	0.4494	0.4494	0.4598	0
24	8531084	TIGRP2P323318_rs8579227	G	C	3	0.004075	0.004075	2.3394	2.3394	0.9328	0
32	13969718	TIGRP2P379022_rs8731812	A	G	3	0.004098	0.004098	3.2253	3.2253	0.4587	0
22	19079484	BICF2P513326	A	G	3	0.00411	0.00411	2.6229	2.6229	0.6258	0
27	43403778	BICF2S22949028	A	C	3	0.004134	0.07252	2.0881	1.9793	0.1479	47.67
39	118237483	BICF2S23736598	C	G	2	0.004134	0.004134	0.282	0.282	0.9053	0
8	60444824	BICF2G630413819	C	A	2	0.004137	0.004137	0.4339	0.4339	0.8567	0
32	20888293	BICF2G630594422	A	C	2	0.004138	0.004138	2.6426	2.6426	0.3582	0
22	44068351	BICF2S23139573	G	A	2	0.004149	0.004149	0.3389	0.3389	0.9461	0
15	6008043	TIGRP2P204112_rs8948974	G	A	2	0.004159	0.004159	3.8164	3.8164	0.9467	0
32	31606881	BICF2S22965057	G	A	3	0.004183	0.004183	0.3719	0.3719	0.9249	0
35	22305463	BICF2G630776757	G	A	3	0.004187	0.004187	2.2467	2.2467	0.9416	0
14	53859610	BICF2P844855	G	A	2	0.004204	0.008974	0.3106	0.314	0.2796	14.46
14	61612903	TIGRP2P194803_rs9060153	A	G	2	0.004208	0.004208	0.3052	0.3052	0.4001	0
25	18165927	BICF2S22955324	C	A	3	0.004211	0.2607	0.4384	0.5571	0.0678	62.84
6	51234835	BICF2S2457791	A	C	2	0.004218	0.004218	3.7591	3.7591	0.95	0
3	90724165	BICF2G630358046	G	A	3	0.00422	0.01521	2.0841	2.3051	0.2124	35.45
15	27651433	BICF2G630436488	G	A	3	0.004231	0.004231	2.3454	2.3454	0.5505	0
10	62526738	BICF2P509550	G	A	2	0.004246	0.004246	0.2085	0.2085	0.9329	0
25	24739394	BICF2P699608	G	A	2	0.004253	0.004253	0.1667	0.1667	0.9569	0
6	55427500	BICF2G630574752	G	A	3	0.004265	0.01406	2.7344	2.7945	0.2564	26.53
12	12410153	G724f52S230	G	A	3	0.004266	0.004266	0.3502	0.3502	0.4464	0
26	36827858	BICF2G630198763	A	G	2	0.004266	0.004266	0.2851	0.2851	0.6031	0
18	53819778	BICF2P753111	G	A	3	0.004277	0.004277	2.3832	2.3832	0.5536	0
37	27240275	BICF2G630129768	G	A	3	0.00428	0.00428	0.4343	0.4343	0.9673	0
11	67887265	BICF2P1423470	A	G	2	0.004288	0.01135	0.3108	0.3038	0.2544	23.02
14	29960402	TIGRP2P190231_rs9155769	G	A	3	0.004289	0.01276	0.3882	0.3803	0.2567	26.47
10	7347348	BICF2P592377	G	A	3	0.004302	0.004302	0.4737	0.4737	0.8741	0
21	27837114	BICF2P1005074	G	A	3	0.004313	0.01505	2.1051	2.2953	0.2298	32
21	28909540	BICF2P469159	A	C	3	0.004316	0.004316	0.4566	0.4566	0.9507	0
13	51113430	TIGRP2P179727_rs9000291	G	C	3	0.00432	0.00636	0.4263	0.4232	0.3484	5.15
32	26667179	BICF2G630588921	A	T	3	0.004334	0.004334	0.4389	0.4389	0.7646	0
25	12530257	BICF2G630469493	G	A	3	0.004335	0.004335	2.0704	2.0704	0.8808	0
32	20931306	BICF2G630594347	G	A	3	0.004344	0.01942	2.8499	3.0943	0.1917	39.46
15	59125719	BICF2G630422783	A	G	3	0.004345	0.004345	2.114	2.114	0.8222	0
17	42214560	BICF2P1301274	A	G	3	0.00436	0.01856	2.2683	2.2737	0.2961	17.85
28	28125226	BICF2G630267409	A	G	2	0.004371	0.004371	2.5799	2.5799	0.685	0
39	76244528	BICF2G63015234	A	G	2	0.004373	0.004373	4.3151	4.3151	0.6865	0
1	3535126	BICF2G630707961	C	G	3	0.004382	0.004382	2.5918	2.5918	0.7413	0
22	49129745	BICF2G630333702	A	G	3	0.004384	0.004384	2.1723	2.1723	0.6526	0
7	20373886	BICF2G630554144	G	C	3	0.004406	0.004406	3.6556	3.6556	0.6154	0
31	32760369	BICF2P1425704	A	G	3	0.004422	0.004422	0.4793	0.4793	0.6774	0
22	42235713	BICF2G630332434	A	G	3	0.004432	0.03509	2.2213	2.6802	0.1489	47.49
15	6406421	BICF2P836201	A	G	3	0.004448	0.08833	0.4771	0.5194	0.1413	48.9
30	19422393	BICF2P1124995	A	T	2	0.004454	0.004454	2.3471	2.3471	0.9192	0
39	76258582	BICF2G63015213	A	G	2	0.004455	0.004455	4.7166	4.7166	0.565	0
21	49322910	BICF2P1314204	G	A	3	0.004456	0.004456	3.1152	3.1152	0.7034	0
16	39022225	BICF2S23712396	C	A	2	0.004463	0.004463	2.4426	2.4426	0.403	0
23	48815132	BICF2G630368137	A	G	3	0.004463	0.004463	2.8622	2.8622	0.5146	0
26	37863314	BICF2P655450	C	A	2	0.004464	0.004464	0.3105	0.3105	0.4164	0
15	14545179	BICF2S23654461	A	G	3	0.004477	0.004477	0.4557	0.4557	0.386	0
15	10258049	BICF2P822398	A	G	2	0.004478	0.004478	0.426	0.426	0.4117	0
13	15916307	BICF2P1010731	C	A	3	0.004483	0.1677	2.1715	1.7994	0.139	49.33
24	16557849	BICF2S2336708	C	A	2	0.004489	0.004489	0.3836	0.3836	0.7015	0
30	19148845	BICF2P1048247	C	A	3	0.00449	0.00449	0.4616	0.4616	0.6703	0
12	11628204	BICF2P915825	A	C	3	0.004498	0.02844	0.3962	0.4209	0.2515	27.55
3	57495652	BICF2P64002	G	A	2	0.0045	0.0045	0.3889	0.3889	0.3273	0
15	20290992	BICF2G630440398	A	G	2	0.004507	0.004507	0.3626	0.3626	0.4692	0
27	27483867	BICF2P544057	A	G	2	0.004515	0.004515	2.4012	2.4012	0.6495	0
39	120009588	BICF2P657339	G	A	2	0.004521	0.007415	7.4315	7.3069	0.2959	8.47
7	61309242	BICF2P856703	G	A	2	0.004528	0.004528	0.2921	0.2921	0.9275	0
12	11029168	BICF2P530789	A	G	3	0.004541	0.004541	2.2197	2.2197	0.3912	0
22	41906609	BICF2G630332074	G	A	3	0.004542	0.02371	2.3478	2.4413	0.1967	38.51
24	32091578	BICF2S24114878	A	G	3	0.004547	0.004547	0.4674	0.4674	0.816	0
7	50974037	BICF2P592191	G	A	2	0.00455	0.00455	0.2628	0.2628	0.563	0
2	32917261	BICF2P907881	G	A	3	0.004552	0.02297	0.4362	0.431	0.2826	20.87
12	4252756	BICF2P817969	G	A	3	0.00456	0.2333	2.4493	1.8588	0.2111	35.71
14	32235285	BICF2G630525296	A	C	3	0.004568	0.004568	2.1592	2.1592	0.4763	0
15	9494298	BICF2P266653	C	A	2	0.00457	0.00457	0.418	0.418	0.9955	0
15	10445104	BICF2P1320459	A	G	3	0.004576	0.05008	2.9336	2.6509	0.2086	36.2
27	43848895	BICF2S23336529	A	G	3	0.004593	0.004593	2.476	2.476	0.8887	0
13	63713090	BICF2G630747365	A	G	3	0.004594	0.004594	2.1789	2.1789	0.5367	0
4	91069205	BICF2P49727	A	C	2	0.004595	0.004595	3.3493	3.3493	0.7581	0
25	17901355	BICF2P1190574	G	A	3	0.00461	0.00461	2.182	2.182	0.5718	0
37	8958500	BICF2G630125892	G	A	3	0.00461	0.03476	0.3355	0.3061	0.1323	50.56
17	26937850	BICF2G630215667	G	A	3	0.004612	0.2842	0.4193	0.5459	0.0677	62.87
15	31133064	BICF2S22920302	C	G	3	0.004619	0.004619	2.2552	2.2552	0.6239	0
30	19108627	BICF2G630408750	G	A	3	0.004624	0.004624	0.4516	0.4516	0.5673	0
14	29031834	BICF2P365165	A	G	2	0.004635	0.01192	3.2856	3.4096	0.2568	22.23
8	16288821	BICF2S23343419	G	A	2	0.004641	0.004641	0.2756	0.2756	0.8401	0
25	45219909	BICF2G630103934	A	G	3	0.004646	0.1444	2.1498	1.8272	0.1438	48.43
25	20828891	BICF2S23449533	A	C	2	0.004648	0.004648	2.4844	2.4844	0.9162	0
14	29074758	BICF2P1171686	G	A	2	0.004662	0.01005	3.4045	3.4992	0.2688	18.22
26	38100534	BICF2P437576	A	G	3	0.004666	0.0867	2.2623	2.0485	0.1899	39.8
7	69207192	BICF2G63084021	G	A	2	0.004674	0.004674	0.3012	0.3012	0.9922	0
12	8418935	BICF2P831678	A	G	3	0.004674	0.01805	2.4359	2.3245	0.3022	16.43
15	5973051	TIGRP2P204104_rs8819062	A	G	2	0.004683	0.004683	3.7403	3.7403	0.8703	0
15	6227941	BICF2S23428990	A	G	3	0.004688	0.004688	0.4302	0.4302	0.7471	0
35	20046657	BICF2P1164089	A	G	2	0.004693	0.004693	4.6956	4.6956	0.3549	0
21	11079020	BICF2G630657960	A	C	3	0.004714	0.004714	0.4104	0.4104	0.9265	0
3	19743758	G219f30S242	A	G	3	0.004716	0.004716	3.8177	3.8177	0.8424	0
3	35136498	BICF2G630337711	G	A	3	0.004724	0.0542	2.3057	2.7349	0.0569	65.12
39	58680906	BICF2S22923860	A	G	2	0.004746	0.004746	0.2334	0.2334	0.8777	0
27	43424575	BICF2S23744994	G	A	2	0.004747	0.009998	0.3341	0.3402	0.3092	3.29
16	49943765	BICF2P16475	A	G	2	0.004775	0.004775	0.2335	0.2335	0.5983	0
14	27302796	TIGRP2P189332_rs8557522	G	A	2	0.00478	0.00478	2.4545	2.4545	0.6478	0
33	19826308	BICF2P658572	T	A	3	0.00478	0.00478	2.8115	2.8115	0.9933	0
7	64112781	BICF2G630563353	C	A	3	0.004785	0.04918	2.1177	2.3713	0.1111	54.48
27	42978398	BICF2G630153293	G	A	3	0.004798	0.004798	2.1113	2.1113	0.368	0
1	98559682	BICF2P546813	A	G	3	0.004833	0.004925	0.3715	0.3713	0.3662	0.45
25	45176037	BICF2G630103916	G	A	2	0.004833	0.05463	2.6493	2.4461	0.2098	36.42
25	18188776	BICF2P62278	A	G	2	0.004841	0.5601	0.4107	0.5683	0.0045	87.6
17	46375040	BICF2S23221605	A	G	3	0.004843	0.004843	2.7123	2.7123	0.6047	0
12	13068074	TIGRP2P157036_rs8884884	A	G	3	0.004854	0.004854	2.2147	2.2147	0.7936	0
1	71493218	BICF2P1218157	A	G	3	0.00487	0.00487	0.3826	0.3826	0.5212	0
11	20014381	BICF2P1248023	A	G	3	0.004874	0.004874	0.4332	0.4332	0.7756	0
1	39700197	BICF2P1367862	A	C	2	0.0049	0.02236	3.3921	3.244	0.248	25.06
3	88230573	BICF2P1453147	A	T	2	0.004902	0.004902	2.5012	2.5012	0.9714	0
28	34205272	BICF2S23135171	C	A	3	0.004919	0.004919	2.3369	2.3369	0.9435	0
12	11530431	BICF2P1070797	G	A	3	0.004922	0.1914	0.372	0.4334	0.0589	64.69
26	17377192	TIGRP2P338366_rs8676531	T	A	3	0.004927	0.004927	0.3936	0.3936	0.5293	0
1	118038072	BICF2P794097	G	A	2	0.004942	0.004942	0.4204	0.4204	0.8771	0
22	62279646	BICF2S2294671	A	G	2	0.004944	0.08571	2.7921	2.585	0.1409	53.87
37	18172303	BICF2S23442886	G	A	2	0.004964	0.004964	0.2327	0.2327	0.3971	0
1	71478177	BICF2P107095	G	A	3	0.004971	0.005541	0.3731	0.3724	0.3653	0.71
5	50348752	BICF2P445723	G	A	2	0.004975	0.004975	0.2049	0.2049	0.4327	0
39	83854102	BICF2S23717369	A	C	2	0.004977	0.007437	3.6994	3.6686	0.2991	7.27
16	32081937	BICF2G630111461	A	G	2	0.004995	0.004995	3.6853	3.6853	0.3553	0
13	28148379	BICF2P105843	C	A	3	0.005006	0.01185	2.0562	2.0872	0.2977	17.46
20	30394358	BICF2S22949435	G	A	2	0.005007	0.005007	2.6466	2.6466	0.8728	0
24	46268906	BICF2P111250	C	A	3	0.005021	0.005021	0.4771	0.4771	0.996	0
25	44878046	TIGRP2P331512_rs8996924	G	A	3	0.005025	0.4815	2.0904	1.5426	0.0079	79.36
4	63967490	BICF2S23230183	A	G	3	0.005035	0.005035	3.4487	3.4487	0.461	0
6	73242689	BICF2S2447385	A	G	3	0.005046	0.005046	2.0512	2.0512	0.7532	0
12	33405797	BICF2P494385	A	C	3	0.005056	0.005056	0.353	0.353	0.4552	0
28	40397736	BICF2P1166776	A	G	2	0.005069	0.005069	5.2037	5.2037	0.7603	0
23	12616231	BICF2P1346246	G	A	2	0.00507	0.00507	0.1971	0.1971	0.3864	0
31	32064865	BICF2G630739629	A	G	3	0.005091	0.1349	2.1761	1.8639	0.1717	43.24
26	6462802	BICF2P1052939	A	C	3	0.005094	0.005094	0.4797	0.4797	0.4658	0
11	20210746	BICF2P913824	A	G	3	0.005099	0.01393	0.4642	0.4706	0.3086	14.95
4	73417403	BICF2P949530	G	A	2	0.00511	0.00511	0.302	0.302	0.3209	0
34	12008731	BICF2S23023637	A	T	2	0.00511	0.05646	0.4274	0.3756	0.1195	58.75
12	13040402	BICF2P628851	A	G	3	0.005122	0.005122	2.1591	2.1591	0.8857	0
20	61209584	BICF2G630444860	A	G	2	0.00513	0.00513	3.8267	3.8267	0.6094	0
15	7555460	BICF2P673366	A	G	3	0.005147	0.005147	0.4746	0.4746	0.8138	0
13	16178746	BICF2P1096460	G	A	3	0.005166	0.005166	0.4667	0.4667	0.4194	0
37	30316323	BICF2G630132696	G	A	2	0.005196	0.005196	0.4371	0.4371	0.8517	0
18	37050710	BICF2G630699679	G	A	3	0.005205	0.005205	0.4451	0.4451	0.6599	0
34	11363688	TIGRP2P393201_rs8597870	G	A	2	0.005229	0.04308	0.2234	0.2024	0.1505	51.63
23	11798334	BICF2G630390085	G	A	2	0.005238	0.005238	0.4029	0.4029	0.3771	0
2	23485997	BICF2P395119	G	A	2	0.005243	0.005243	0.4366	0.4366	0.6224	0
15	6701061	BICF2P257368	A	G	3	0.005246	0.005246	0.4267	0.4267	0.9365	0
1	6376327	TIGRP2P2694_rs9074880	C	A	3	0.005247	0.005247	2.1343	2.1343	0.5903	0
24	10318199	BICF2G630512966	A	T	2	0.005261	0.005261	2.828	2.828	0.4481	0
12	57240923	BICF2P360038	A	C	2	0.005268	0.1254	5.7203	8.7869	0.036	77.26
15	17097988	BICF2G630441519	C	A	2	0.005276	0.005276	0.1886	0.1886	0.4228	0
19	42185208	BICF2P589681	A	G	2	0.005286	0.005286	3.8155	3.8155	0.83	0
38	19884508	BICF2G63071171	C	G	2	0.005294	0.04368	3.9356	4.4386	0.1481	52.19
4	34378856	BICF2S23136666	C	A	3	0.005303	0.02507	2.2149	2.4734	0.1752	42.59
15	59033492	BICF2G630422878	C	G	3	0.005304	0.005304	0.4617	0.4617	0.76	0
31	19102533	BICF2P1368599	A	G	2	0.005309	0.005309	0.1507	0.1507	0.693	0
14	29109580	TIGRP2P189856_rs8839674	G	A	3	0.005336	0.006385	2.9191	2.9504	0.3513	4.41
6	65444790	BICF2S23430299	G	A	3	0.005345	0.005345	3.3481	3.3481	0.7397	0
5	13681280	BICF2S23648538	A	G	3	0.00535	0.00535	2.4087	2.4087	0.9069	0
14	51796469	BICF2P1207586	C	A	3	0.005378	0.005378	0.4625	0.4625	0.8096	0
2	20723763	BICF2G630671842	C	A	2	0.005385	0.005385	0.3998	0.3998	0.8412	0
15	30026556	BICF2G630434897	A	C	3	0.005385	0.005385	2.2144	2.2144	0.3856	0
19	40390210	BICF2S23035559	A	C	3	0.005395	0.005395	0.4238	0.4238	0.7335	0
15	26429483	BICF2S2354160	G	A	2	0.005397	0.005397	4.2892	4.2892	0.9161	0
35	19341779	TIGRP2P407972_rs9143268	A	G	2	0.005411	0.04717	0.2557	0.2351	0.1442	53.1
18	32572522	BICF2P733402	C	A	3	0.005418	0.005418	2.1198	2.1198	0.4388	0
33	10593591	BICF2G630247365	A	C	2	0.00543	0.00543	2.9483	2.9483	0.6561	0
20	30261490	BICF2S22946149	A	G	2	0.005438	0.3107	0.4228	0.5362	0.1049	61.96
1	60882004	BICF2P509251	C	A	2	0.00544	0.00544	3.6229	3.6229	0.3539	0
25	18484401	BICF2G630466322	A	C	2	0.005456	0.005456	2.4886	2.4886	0.524	0
12	10783091	BICF2S23746364	A	C	3	0.005472	0.005472	0.4199	0.4199	0.423	0
32	18655293	BICF2G630596373	A	G	3	0.005492	0.005492	0.473	0.473	0.7738	0
36	21367295	BICF2G630760989	G	A	3	0.005499	0.005499	2.3783	2.3783	0.8418	0
31	36685020	BICF2G630741953	G	A	2	0.0055	0.0055	0.4293	0.4293	0.9173	0
39	120316371	BICF2P288244	A	G	2	0.005503	0.08834	7.0175	5.9357	0.152	51.27
6	65290324	BICF2S23024853	A	C	3	0.005506	0.005506	3.1152	3.1152	0.5508	0
37	18184111	BICF2S23354056	G	A	2	0.005523	0.005523	0.2536	0.2536	0.8051	0
17	16534684	BICF2S23046287	A	G	2	0.005563	0.005563	4.4591	4.4591	0.7283	0
32	33702994	BICF2P68187	A	G	2	0.005596	0.3759	3.4105	2.7173	0.0133	83.69
2	32905903	BICF2P878314	G	A	3	0.005597	0.005597	0.3959	0.3959	0.4726	0
30	37220304	BICF2P1282461	G	A	3	0.0056	0.0056	0.4607	0.4607	0.4873	0
1	85173209	BICF2G630792287	A	C	2	0.005602	0.005602	0.2832	0.2832	0.891	0
16	29464781	BICF2P646306	A	C	2	0.005616	0.01537	2.3377	2.4409	0.2577	21.93
15	53682642	BICF2P905357	G	A	2	0.005621	0.005621	0.171	0.171	0.8679	0
14	14026118	BICF2G630521394	A	T	3	0.00564	0.04498	2.3743	2.638	0.1213	52.59
35	14148882	BICF2S23161395	A	G	3	0.005643	0.06188	3.0094	3.991	0.0809	60.23
16	16276435	BICF2P864539	A	C	3	0.005644	0.005644	0.4617	0.4617	0.9682	0
10	6238255	BICF2S23737954	G	A	3	0.005654	0.005654	2.2758	2.2758	0.6665	0
6	70459579	BICF2P777165	A	G	2	0.005662	0.005662	2.4242	2.4242	0.6531	0
6	18191899	BICF2G630166141	G	A	3	0.005669	0.005669	0.4718	0.4718	0.9642	0
25	44694433	BICF2G630103558	A	T	3	0.005677	0.005677	0.4454	0.4454	0.3908	0
12	5063696	BICF2P152643	A	G	3	0.005678	0.08365	0.3589	0.321	0.0471	67.27
3	48837097	BICF2P1382682	G	A	2	0.005688	0.005688	4.5166	4.5166	0.5939	0
36	8762877	BICF2G630764350	A	G	3	0.005696	0.005696	2.3304	2.3304	0.9387	0
16	39041612	BICF2S23635815	A	G	3	0.005707	0.005707	2.3675	2.3675	0.588	0
33	11252649	BICF2P1048272	G	A	3	0.005715	0.005715	2.2305	2.2305	0.4005	0
23	11851914	BICF2S23649824	C	A	3	0.005721	0.06093	2.2123	2.0719	0.1766	42.32
3	86052252	BICF2P118538	A	G	3	0.005737	0.005737	0.4342	0.4342	0.9528	0
25	14582517	TIGRP2P324815_rs9195299	A	G	2	0.005744	0.005744	3.7398	3.7398	0.6485	0
14	16986373	BICF2G630523165	C	A	3	0.005747	0.005747	2.9056	2.9056	0.6653	0
39	89981115	BICF2P167611	A	G	2	0.005748	0.005748	3.3088	3.3088	0.9121	0
13	50409489	BICF2P782726	A	G	3	0.00575	0.00575	0.4506	0.4506	0.7616	0
19	30874617	BICF2G63048988	C	A	2	0.005775	0.005775	0.2617	0.2617	0.4883	0
25	47190623	TIGRP2P332129_rs8797337	A	T	2	0.005781	0.02103	2.474	2.3922	0.2954	8.67
15	13938301	BICF2G630443434	A	G	3	0.005792	0.005792	2.1957	2.1957	0.8202	0
26	19377743	BICF2P948041	A	G	3	0.005793	0.005793	2.3776	2.3776	0.5543	0
21	28084112	BICF2P1373247	A	G	3	0.005796	0.005796	2.1493	2.1493	0.6349	0
1	39530066	BICF2G630720857	A	C	2	0.005814	0.005814	4.8444	4.8444	0.9853	0
1	39554689	BICF2G630720888	A	G	2	0.005814	0.005814	4.8444	4.8444	0.9853	0
22	56599907	BICF2S2328353	A	G	3	0.005822	0.005822	2.9298	2.9298	0.7242	0
30	11615578	BICF2P743607	G	C	3	0.005824	0.005824	0.4414	0.4414	0.4011	0
1	102833525	BICF2P1081050	G	A	3	0.005828	0.005828	2.9217	2.9217	0.4414	0
35	26072807	BICF2P626156	C	A	3	0.005851	0.005851	0.3395	0.3395	0.8119	0
20	39777883	BICF2P88083	G	A	2	0.005859	0.005859	0.117	0.117	0.7512	0
25	14322734	TIGRP2P324763_rs8994971	A	G	2	0.00587	0.00587	3.4512	3.4512	0.7225	0
21	46571728	TIGRP2P286896_rs9121873	C	A	3	0.005873	0.005873	2.9315	2.9315	0.5994	0
1	92877218	BICF2P1362137	A	G	3	0.005881	0.005881	0.3311	0.3311	0.6012	0
8	66263571	BICF2S23111928	G	A	3	0.005884	0.005884	0.4793	0.4793	0.8973	0
4	34055331	BICF2P733751	A	G	3	0.005888	0.005888	0.4366	0.4366	0.804	0
25	17621316	TIGRP2P325395_rs9141944	G	A	3	0.005893	0.005893	2.0542	2.0542	0.4332	0
27	7280755	BICF2S23611334	A	G	2	0.005893	0.005893	0.3888	0.3888	0.9366	0
8	38078526	BICF2S23014107	G	A	3	0.005905	0.005905	0.4495	0.4495	0.4979	0
13	6108101	BICF2P564654	G	C	2	0.005905	0.005905	0.2738	0.2738	0.8421	0
39	73340955	BICF2G63016322	A	C	2	0.005908	0.005908	3.7016	3.7016	0.8029	0
15	5412449	G855f44S69	G	A	2	0.005909	0.005909	2.5557	2.5557	0.6464	0
25	22268464	BICF2P124356	C	A	3	0.005912	0.005912	2.2015	2.2015	0.626	0
22	42240986	BICF2G630332450	A	G	3	0.005914	0.04217	2.1795	2.6565	0.1373	49.63
10	7358196	BICF2P132156	G	A	3	0.005917	0.005917	0.4736	0.4736	0.7275	0
23	15286963	BICF2G630387313	A	G	2	0.005934	0.005934	5.2865	5.2865	0.432	0
30	15134382	BICF2P1120770	G	A	3	0.005934	0.07322	2.3173	2.189	0.1447	48.27
8	67905258	BICF2P562824	A	G	3	0.005935	0.008055	2.5232	2.514	0.3449	6.07
9	8227319	BICF2P575283	A	G	3	0.005936	0.005936	2.256	2.256	0.9778	0
39	73257614	BICF2G63016381	A	G	2	0.005936	0.005936	3.2916	3.2916	0.6477	0
11	73018654	BICF2P1342363	A	G	2	0.005955	0.005955	4.2614	4.2614	0.8088	0
3	33186081	BICF2G630705941	A	G	2	0.00596	0.04978	4.8338	4.2677	0.246	25.71
1	25433398	BICF2P667035	A	G	3	0.005962	0.005962	2.5228	2.5228	0.9099	0
11	70841634	BICF2P1403054	G	A	3	0.005962	0.005962	2.6678	2.6678	0.5491	0
8	73677701	BICF2S23043783	C	A	2	0.005966	0.01405	0.255	0.2623	0.2818	13.69
22	59892664	BICF2P1062259	A	C	3	0.005966	0.005975	0.4304	0.4304	0.3677	0.04
2	21323001	BICF2P271385	A	G	3	0.005968	0.0383	0.3775	0.3766	0.1721	43.18
20	55663234	BICF2G630447158	A	G	3	0.005975	0.01567	0.4807	0.445	0.2395	30.04
15	7348377	BICF2P263062	G	A	3	0.005978	0.005978	0.479	0.479	0.4836	0
30	18618647	BICF2G630409106	G	A	2	0.005979	0.005979	0.3904	0.3904	0.3698	0
22	50171568	BICF2G630334300	T	A	3	0.005983	0.005983	2.3598	2.3598	0.6841	0
37	27706970	BICF2G630130360	A	G	2	0.005991	0.005991	4.0244	4.0244	0.6285	0
34	38544881	BICF2G630451413	A	G	2	0.005996	0.005996	0.2072	0.2072	0.7619	0
37	18368598	TIGRP2P419399_rs9180085	G	A	2	0.006002	0.006002	0.2234	0.2234	0.8714	0
8	59159739	BICF2P86078	A	C	3	0.006004	0.006004	2.277	2.277	0.5321	0
9	62607966	BICF2P711670	G	A	3	0.006008	0.0343	2.5021	2.3887	0.275	22.53
25	18463008	BICF2G630466348	A	G	3	0.006011	0.006011	2.129	2.129	0.4629	0
12	25370273	BICF2P102290	A	G	2	0.006015	0.006015	0.4082	0.4082	0.901	0
12	33575807	BICF2P1173814	A	C	3	0.006015	0.006015	0.283	0.283	0.9	0
32	27894468	BICF2P416552	A	G	2	0.006018	0.2099	2.2454	1.9367	0.1038	62.21
12	16803381	BICF2P836269	A	G	2	0.006022	0.006022	0.2429	0.2429	0.9133	0
25	14331811	BICF2P424705	G	A	2	0.006022	0.006022	3.348	3.348	0.6692	0
31	17730525	BICF2S23016135	A	G	3	0.006033	0.006033	0.4055	0.4055	0.7575	0
26	33422189	BICF2P1381694	G	A	2	0.006034	0.006034	0.4385	0.4385	0.7944	0
1	75770895	BICF2P1460574	A	G	3	0.006038	0.006038	2.1393	2.1393	0.4297	0
20	51057654	BICF2P729978	A	G	2	0.006048	0.006048	2.3999	2.3999	0.8027	0
31	23300163	BICF2P1163722	G	A	2	0.006049	0.241	0.1504	0.1957	0.0509	73.76
1	44264816	BICF2G630724937	A	G	3	0.00606	0.00606	2.1128	2.1128	0.4316	0
30	13350835	BICF2P105502	A	G	3	0.006061	0.02716	0.4649	0.4152	0.16	45.44
1	32491995	BICF2G630716186	G	A	3	0.006076	0.006076	0.2866	0.2866	0.9252	0
1	88531156	BICF2P60105	A	G	3	0.006083	0.006083	2.3318	2.3318	0.4913	0
1	46372859	BICF2S23435981	G	A	3	0.006089	0.006089	2.4786	2.4786	0.4668	0
2	20774923	BICF2P556838	A	G	3	0.006094	0.02944	0.4638	0.4749	0.2897	19.28
39	58780421	BICF2S23746238	A	G	2	0.0061	0.0061	0.2583	0.2583	0.3997	0
27	47412902	BICF2P239405	A	G	3	0.006115	0.006115	0.4913	0.4913	0.8012	0
9	6161782	BICF2P978767	A	G	3	0.006124	0.006124	2.1014	2.1014	0.6536	0
25	18175296	BICF2P1052504	A	T	3	0.006127	0.498	0.4527	0.645	0.0163	75.69
18	31634531	TIGRP2P247524_rs8816334	A	G	2	0.006129	0.006129	2.3016	2.3016	0.4506	0
15	4655697	BICF2P941091	A	C	2	0.006149	0.006149	0.4227	0.4227	0.7488	0
12	10362339	TIGRP2P156055_rs9209251	A	G	3	0.006151	0.009689	2.1007	2.0882	0.3391	7.54
14	54502077	BICF2P1238152	G	A	3	0.006151	0.006151	2.6835	2.6835	0.7619	0
10	60079872	BICF2S23026439	T	A	3	0.006157	0.02116	0.3776	0.3562	0.2277	32.42
7	68230412	BICF2P625320	G	A	2	0.006159	0.006159	0.1555	0.1555	0.4753	0
38	19196750	BICF2P625184	G	A	3	0.006169	0.006169	0.4116	0.4116	0.5799	0
25	47971878	BICF2P854324	A	G	3	0.006178	0.006178	2.1228	2.1228	0.7709	0
11	76921018	BICF2G630311228	A	G	3	0.006187	0.01253	2.1517	2.1236	0.338	7.8
27	42630313	BICF2G630153073	G	A	3	0.006187	0.01385	0.4872	0.4807	0.3025	16.36
39	113470799	BICF2G6304652	T	A	2	0.006189	0.006189	0.3167	0.3167	0.9888	0
20	30849325	BICF2P1418135	C	A	2	0.006194	0.006194	2.5566	2.5566	0.7437	0
8	47742939	BICF2P1032568	G	A	2	0.006222	0.05085	3.6735	3.4514	0.1905	41.65
3	88240942	BICF2G630355103	A	G	3	0.006223	0.006223	0.4679	0.4679	0.7896	0
16	22623822	BICF2S22952052	A	G	2	0.006226	0.006226	0.1189	0.1189	0.677	0
1	34081394	BICF2G630717181	A	G	3	0.006231	0.04104	2.1228	2.3121	0.1555	46.26
10	23772829	BICF2G630478669	G	A	2	0.006242	0.006242	0.1559	0.1559	0.5533	0
32	8400497	BICF2S23520067	G	A	2	0.006242	0.006242	0.3036	0.3036	0.784	0
16	38518957	BICF2S23014628	G	A	3	0.006245	0.006245	0.4791	0.4791	0.9343	0
35	17989088	BICF2S23050515	A	G	2	0.006246	0.006246	4.1685	4.1685	0.7531	0
9	62837413	BICF2P208510	A	G	2	0.006247	0.006247	5.5796	5.5796	0.7837	0
32	11102106	BICF2P1423528	A	G	3	0.00625	0.00625	2.1898	2.1898	0.4491	0
31	32760471	BICF2P1425702	A	G	3	0.006269	0.006269	0.4884	0.4884	0.5014	0
18	57651261	BICF2P35019	G	A	2	0.006276	0.006276	3.4712	3.4712	0.6244	0
35	16803918	TIGRP2P407199_rs9173850	A	G	2	0.006279	0.006279	0.3108	0.3108	0.3547	0
26	18106026	BICF2G630802741	A	G	2	0.006283	0.006283	3.4491	3.4491	0.9885	0
32	16379133	BICF2P491790	A	G	3	0.006307	0.006307	2.4264	2.4264	0.4192	0
15	10427330	TIGRP2P194939_rs9066411	G	A	3	0.006318	0.009942	2.5835	2.5676	0.3379	7.83
39	118138445	BICF2S23115384	G	A	2	0.006327	0.006327	3.8091	3.8091	0.914	0
33	19021881	TIGRP2P387743_rs9195191	A	G	3	0.00634	0.00634	2.8416	2.8416	0.6013	0
19	55888958	BICF2S23643038	G	A	3	0.006341	0.006341	3.0093	3.0093	0.7105	0
23	54722111	BICF2P73529	A	G	3	0.006346	0.006681	0.4372	0.4366	0.3627	1.4
13	64047032	TIGRP2P185011_rs8793921	G	A	2	0.006352	0.006352	0.4471	0.4471	0.6526	0
1	102762590	BICF2P428380	A	C	3	0.00637	0.00637	0.3438	0.3438	0.4425	0
7	38837754	BICF2G630558090	G	A	2	0.006372	0.03482	0.2467	0.258	0.2162	34.61
8	66024039	BICF2P770281	G	A	2	0.006372	0.1485	0.2273	0.2475	0.0773	67.95
6	56053913	BICF2G630574384	G	A	3	0.006376	0.006376	2.6869	2.6869	0.6325	0
22	20339204	BICF2G630320952	G	A	2	0.00642	0.00642	3.0632	3.0632	0.9566	0
14	29002393	BICF2S23446820	C	A	2	0.006427	0.006427	3.1502	3.1502	0.3187	0
27	27970688	TIGRP2P351395_rs8889283	C	A	2	0.006427	0.006427	0.2865	0.2865	0.9171	0
25	47485899	BICF2G630105453	G	A	3	0.006433	0.006433	0.4299	0.4299	0.7647	0
31	31634604	BICF2S23659815	C	A	2	0.006445	0.2241	2.3411	2.0964	0.0585	72.07
31	31654685	BICF2P1140290	C	A	2	0.006445	0.2241	2.3411	2.0964	0.0585	72.07
31	31676294	BICF2P1292565	G	A	2	0.006445	0.2241	2.3411	2.0964	0.0585	72.07
12	3635747	BICF2S23330626	A	G	2	0.00645	0.08954	4.8	5.3835	0.0895	65.31
35	17231058	BICF2S2336672	G	A	3	0.00645	0.01229	2.6178	2.7456	0.3022	16.44
7	67544515	BICF2P367725	C	A	3	0.006454	0.2658	2.3909	1.8176	0.1368	49.72
15	8664538	BICF2S23739785	A	G	3	0.006454	0.1153	2.6943	3.6822	0.0118	77.46
37	15790198	BICF2S23425602	G	A	2	0.006454	0.006454	0.411	0.411	0.8178	0
15	19542834	BICF2P1399361	G	A	2	0.006462	0.006462	3.8617	3.8617	0.8339	0
24	34580203	TIGRP2P316871_rs8489616	G	A	2	0.006467	0.006467	2.78	2.78	0.4332	0
1	26323928	BICF2P597923	G	A	3	0.006472	0.006472	2.3231	2.3231	0.9987	0
12	20450346	BICF2S23147686	C	A	3	0.006484	0.006484	0.4935	0.4935	0.9309	0
5	84168297	BICF2P452304	A	C	2	0.006485	0.006485	4.7661	4.7661	0.3871	0
5	84171944	BICF2P1063473	A	G	2	0.006485	0.006485	4.7661	4.7661	0.3871	0
13	27913803	BICF2P449473	C	A	2	0.006486	0.1061	0.4174	0.3539	0.06	71.73
24	10183137	BICF2G630512977	A	G	3	0.006487	0.006487	2.2452	2.2452	0.68	0
26	4280415	BICF2P406528	A	C	2	0.00649	0.1183	2.6422	4.3868	0.0819	66.96
1	102806302	BICF2P1334736	G	A	3	0.006498	0.006498	2.87	2.87	0.422	0
12	8500070	BICF2S23622170	A	G	3	0.006498	0.006498	2.3554	2.3554	0.4377	0
36	25478827	BICF2S22923758	A	G	3	0.006501	0.04909	0.4604	0.4963	0.2455	28.8
10	67114562	BICF2P15376	A	G	3	0.006503	0.006503	0.4018	0.4018	0.9174	0
1	122486560	BICF2P314892	G	A	2	0.006504	0.006504	0.3277	0.3277	0.3813	0
6	49408294	BICF2G630580209	A	G	2	0.006523	0.006523	2.8405	2.8405	0.8222	0
18	38708301	BICF2G630698595	A	G	3	0.006532	0.006532	2.0635	2.0635	0.9707	0
21	27755760	BICF2S23312777	C	A	3	0.006544	0.03298	0.4967	0.4444	0.1599	45.44
12	29669725	BICF2P1104726	A	G	2	0.006565	0.006565	0.1155	0.1155	0.7095	0
27	36044132	BICF2P101907	A	G	2	0.006568	0.1887	2.5896	2.1554	0.2043	37.93
30	10512746	BICF2G630410916	G	A	2	0.00657	0.00657	4.2742	4.2742	0.9754	0
35	14863122	BICF2S23251951	A	G	2	0.006575	0.006575	0.4199	0.4199	0.8535	0
18	32096982	BICF2S23610202	G	A	2	0.006618	0.3859	0.4326	0.567	0.0866	65.95
32	15111247	BICF2P588290	A	G	2	0.006622	0.006622	0.4494	0.4494	0.357	0
4	88315672	BICF2P1125577	A	G	2	0.006623	0.006623	0.4447	0.4447	0.357	0
20	55659727	BICF2G630447159	C	A	3	0.006623	0.01739	2.1057	2.3014	0.2397	29.98
24	11966160	BICF2P1241447	A	G	2	0.006624	0.006624	2.3373	2.3373	0.5971	0
14	57329055	BICF2P513652	A	G	3	0.006638	0.02545	0.4458	0.4115	0.1862	40.52
15	24744691	BICF2G630438359	G	A	3	0.006642	0.006642	0.4665	0.4665	0.6089	0
21	36524709	BICF2P259496	G	A	3	0.006653	0.1004	0.4824	0.3931	0.0253	72.8
12	10719014	BICF2P93232	G	A	3	0.006656	0.4092	0.4212	0.5365	0.0047	81.34
33	3947582	BICF2S231376	A	C	3	0.006664	0.006664	0.3411	0.3411	0.6146	0
27	27464660	BICF2G630150035	G	C	3	0.00667	0.00667	2.1934	2.1934	0.4916	0
33	32209941	BICF2P125442	A	G	3	0.006688	0.006688	2.0248	2.0248	0.5554	0
9	9590495	BICF2P979406	A	G	3	0.0067	0.1125	2.0775	1.9418	0.1344	50.17
21	34984810	BICF2S23520363	A	G	2	0.0067	0.0067	0.2473	0.2473	0.8015	0
18	31227732	BICF2P1230367	G	A	3	0.006712	0.006712	2.0258	2.0258	0.4362	0
29	24947366	BICF2S22925554	A	G	2	0.006716	0.006716	3.3949	3.3949	0.5222	0
30	21650336	BICF2G630407427	A	G	2	0.006733	0.006733	4.8572	4.8572	0.8057	0
2	87478231	BICF2S2335983	A	G	3	0.006737	0.06683	0.4258	0.4312	0.1228	52.31
12	9183010	BICF2P1115252	G	A	3	0.006738	0.3063	0.3711	0.4539	0.0163	75.71
37	27559727	BICF2G630130126	G	A	2	0.006749	0.0202	2.5958	2.7424	0.243	26.65
3	66122325	TIGRP2P49457_rs8894721	A	G	3	0.006751	0.1088	2.3408	2.1461	0.1174	53.33
12	8496761	BICF2P1322981	C	G	3	0.006763	0.01229	2.6332	2.7	0.2985	17.29
24	34988236	BICF2P976180	A	C	3	0.006765	0.006765	2.1428	2.1428	0.8155	0
32	33731325	BICF2P115599	C	A	2	0.006781	0.006781	3.0324	3.0324	0.3516	0
30	33407906	BICF2P1086480	A	G	2	0.006805	0.06169	0.2749	0.2282	0.1235	57.84
8	17044714	BICF2P453189	C	A	2	0.006815	0.006815	0.303	0.303	0.7101	0
27	42651475	BICF2S2315477	G	A	3	0.006826	0.01392	0.4952	0.4874	0.307	15.31
23	45966816	TIGRP2P307017_rs9081478	A	G	2	0.006842	0.006842	4.007	4.007	0.8845	0
21	39469005	BICF2P1210285	G	A	3	0.006855	0.01019	0.4576	0.4478	0.3469	5.55
24	35008688	BICF2P20964	A	C	3	0.006857	0.006857	2.1602	2.1602	0.7951	0
9	6263917	BICF2P72714	G	A	3	0.006865	0.006865	2.1024	2.1024	0.4325	0
29	30719444	BICF2S23612214	G	A	3	0.006872	0.006872	2.6309	2.6309	0.9337	0
12	8377926	BICF2P1009405	C	A	2	0.006877	0.3648	0.3328	0.3506	0.0045	87.58
5	15023115	BICF2S23619875	A	G	3	0.006881	0.006881	4.1898	4.1898	0.8019	0
13	13938384	BICF2P368108	A	G	2	0.006881	0.006881	2.8354	2.8354	0.6996	0
15	53729580	TIGRP2P203747_rs8569701	A	G	2	0.006881	0.006881	0.2236	0.2236	0.5571	0
28	40584660	BICF2P37121	A	G	2	0.00689	0.00689	4.7427	4.7427	0.8695	0
6	24707531	BICF2P1426137	G	A	3	0.0069	0.0069	2.0865	2.0865	0.4649	0
9	61836459	BICF2S23252483	A	G	2	0.006904	0.1125	0.3567	0.2279	0.0626	71.16
6	73249458	BICF2P1062513	G	A	3	0.006905	0.03939	2.1525	2.363	0.2098	35.95
20	30095437	BICF2S23155920	G	A	3	0.006916	0.194	2.347	1.9097	0.2092	36.08
24	23883533	BICF2G630502367	A	G	3	0.00693	0.0329	0.4957	0.5204	0.2785	21.77
26	20989886	BICF2G630801410	A	G	3	0.006937	0.02691	2.5847	2.5431	0.2383	30.27
4	74070031	BICF2P479944	A	G	2	0.006939	0.04838	0.2385	0.1932	0.1591	49.57
22	62891253	BICF2G63091966	G	A	2	0.006939	0.656	0.3559	0.6286	0.0794	67.49
1	39546312	BICF2G630720882	G	A	2	0.00695	0.00695	4.7044	4.7044	0.9165	0
2	21428085	BICF2P320118	A	G	3	0.006969	0.0624	0.3642	0.3605	0.118	53.2
13	56483535	BICF2S229585	G	A	3	0.006969	0.006969	2.1659	2.1659	0.6158	0
7	29632007	BICF2P255439	A	G	2	0.006999	0.006999	2.6366	2.6366	0.403	0
12	25352866	BICF2S23654372	A	G	3	0.006999	0.006999	0.435	0.435	0.767	0
20	34856730	BICF2P1320326	C	A	3	0.007003	0.09928	0.4474	0.4586	0.0892	58.63
24	8508305	BICF2P415579	A	G	3	0.00701	0.00701	2.2082	2.2082	0.8233	0
16	43380031	BICF2P8618	G	A	2	0.007012	0.007012	0.2965	0.2965	0.4331	0
31	4334718	BICF2G630726990	A	G	2	0.007014	0.007014	3.1192	3.1192	0.5165	0
31	39173647	BICF2S22940933	A	G	2	0.007016	0.007016	2.6181	2.6181	0.8733	0
6	11920326	TIGRP2P77794_rs8909680	G	A	2	0.007033	0.007033	5.6	5.6	0.6014	0
25	19474855	BICF2P908345	A	G	3	0.007037	0.2988	2.0465	1.639	0.0665	63.12
3	37138163	BICF2P1398021	A	G	2	0.007044	0.007044	3.958	3.958	0.7864	0
24	42246695	BICF2P238529	A	T	2	0.007049	0.007049	0.1227	0.1227	0.7087	0
13	64142982	TIGRP2P185055_rs8399960	A	G	3	0.00705	0.00705	0.3874	0.3874	0.9189	0
5	26649847	BICF2P556436	A	G	3	0.007056	0.007056	2.3399	2.3399	0.5557	0
1	69158824	BICF2S23641091	A	G	2	0.007059	0.007059	3.7443	3.7443	0.3301	0
29	39835542	BICF2S2317878	G	A	2	0.00707	0.00707	0.3948	0.3948	0.9013	0
12	4200388	TIGRP2P155585_rs8778271	A	G	3	0.007074	0.0753	2.5524	2.876	0.0625	63.94
1	44733869	BICF2S2336109	G	A	2	0.007084	0.007084	0.4141	0.4141	0.7086	0
12	62801087	BICF2P1124221	A	G	3	0.007087	0.007087	2.1243	2.1243	0.8344	0
15	10626791	BICF2G630444473	A	G	3	0.007106	0.007106	0.4549	0.4549	0.8525	0
4	41814377	BICF2P248546	G	C	2	0.007114	0.007114	4.296	4.296	0.6288	0
20	36508245	BICF2P887503	G	A	2	0.00713	0.00713	0.3008	0.3008	0.3987	0
37	17856638	BICF2S23226622	C	G	2	0.007134	0.007134	0.4385	0.4385	0.6162	0
5	16145308	BICF2P1248827	G	A	2	0.007144	0.007144	0.2745	0.2745	0.4102	0
15	6431185	BICF2P974981	A	G	3	0.007162	0.007162	0.4674	0.4674	0.5676	0
6	23925585	BICF2P1127709	A	C	3	0.007163	0.007163	0.4205	0.4205	0.8946	0
13	51091131	BICF2P243330	A	G	3	0.007171	0.02344	0.4547	0.4394	0.2768	22.14
11	37295576	BICF2S23050380	A	C	3	0.007174	0.1871	2.3379	1.998	0.0783	60.75
25	14806716	TIGRP2P324884_rs8774092	A	G	3	0.00718	0.00718	0.5013	0.5013	0.5649	0
22	42281081	BICF2P22457	G	A	3	0.007189	0.007189	0.466	0.466	0.383	0
14	50314755	BICF2P756801	T	A	2	0.007196	0.007196	0.2496	0.2496	0.7342	0
15	5872844	BICF2P179587	A	C	3	0.007196	0.007196	2.9016	2.9016	0.4837	0
1	122704156	BICF2P261215	G	A	2	0.007199	0.007199	3.5386	3.5386	0.3894	0
22	42186497	BICF2P378998	A	G	2	0.007203	0.007203	3.4033	3.4033	0.3792	0
14	52402558	BICF2P275828	G	A	3	0.007208	0.007208	0.3962	0.3962	0.9875	0
24	19620038	BICF2G630505671	G	A	3	0.007208	0.007208	0.4777	0.4777	0.9698	0
27	36858545	BICF2P453576	A	G	2	0.00721	0.2393	0.3449	0.4385	0.1495	51.86
15	42612498	BICF2P254734	A	G	2	0.007223	0.1343	0.4496	0.3084	0.0353	77.43
32	33493058	BICF2S23545695	G	A	3	0.007253	0.007253	0.5024	0.5024	0.4662	0
26	6474889	BICF2S23546215	A	G	3	0.00727	0.00727	2.1264	2.1264	0.83	0
15	27643388	BICF2S22961082	A	C	2	0.007272	0.007272	3.4669	3.4669	0.8403	0
27	10154403	BICF2P258746	A	G	2	0.007289	0.01799	5.0684	5.4653	0.2572	22.09
32	28884172	BICF2P1040393	G	A	2	0.00729	0.00729	2.2598	2.2598	0.7756	0
15	14913179	BICF2P1279722	A	G	3	0.007292	0.007292	2.0789	2.0789	0.7474	0
16	61568219	G942f8S62	A	G	2	0.007296	0.007296	0.2563	0.2563	0.8124	0
23	11292636	BICF2G630390451	A	C	3	0.007299	0.007299	2.1454	2.1454	0.8544	0
12	33180340	BICF2S23516197	C	A	3	0.007302	0.007302	2.258	2.258	0.4088	0
25	14367153	BICF2G630468105	G	A	3	0.007316	0.007316	0.3345	0.3345	0.6507	0
7	51015208	TIGRP2P98188_rs8572861	C	A	2	0.00732	0.01286	0.3323	0.3263	0.278	15.02
12	33172060	BICF2P40922	C	A	2	0.007329	0.0277	0.3706	0.3516	0.2129	35.56
18	25700839	BICF2P156323	A	G	3	0.007336	0.007336	2.1937	2.1937	0.8942	0
26	8314751	BICF2P767270	A	C	3	0.00734	0.00734	2.0914	2.0914	0.7187	0
2	31288660	BICF2P991528	A	G	3	0.007343	0.007343	0.4692	0.4692	0.4964	0
7	53797290	BICF2P995212	G	A	2	0.007345	0.07775	3.0355	2.9465	0.1404	54
15	30087150	BICF2G630434835	C	A	3	0.007353	0.007353	2.1698	2.1698	0.4003	0
26	37437272	BICF2G630197940	A	G	2	0.007354	0.007354	4.4377	4.4377	0.9648	0
1	32472213	BICF2P788535	G	A	3	0.007358	0.01694	0.4521	0.4476	0.2862	20.07
14	7793720	BICF2G630519123	A	G	3	0.007367	0.007367	0.3815	0.3815	0.6939	0
14	51972464	BICF2P519965	A	G	2	0.007371	0.007371	0.3952	0.3952	0.3759	0
20	34643110	BICF2P567843	G	A	3	0.007388	0.007388	2.0326	2.0326	0.3772	0
27	36653559	BICF2P705501	G	A	3	0.007402	0.007402	2.1808	2.1808	0.953	0
5	11365120	BICF2P340539	A	G	3	0.007406	0.007406	0.4553	0.4553	0.6282	0
30	40963901	BICF2P710380	A	G	2	0.007428	0.007428	0.2179	0.2179	0.5151	0
1	44284300	BICF2G630724967	G	A	3	0.007448	0.007448	2.0967	2.0967	0.6771	0
1	102740993	BICF2P367327	G	A	3	0.007465	0.007465	0.36	0.36	0.46	0
17	34398656	BICF2G630211431	A	G	2	0.007468	0.007468	3.9895	3.9895	0.8875	0
36	25202162	BICF2S2357540	G	A	2	0.007469	0.007469	2.5089	2.5089	0.5661	0
4	90145233	BICF2P969207	A	T	3	0.007475	0.007475	2.3078	2.3078	0.4756	0
12	10911332	BICF2P1305501	A	G	3	0.007476	0.3765	0.4832	0.6221	0.0339	70.46
33	26073233	BICF2P267178	A	C	3	0.007488	0.007488	2.374	2.374	0.8097	0
37	15816476	BICF2P965370	G	A	2	0.007488	0.007488	0.4474	0.4474	0.7371	0
22	22426497	BICF2G630322391	G	A	2	0.00749	0.03067	0.402	0.3656	0.2326	29.81
32	10494147	G1428f4S134	G	A	2	0.007493	0.01577	2.9485	2.924	0.2727	16.9
37	15843737	BICF2P314682	G	C	3	0.007496	0.007496	0.4926	0.4926	0.5068	0
39	114377310	BICF2G6304365	C	A	2	0.00751	0.00751	0.2725	0.2725	0.8016	0
25	48673238	BICF2P1282724	A	G	3	0.007512	0.007512	2.006	2.006	0.4772	0
17	44141837	BICF2P750855	G	A	3	0.007515	0.06863	2.1467	1.9855	0.2437	29.17
12	51541485	BICF2P376143	A	G	3	0.007524	0.007524	2.141	2.141	0.9044	0
6	35136590	BICF2P1227098	A	G	2	0.007537	0.07996	3.4089	3.3919	0.1286	56.71
16	55471826	BICF2S23231945	G	A	3	0.007538	0.03681	0.4277	0.4369	0.269	23.85
25	5479902	BICF2P733613	A	C	3	0.007549	0.007549	2.055	2.055	0.401	0
24	16101725	BICF2P255967	A	G	3	0.007558	0.1216	0.4957	0.5452	0.1444	48.33
14	42149094	BICF2G630529011	G	A	3	0.00756	0.00756	2.4669	2.4669	0.6658	0
13	23855195	BICF2P932753	G	A	3	0.007579	0.007579	2.0864	2.0864	0.8866	0
5	46264506	BICF2S23524531	C	A	2	0.00758	0.00758	3.6051	3.6051	0.4611	0
24	17048454	BICF2G630507459	A	G	2	0.007582	0.007582	3.4678	3.4678	0.3314	0
14	56090306	BICF2P401470	G	A	3	0.007592	0.09376	2.7268	2.5365	0.1208	52.69
15	66840351	BICF2P438447	G	A	2	0.007594	0.02399	3.2406	3.3513	0.2288	30.94
14	26907262	BICF2P446864	G	A	3	0.007614	0.007614	1.9595	1.9595	0.5614	0
18	54406433	BICF2S23114247	A	G	3	0.007616	0.007616	2.2062	2.2062	0.7085	0
17	29180813	BICF2G630214671	A	C	3	0.007617	0.007617	0.4058	0.4058	0.9749	0
27	23196351	BICF2S23056756	A	G	3	0.007632	0.007632	2.5471	2.5471	0.9417	0
8	59590045	BICF2S23342843	G	A	3	0.007633	0.007633	0.4122	0.4122	0.7914	0
12	9337802	BICF2P1193353	A	G	3	0.007641	0.4565	0.467	0.613	0.0077	79.43
6	65341529	BICF2P724279	A	G	3	0.007644	0.007644	2.8313	2.8313	0.9375	0
13	14709529	BICF2G630607527	A	G	3	0.007645	0.01909	0.4757	0.4607	0.2956	17.95
27	6764424	BICF2S23741950	A	G	3	0.00765	0.00765	2.1256	2.1256	0.7218	0
24	35650997	BICF2P331540	A	G	3	0.007652	0.09621	2.1803	1.9325	0.206	36.71
26	19843582	BICF2P3923	C	G	3	0.007666	0.007666	0.4036	0.4036	0.3752	0
1	100791768	BICF2G630788683	A	G	2	0.007667	0.007667	2.7118	2.7118	0.6523	0
10	13362953	BICF2G630668424	A	G	3	0.00767	0.00767	0.41	0.41	0.7995	0
22	63265238	BICF2G63092171	G	A	3	0.007681	0.007681	2.2921	2.2921	0.5904	0
3	12947793	BICF2S23551091	G	C	2	0.007683	0.007683	0.3133	0.3133	0.8547	0
33	11981295	BICF2G630248412	G	C	2	0.007689	0.07538	2.5247	2.3378	0.1923	41.18
15	11122347	BICF2P367687	T	A	3	0.007703	0.007703	0.4273	0.4273	0.8874	0
9	8218637	BICF2P731229	C	A	3	0.007704	0.007704	2.0795	2.0795	0.6727	0
34	12929646	TIGRP2P393730_rs8669795	G	C	2	0.007704	0.1835	2.1961	1.9196	0.1374	54.68
21	18834651	BICF2G630653114	A	G	2	0.007705	0.007705	3.411	3.411	0.9298	0
22	54661927	BICF2P1181689	A	C	3	0.007713	0.08922	0.3582	0.2806	0.0323	70.87
39	27045110	BICF2G630533059	A	G	2	0.007718	0.007718	3.7681	3.7681	0.7865	0
20	61224621	TIGRP2P278737_rs9091143	A	G	3	0.00772	0.07345	2.5628	2.7555	0.0945	57.61
28	16436113	BICF2G630274265	A	G	2	0.007724	0.007724	0.2162	0.2162	0.7696	0
14	50962982	BICF2S23445440	A	C	3	0.007729	0.08487	2.0174	2.5069	0.035	70.18
39	94100738	BICF2P1239816	C	A	2	0.007734	0.007734	0.3533	0.3533	0.6746	0
12	4864713	TIGRP2P155849_rs9172472	A	G	3	0.007736	0.213	0.418	0.4517	0.0234	73.37
11	76142515	BICF2S23055455	G	A	2	0.007737	0.007737	0.1261	0.1261	0.4642	0
6	50637655	BICF2S2371165	A	G	3	0.007749	0.007749	0.3488	0.3488	0.4353	0
21	36453653	BICF2P979057	G	A	3	0.007753	0.03292	0.4867	0.4557	0.196	38.63
36	30937852	BICF2G630756429	G	A	3	0.007757	0.007757	3.4427	3.4427	0.8418	0
12	33742142	TIGRP2P162577_rs8875478	G	A	2	0.007758	0.007758	0.1866	0.1866	0.8454	0
24	15265977	BICF2G630509110	G	A	2	0.00776	0.08103	2.247	2.8575	0.1216	58.28
19	16009651	BICF2P707675	G	A	2	0.007762	0.09569	2.6621	3.3074	0.0766	68.12
27	36051335	BICF2P1425883	A	C	2	0.007768	0.185	2.5558	2.1464	0.2091	36.61
21	36458628	BICF2P22308	G	A	3	0.00777	0.09795	0.489	0.4054	0.0339	70.44
25	36062054	BICF2G630101341	G	A	3	0.00777	0.00777	0.3665	0.3665	0.6197	0
11	54274069	BICF2P974065	A	G	3	0.007778	0.0145	2.6169	2.7258	0.2899	19.25
23	8689430	BICF2G630392430	A	G	3	0.007778	0.007778	2.1491	2.1491	0.4689	0
3	89285807	BICF2G630356200	C	A	2	0.0078	0.0078	0.2719	0.2719	0.9223	0
25	50650222	BICF2G630159225	G	A	3	0.007811	0.007811	2.2697	2.2697	0.7634	0
15	19605844	BICF2P737427	A	C	2	0.007815	0.007815	3.662	3.662	0.6965	0
9	34611838	BICF2G630834702	A	G	2	0.007816	0.1128	4.7355	3.8697	0.201	38.85
9	34650699	BICF2G630834731	A	C	2	0.007816	0.1128	4.7355	3.8697	0.201	38.85
23	50519822	BICF2P441504	G	A	3	0.00782	0.00782	2.0689	2.0689	0.9078	0
37	32813917	BICF2G630135139	A	G	2	0.007827	0.3319	2.3837	1.8903	0.0813	67.09
35	7780380	BICF2P267906	A	G	2	0.00783	0.00783	8.3892	8.3892	0.4649	0
15	56319978	TIGRP2P205034_rs8880480	A	G	3	0.007831	0.007831	2.0593	2.0593	0.5441	0
26	41855103	BICF2S23237920	A	T	2	0.007846	0.007846	2.4589	2.4589	0.9175	0
4	25279596	BICF2P1193824	A	G	3	0.007848	0.007848	2.06	2.06	0.7497	0
27	43060622	BICF2G630153340	A	G	3	0.007864	0.007864	2.0173	2.0173	0.9556	0
31	7346215	BICF2S23319168	C	A	2	0.007868	0.09754	3.7995	6.0116	0.0854	66.21
15	5299131	BICF2P985407	C	A	3	0.007884	0.007884	0.4542	0.4542	0.7948	0
37	18202960	TIGRP2P419349_rs9069051	A	G	2	0.007908	0.007908	0.2052	0.2052	0.9701	0
1	121406936	BICF2S23127630	G	A	3	0.007918	0.05037	2.0602	2.1004	0.1893	39.92
13	50399064	BICF2P1337841	A	G	3	0.007923	0.007923	0.4764	0.4764	0.8347	0
3	37100163	BICF2G630106991	A	G	2	0.007924	0.007924	3.1888	3.1888	0.917	0
21	51426595	BICF2S23718082	A	G	3	0.007928	0.007928	2.0684	2.0684	0.8257	0
10	10582816	BICF2P1392440	G	A	3	0.007944	0.007944	0.4557	0.4557	0.4155	0
35	25314438	TIGRP2P409404_rs8525957	A	G	3	0.007953	0.007953	2.501	2.501	0.4007	0
4	77108420	BICF2G630169671	A	G	3	0.007966	0.007966	2.7814	2.7814	0.8295	0
24	41375867	BICF2P129052	A	G	3	0.008	0.05672	2.1265	2.2352	0.1949	38.84
9	9528527	BICF2P24946	A	G	2	0.008002	0.02694	3.3044	3.3527	0.2259	31.81
39	21942680	BICF2G630534912	A	G	2	0.00803	0.00803	4.3848	4.3848	0.442	0
12	7338759	BICF2S237730	G	A	3	0.008031	0.06252	0.4061	0.4185	0.1566	46.06
23	15344086	BICF2G630387293	C	A	2	0.008031	0.008031	3.7146	3.7146	0.7263	0
37	27244989	BICF2P1272732	G	A	3	0.008033	0.008033	0.4564	0.4564	0.9253	0
11	74385009	BICF2P1254122	A	G	2	0.008036	0.01767	0.3146	0.316	0.266	19.18
20	6826802	BICF2P55340	A	C	3	0.008038	0.0129	2.2656	2.3031	0.336	8.32
39	29900873	BICF2P802771	G	A	2	0.008043	0.2947	3.3725	3.1675	0.0167	82.54
15	19105117	BICF2G630441038	A	G	3	0.00806	0.04699	2.4041	2.3003	0.2125	35.44
10	5440236	G568f47S333	G	A	3	0.008062	0.008062	0.4717	0.4717	0.6577	0
3	74538486	BICF2G630348347	G	A	3	0.00808	0.00808	0.2467	0.2467	0.9051	0
18	36604223	BICF2P1367050	G	A	2	0.008088	0.008088	0.2288	0.2288	0.4437	0
19	47317149	BICF2P835269	A	G	3	0.008095	0.008095	2.2507	2.2507	0.6334	0
23	12498159	BICF2G630389115	G	A	3	0.0081	0.05199	0.4131	0.3939	0.1358	49.92
9	52260242	BICF2S2328598	A	G	2	0.008108	0.008108	4.2915	4.2915	0.4784	0
24	15905629	BICF2G630508563	G	A	3	0.008112	0.06436	1.9939	1.9459	0.1901	39.77
15	10201726	BICF2S23025836	A	G	2	0.008118	0.008118	0.4441	0.4441	0.5748	0
15	19200741	BICF2P264795	C	A	3	0.008127	0.0262	2.023	1.9684	0.292	18.77
35	10478897	BICF2P1159803	A	T	3	0.00813	0.00813	0.3659	0.3659	0.5558	0
25	24493534	BICF2P1356867	A	C	3	0.008132	0.008132	2.0794	2.0794	0.4273	0
36	7617379	BICF2S23156996	A	C	2	0.008144	0.008144	0.3989	0.3989	0.594	0
18	33584627	BICF2P412064	A	C	2	0.008156	0.008156	2.2942	2.2942	0.946	0
25	9891240	BICF2G630470520	A	G	2	0.00816	0.00816	0.3423	0.3423	0.8482	0
22	37954486	BICF2P1016137	A	G	3	0.008164	0.008164	0.3776	0.3776	0.5238	0
15	19009341	BICF2G630441094	A	G	2	0.008179	0.008179	0.2771	0.2771	0.7483	0
8	52252934	BICF2P1210411	G	A	3	0.00818	0.03457	0.4438	0.4183	0.1739	42.84
9	7877238	BICF2P792643	G	A	2	0.008191	0.008191	2.0852	2.0852	0.7869	0
1	121352786	BICF2P921621	A	G	3	0.008194	0.1561	2.0803	2.281	0.0377	69.49
20	31155497	BICF2P1361112	G	A	3	0.008196	0.008196	2.0299	2.0299	0.8244	0
4	33919746	BICF2S23746490	A	C	3	0.0082	0.0082	2.0463	2.0463	0.9943	0
15	5780602	BICF2P674197	G	C	2	0.008211	0.01462	2.401	2.4639	0.2814	13.81
12	7113200	BICF2P600116	G	A	3	0.008228	0.1709	2.6524	2.6445	0.0255	72.76
33	18988888	BICF2S2329397	A	G	3	0.008237	0.01633	2.7379	2.7294	0.3072	15.28
18	38896084	BICF2S23024725	G	A	3	0.008247	0.008247	2.1561	2.1561	0.9808	0
35	28125775	BICF2S23446031	G	A	3	0.008248	0.07409	2.5819	2.546	0.1216	52.54
8	21598772	BICF2S23541758	A	G	3	0.008271	0.008271	3.0491	3.0491	0.687	0
28	27635748	BICF2P379834	G	A	3	0.008273	0.691	2.1555	1.3662	0.0152	76.11
7	57711829	BICF2P228780	G	A	3	0.008281	0.07296	2.4989	2.4447	0.1351	50.05
39	123426716	BICF2S23910486	A	G	3	0.008289	0.008289	2.8656	2.8656	0.4996	0
13	20939967	BICF2G630611196	C	A	2	0.008298	0.08747	2.3271	2.9542	0.1996	39.23
28	35394166	BICF2P502255	G	A	3	0.008304	0.03902	2.3725	2.3407	0.2081	36.29
26	6607118	BICF2S23220219	G	A	3	0.008307	0.008307	2.7786	2.7786	0.8357	0
14	63886291	BICF2G630531342	A	G	2	0.008311	0.1903	4.3356	3.628	0.0873	65.8
1	102690532	BICF2P1018607	G	A	3	0.008339	0.008339	0.3672	0.3672	0.4609	0
21	27712601	BICF2P1344193	G	A	3	0.008349	0.05639	2.0589	2.6506	0.0842	59.59
36	5993162	BICF2G630765822	G	A	2	0.008364	0.008364	3.3298	3.3298	0.5744	0
10	58680393	BICF2G630492206	A	G	2	0.00838	0.1125	2.9142	2.7061	0.1289	56.63
6	78398255	BICF2S23054727	A	G	2	0.008383	0.008383	3.8339	3.8339	0.3509	0
22	53441890	BICF2P1304339	A	G	3	0.008386	0.008386	1.9873	1.9873	0.5099	0
36	9054207	BICF2P509905	A	G	2	0.008387	0.06961	0.2847	0.2882	0.1505	51.63
16	13800571	BICF2P1302630	A	G	2	0.008389	0.008389	2.3767	2.3767	0.5125	0
22	18018864	BICF2P1139174	A	G	3	0.008393	0.008393	2.5104	2.5104	0.886	0
17	26294398	BICF2G630216207	G	A	3	0.008398	0.09055	0.4672	0.4927	0.1611	45.23
15	39878949	BICF2P1414589	A	C	3	0.008401	0.008401	2.8441	2.8441	0.7725	0
17	61257110	BICF2S23138460	G	A	3	0.008405	0.008405	2.3281	2.3281	0.5804	0
22	42137287	BICF2G630332299	A	G	3	0.00841	0.00841	2.2391	2.2391	0.9739	0
9	56404869	BICF2P854739	A	C	3	0.008418	0.008418	2.2647	2.2647	0.7406	0
15	33137122	BICF2G630432872	G	A	3	0.008435	0.008435	0.3819	0.3819	0.896	0
13	16291310	BICF2G630609048	G	A	3	0.008445	0.008445	2.0883	2.0883	0.6245	0
8	19112946	BICF2P442778	G	A	3	0.008448	0.008448	0.477	0.477	0.8793	0
32	34466404	BICF2P907632	A	G	3	0.008454	0.008454	0.5119	0.5119	0.7525	0
6	39455548	BICF2P1249700	G	A	2	0.008466	0.008466	0.2535	0.2535	0.4138	0
3	35127520	BICF2G630337705	C	A	3	0.008478	0.06251	2.236	2.7814	0.0556	65.4
1	95162606	BICF2G630790800	A	G	3	0.008482	0.008482	2.6228	2.6228	0.8963	0
16	56302705	BICF2P1182475	G	A	3	0.008484	0.01325	2.0243	2.0093	0.342	6.79
2	45644801	BICF2P510243	A	G	2	0.008489	0.008489	7.7931	7.7931	0.3703	0
10	43001543	BICF2G630488599	A	C	3	0.008489	0.008489	2.0613	2.0613	0.5378	0
14	3736898	BICF2P289847	A	G	2	0.008504	0.008504	3.8493	3.8493	0.683	0
25	46893645	G1294f49S204	G	A	2	0.00852	0.00852	0.4569	0.4569	0.5629	0
25	15545067	BICF2P1368543	C	A	3	0.008521	0.008521	2.1652	2.1652	0.9125	0
21	32504172	BICF2S236155	G	A	3	0.008537	0.008537	1.96	1.96	0.7736	0
29	43828166	BICF2S23110600	A	G	3	0.00854	0.00854	0.4706	0.4706	0.5393	0
31	16185957	BICF2S23036273	G	A	3	0.008572	0.008572	0.4109	0.4109	0.4263	0
31	32373338	BICF2G630739855	A	G	3	0.00859	0.00859	2.1072	2.1072	0.4685	0
17	46874467	BICF2S23660215	A	C	3	0.008595	0.1185	2.3481	2.1439	0.1133	54.08
15	30007075	BICF2G630434915	G	A	3	0.008624	0.008624	2.1104	2.1104	0.5776	0
27	23782075	TIGRP2P350501_rs8680761	G	A	3	0.008631	0.04711	0.4937	0.4501	0.1444	48.32
10	58650185	BICF2G630492166	A	G	2	0.008635	0.008635	2.8846	2.8846	0.4922	0
24	45098511	TIGRP2P320590_rs8705573	A	C	2	0.008636	0.008636	0.4384	0.4384	0.4345	0
6	16806629	BICF2S2312649	A	G	3	0.008647	0.008647	0.4632	0.4632	0.7244	0
25	48320833	BICF2P375869	G	A	3	0.00866	0.00866	0.4591	0.4591	0.9485	0
13	29963871	BICF2G630617864	A	T	3	0.00868	0.00868	0.428	0.428	0.6535	0
8	70214506	BICF2P827824	G	A	3	0.008682	0.008682	2.2152	2.2152	0.6975	0
13	29992102	BICF2G630617879	G	A	2	0.008682	0.008682	0.2871	0.2871	0.7333	0
1	104294014	BICF2P1376338	A	G	2	0.008693	0.008693	0.3135	0.3135	0.3881	0
28	8376174	BICF2P767804	A	G	3	0.008698	0.008698	2.8208	2.8208	0.5072	0
13	57137335	BICF2S23554445	G	A	3	0.008699	0.008699	0.3934	0.3934	0.947	0
7	62555062	TIGRP2P101190_rs9173382	G	A	3	0.008711	0.008711	0.4906	0.4906	0.7326	0
22	37948727	BICF2P399737	G	A	3	0.008715	0.008715	0.3903	0.3903	0.4905	0
19	10587755	BICF2P696968	A	C	2	0.008718	0.008718	4.8996	4.8996	0.5426	0
15	52119035	BICF2P940141	G	A	2	0.008733	0.008733	3.1067	3.1067	0.5467	0
18	38915644	TIGRP2P249669_rs8746226	A	G	3	0.008751	0.008751	2.1242	2.1242	0.9937	0
3	81392541	BICF2G630353188	C	A	3	0.008753	0.008753	2.1962	2.1962	0.6961	0
14	12663350	TIGRP2P185916_rs8611710	C	A	2	0.008753	0.008753	3.0405	3.0405	0.3907	0
39	58950939	G1894f22S80	G	A	2	0.008759	0.008759	0.2575	0.2575	0.9043	0
6	17039225	BICF2S23635374	G	A	3	0.008777	0.008777	0.456	0.456	0.8281	0
36	31056834	BICF2S23310803	A	G	3	0.008788	0.01065	0.4789	0.48	0.3534	3.86
15	19234836	TIGRP2P196438_rs9041431	A	G	2	0.0088	0.0088	0.4495	0.4495	0.965	0
17	38846892	BICF2G630208323	A	G	2	0.0088	0.0088	2.7109	2.7109	0.455	0
17	38847237	BICF2G630208322	A	G	2	0.0088	0.0088	2.7109	2.7109	0.455	0
13	16134695	BICF2P443346	G	A	3	0.008802	0.05339	0.4347	0.4664	0.2351	30.93
8	52495007	TIGRP2P115318_rs8937546	A	G	2	0.008826	0.02083	5.1109	5.4975	0.2552	22.75
13	25034459	BICF2G630614620	A	G	2	0.00884	0.05832	0.3379	0.3421	0.172	46.39
4	74059467	BICF2S23244735	A	G	2	0.00885	0.05023	2.1308	2.3318	0.1644	48.27
16	60234054	BICF2S23030277	A	C	2	0.008856	0.008856	2.2912	2.2912	0.7753	0
1	102773762	BICF2P639147	A	G	3	0.008864	0.008864	0.3624	0.3624	0.4906	0
15	52092956	BICF2P1259498	C	A	2	0.008864	0.008864	3.2699	3.2699	0.6228	0
24	29870471	BICF2G630500605	G	A	3	0.008865	0.03161	0.5049	0.4539	0.1834	41.03
26	18113071	BICF2G630802732	A	G	3	0.008867	0.008867	0.4454	0.4454	0.5611	0
10	57650543	BICF2P406490	G	A	3	0.008869	0.008869	2.0332	2.0332	0.9081	0
34	8478896	BICF2P188300	G	A	3	0.008878	0.03419	0.5087	0.5111	0.2545	26.92
14	29054453	BICF2P339918	G	A	2	0.008884	0.008884	3.1017	3.1017	0.4171	0
27	36521966	BICF2P571417	A	T	3	0.008886	0.3919	2.2324	1.7207	0.0421	68.43
7	64334470	BICF2S23615138	A	C	2	0.008888	0.01929	0.2745	0.2731	0.2618	20.58
6	47285674	BICF2G630582474	A	G	3	0.008896	0.008896	0.43	0.43	0.5138	0
25	15189536	BICF2P224117	G	A	2	0.008909	0.008909	3.6563	3.6563	0.7895	0
2	20841061	BICF2P376162	A	G	2	0.008932	0.008932	0.427	0.427	0.7468	0
25	45801933	BICF2G630104414	A	G	2	0.008947	0.1047	0.4721	0.5078	0.167	47.63
25	22418175	BICF2P1248584	G	A	3	0.00895	0.00895	0.4759	0.4759	0.6419	0
29	40431167	BICF2P962433	A	G	3	0.008952	0.008952	2.0974	2.0974	0.7241	0
27	41760680	BICF2G630152368	G	A	3	0.008962	0.09824	0.4549	0.382	0.045	67.75
3	3284779	BICF2S22919855	C	G	3	0.008974	0.008974	0.5017	0.5017	0.3701	0
27	32133837	BICF2P434387	A	G	2	0.00898	0.1268	2.3112	3.2138	0.0483	74.37
26	8305914	BICF2P305632	G	A	3	0.008988	0.008988	2.0269	2.0269	0.7027	0
12	33159594	BICF2P261752	A	C	3	0.00899	0.1027	2.2976	2.1606	0.1291	51.16
35	4101248	TIGRP2P404486_rs9249421	A	G	3	0.00899	0.0802	0.4763	0.4201	0.0709	62.21
34	11191216	TIGRP2P393110_rs8775249	A	G	2	0.009008	0.03391	0.3171	0.327	0.2354	28.99
28	42894999	BICF2P1364123	A	G	3	0.009055	0.009055	2.0539	2.0539	0.6061	0
5	14503797	BICF2P1347753	G	A	3	0.009065	0.009065	0.3353	0.3353	0.4252	0
32	18545109	BICF2G630596489	C	A	3	0.009072	0.009072	0.5018	0.5018	0.4942	0
34	40621398	BICF2P404046	A	G	3	0.009076	0.009076	2.9692	2.9692	0.537	0
14	27656572	BICF2P838267	A	G	3	0.009078	0.009078	3.0973	3.0973	0.6615	0
29	22158123	BICF2P864212	A	G	2	0.009085	0.06746	3.7215	4.8758	0.1393	54.25
39	23872305	BICF2G630534437	A	G	2	0.009109	0.009109	3.6605	3.6605	0.6056	0
17	42335831	BICF2P1444111	A	G	3	0.009113	0.009113	2.0653	2.0653	0.4263	0
18	54240043	BICF2P647693	G	A	2	0.009116	0.009116	2.4759	2.4759	0.4308	0
12	72042351	TIGRP2P172429_rs8683302	A	G	3	0.009118	0.009118	2.0774	2.0774	0.53	0
25	21143766	BICF2P231765	G	A	2	0.00912	0.3395	0.4121	0.5244	0.0872	65.81
33	11063603	BICF2P1118821	C	G	3	0.009124	0.009124	2.3653	2.3653	0.4811	0
2	15238477	TIGRP2P20319_rs8692226	A	G	2	0.009129	0.009129	3.7611	3.7611	0.625	0
36	14124699	BICF2P152310	G	A	3	0.009132	0.009132	0.45	0.45	0.8981	0
12	25121889	TIGRP2P160560_rs9173227	A	G	3	0.009134	0.009134	0.4865	0.4865	0.7669	0
11	35994453	BICF2P1162988	A	G	2	0.009142	0.009142	2.7919	2.7919	0.6079	0
14	57087497	BICF2P1444039	G	A	3	0.009153	0.1619	2.3454	2.5035	0.0191	74.74
16	27071330	BICF2P269058	G	A	3	0.009154	0.009154	0.4681	0.4681	0.8581	0
12	67459179	BICF2S23243402	G	A	3	0.009173	0.009173	0.4414	0.4414	0.857	0
30	30217971	TIGRP2P370969_rs8737111	A	G	3	0.009177	0.009177	1.9486	1.9486	0.9909	0
8	45931430	BICF2P93525	A	G	3	0.009186	0.0246	0.476	0.434	0.256	26.6
14	22486641	BICF2P117712	T	A	2	0.009217	0.009217	5.0213	5.0213	0.4291	0
9	50664855	TIGRP2P128715_rs8808183	G	A	2	0.009224	0.009224	2.9644	2.9644	0.9752	0
14	40861718	BICF2G630528206	A	G	2	0.009227	0.009227	0.2754	0.2754	0.9667	0
20	29853250	BICF2S237988	C	A	3	0.009228	0.009228	2.3174	2.3174	0.9248	0
29	18565908	BICF2P863464	A	G	3	0.00924	0.03703	0.5038	0.4625	0.1805	41.59
4	24811075	BICF2S2415792	G	A	3	0.009256	0.009256	2.0123	2.0123	0.6599	0
4	75899921	BICF2G630168973	G	A	3	0.009258	0.09077	2.0796	3.4348	0.0118	77.47
4	13107661	TIGRP2P58278_rs9190523	G	C	3	0.009262	0.009262	0.4424	0.4424	0.9088	0
39	58878735	BICF2S23716784	A	G	2	0.009273	0.009273	0.2953	0.2953	0.9594	0
9	9813917	TIGRP2P243877_rs8690482	A	G	2	0.009274	0.009274	0.3969	0.3969	0.4125	0
1	44882462	BICF2P338177	G	A	2	0.009275	0.009275	2.1733	2.1733	0.3286	0
15	4704276	BICF2P670802	A	G	3	0.009293	0.009293	0.4498	0.4498	0.7845	0
12	5985385	TIGRP2P167596_rs8829873	G	A	3	0.009301	0.2816	2.3479	2.2152	0.0069	79.92
14	29004432	TIGRP2P189805_rs9080476	A	G	2	0.00931	0.00931	3.0864	3.0864	0.5531	0
14	20364118	BICF2S23311073	A	G	2	0.009311	0.08002	3.3653	4.674	0.1284	56.75
34	11305730	BICF2S22946003	G	A	3	0.009312	0.009312	0.4754	0.4754	0.9544	0
25	14792801	TIGRP2P324877_rs8591064	A	G	3	0.009322	0.01523	0.5078	0.4889	0.304	16.02
39	7042104	BICF2G630538814	G	A	3	0.009335	0.009335	0.4113	0.4113	0.3737	0
13	26922036	BICF2G630616434	A	G	3	0.009364	0.1077	2.3229	2.2521	0.1276	51.42
19	47830376	BICF2P1249452	C	A	2	0.009367	0.009367	0.2664	0.2664	0.5583	0
26	7746413	BICF2P208751	G	A	2	0.009382	0.009382	0.3354	0.3354	0.639	0
22	59922111	TIGRP2P297829_rs8506459	A	C	3	0.009389	0.009389	2.2838	2.2838	0.7834	0
26	19538908	BICF2P104241	A	G	2	0.009403	0.176	0.3396	0.4023	0.1409	53.87
21	46216063	BICF2P1457037	A	G	3	0.009405	0.009405	0.413	0.413	0.4154	0
14	52649675	BICF2S2318235	A	G	2	0.009407	0.009407	0.332	0.332	0.7894	0
25	18432868	BICF2G630466387	G	A	3	0.00941	0.4658	0.4703	0.6412	0.0362	69.86
14	53107364	BICF2P353944	G	C	2	0.009411	0.1466	2.9292	2.7742	0.0914	64.9
26	15381883	BICF2G630804227	G	A	2	0.009412	0.009412	0.2252	0.2252	0.7764	0
2	21564828	BICF2P360956	A	G	3	0.009413	0.009413	0.3775	0.3775	0.6402	0
6	64082509	TIGRP2P87309_rs9074708	A	G	2	0.009414	0.009414	0.3239	0.3239	0.8686	0
15	30075766	BICF2G630434851	A	G	3	0.009415	0.009415	2.1226	2.1226	0.4629	0
19	55890509	BICF2P570227	G	A	2	0.009415	0.009415	3.1543	3.1543	0.4339	0
25	20808758	BICF2P1317216	A	G	3	0.009438	0.009438	1.9858	1.9858	0.4692	0
12	4216673	BICF2P858293	G	A	3	0.009449	0.4386	2.0675	1.5729	0.0302	71.43
19	38583854	BICF2P1034355	A	G	2	0.00945	0.00945	0.3099	0.3099	0.6602	0
16	46334456	BICF2P495454	G	A	3	0.009456	0.009456	0.456	0.456	0.9487	0
14	29980465	TIGRP2P190238_rs8757274	C	A	3	0.009471	0.03151	0.411	0.407	0.2271	32.55
20	27503443	BICF2S23442184	A	C	3	0.009479	0.08715	2.3989	2.3121	0.1229	52.29
27	31868308	TIGRP2P353141_rs8695225	G	A	2	0.009483	0.009483	2.846	2.846	0.6414	0
25	19390811	BICF2G630465505	G	A	2	0.009488	0.2109	0.4325	0.5026	0.1242	57.68
2	21587357	BICF2P322849	A	G	3	0.0095	0.0095	0.3684	0.3684	0.6507	0
39	58765706	BICF2S2347801	A	G	2	0.0095	0.0095	0.2944	0.2944	0.5909	0
39	2496393	TIGRP2P133171_rs9219156	A	G	2	0.009508	0.009508	2.3188	2.3188	0.6271	0
38	16057848	TIGRP2P424144_rs9103249	G	A	3	0.00951	0.02707	2.0205	2.2057	0.2074	36.44
16	39119675	TIGRP2P214962_rs8582744	G	C	2	0.009511	0.009511	3.3848	3.3848	0.7895	0
9	26764743	BICF2G630831361	A	G	2	0.009512	0.2111	0.3443	0.2539	0.0117	84.27
11	36201798	BICF2P443517	A	C	2	0.009517	0.009517	2.8124	2.8124	0.859	0
21	51224199	BICF2P848932	A	G	3	0.009523	0.009523	0.4805	0.4805	0.9371	0
32	37094293	BICF2S22936439	A	G	2	0.009537	0.009537	3.0426	3.0426	0.5872	0
12	10383893	BICF2P242410	C	A	3	0.009539	0.009539	0.4906	0.4906	0.4913	0
20	61200900	BICF2P970167	G	A	3	0.009545	0.4403	0.4949	0.6599	0.0384	69.33
17	47084722	BICF2P184862	A	G	3	0.00957	0.00957	2.0018	2.0018	0.6068	0
12	11317264	TIGRP2P156327_rs9164484	C	A	3	0.009572	0.4051	2.1828	1.8399	0.0041	81.82
28	32465953	BICF2P181775	A	C	2	0.009578	0.009578	3.5563	3.5563	0.3417	0
4	25975988	BICF2S23533684	G	A	2	0.009589	0.009589	2.7722	2.7722	0.6876	0
27	42631027	BICF2G630153075	A	G	3	0.009589	0.009589	0.5147	0.5147	0.3939	0
33	13452810	BICF2G630249805	G	A	2	0.009594	0.1154	0.2832	0.2834	0.1001	63.01
12	67452064	BICF2P428575	A	G	3	0.009603	0.009603	0.4479	0.4479	0.8542	0
8	42052679	BICF2P874450	A	G	2	0.009608	0.009608	3.089	3.089	0.3885	0
28	8369886	BICF2S23253571	G	A	3	0.009614	0.009614	2.6999	2.6999	0.6964	0
4	87568233	TIGRP2P67570_rs9134060	A	G	2	0.00962	0.00962	0.2793	0.2793	0.6782	0
4	34228883	BICF2P690755	A	G	3	0.009631	0.009631	1.9739	1.9739	0.7136	0
14	32784818	TIGRP2P190851_rs9180852	A	G	3	0.009641	0.009641	2.088	2.088	0.4288	0
3	77638581	BICF2G630349793	A	G	2	0.009644	0.009644	3.6453	3.6453	0.8358	0
33	30183337	BICF2S23431355	A	G	2	0.009648	0.1561	0.2831	0.2848	0.0694	69.67
12	32877698	BICF2S2339649	C	A	3	0.009656	0.009656	0.383	0.383	0.7486	0
8	56855203	BICF2P948919	G	A	2	0.009674	0.1425	3.0501	3.871	0.0434	75.5
1	122480586	BICF2S2318949	A	G	2	0.009684	0.009684	0.2693	0.2693	0.4851	0
39	56553705	BICF2S2324526	A	C	2	0.009685	0.01208	3.0401	3.058	0.3014	6.37
24	43914090	BICF2S23511433	A	G	3	0.009687	0.009687	0.3954	0.3954	0.4276	0
7	16592498	BICF2S22932824	A	G	2	0.00969	0.00969	3.8989	3.8989	0.6971	0
12	4979972	TIGRP2P155918_rs8833925	G	A	2	0.009708	0.1736	0.326	0.2445	0.0247	80.19
15	19022676	BICF2G630441083	G	A	2	0.00975	0.00975	0.3054	0.3054	0.9102	0
10	9223107	BICF2P460467	G	A	3	0.009754	0.009754	0.4752	0.4752	0.7596	0
15	14936615	TIGRP2P195849_rs8809636	G	A	3	0.009757	0.009757	0.4863	0.4863	0.8794	0
39	25106627	BICF2G630533955	A	G	3	0.009779	0.01385	2.0133	2.0599	0.3344	8.71
3	57542327	BICF2P560104	A	G	3	0.009785	0.009785	0.4878	0.4878	0.8174	0
26	25160888	BICF2P631898	C	G	2	0.009787	0.009787	3.1941	3.1941	0.7137	0
5	50841807	BICF2G630189330	G	A	3	0.009789	0.01776	0.4876	0.4677	0.3094	14.77
21	36577206	BICF2P1096543	A	G	3	0.009796	0.1239	0.4893	0.401	0.0224	73.68
3	41593312	BICF2G630339062	C	A	3	0.009808	0.06292	0.4838	0.3948	0.112	54.32
39	28627880	BICF2P1150080	G	A	2	0.009809	0.01495	2.8419	2.8306	0.2908	10.38
3	3798474	TIGRP2P36420_rs9214670	G	A	2	0.009813	0.009813	2.4742	2.4742	0.518	0
22	62319559	BICF2G63091202	G	A	3	0.00983	0.614	2.2286	1.4138	0.0541	65.72
21	9771915	BICF2G630658520	A	G	3	0.009838	0.009838	0.4264	0.4264	0.7564	0
2	20797456	BICF2P1127460	G	A	3	0.009839	0.01087	0.4834	0.484	0.3639	1.06
9	26796538	BICF2G630831382	A	G	2	0.009855	0.2438	0.3395	0.2214	0.0041	87.84
21	9356137	BICF2P643913	A	G	3	0.009861	0.05214	2.4424	2.517	0.1602	45.4
35	5021551	BICF2P1293179	A	G	3	0.009863	0.009863	0.4519	0.4519	0.6538	0
4	74101649	BICF2P1055771	A	G	3	0.009864	0.06952	2.1895	2.7881	0.1466	47.91
30	16096997	BICF2P1006095	A	C	3	0.009868	0.0146	2.5931	2.5618	0.3502	4.7
13	20958481	BICF2G630611209	A	T	2	0.009869	0.009869	2.1922	2.1922	0.6366	0
27	21733816	TIGRP2P350015_rs8781924	G	A	3	0.009872	0.009872	0.4565	0.4565	0.4171	0
7	44530887	BICF2P905038	G	A	2	0.009901	0.009901	3.5619	3.5619	0.8691	0
5	84234556	BICF2P1429054	A	G	2	0.009917	0.009917	4.7741	4.7741	0.8173	0
39	124656577	BICF2P147176	G	A	2	0.009918	0.1517	0.3368	0.3714	0.1097	60.92
25	47632890	BICF2G630105675	G	A	3	0.00993	0.3462	0.4606	0.5728	0.1031	55.99
24	32076967	BICF2P1398597	A	C	3	0.009945	0.009945	0.4974	0.4974	0.5611	0
6	49096835	BICF2G630580644	A	G	2	0.009953	0.009953	2.7793	2.7793	0.5931	0
13	16250736	BICF2G630609023	A	G	3	0.009956	0.1322	2.1114	1.8502	0.1777	42.12
20	29360360	BICF2P1205512	G	A	3	0.009964	0.009964	2.0055	2.0055	0.7823	0
9	62718791	BICF2P456015	A	G	3	0.009969	0.009969	0.4323	0.4323	0.8117	0
17	52269609	BICF2G630202129	A	G	2	0.009969	0.009969	0.1727	0.1727	0.3638	0
27	36945629	TIGRP2P354409_rs8855683	G	A	2	0.00997	0.3382	0.4214	0.5089	0.0486	74.29
6	57494104	BICF2G630573552	G	A	2	0.009973	0.01413	3.0473	3.0255	0.2984	7.54
15	28811167	BICF2G630435557	A	G	2	0.009991	0.009991	2.658	2.658	0.7797	0
3	72015450	BICF2P1127874	A	G	2	0.009993	0.009993	2.2535	2.2535	0.8434	0
24	45609659	BICF2S23419346	G	A	3	0.009998	0.2485	2.1054	1.7402	0.1134	54.07
6	18240385	BICF2G630166193	C	A	3	0.01002	0.01002	2.0007	2.0007	0.9076	0
6	31188863	BICF2P304666	G	A	3	0.01003	0.02198	2.4687	2.5822	0.2593	25.92
7	7373924	BICF2S229264	A	C	2	0.01003	0.07104	3.1907	2.9649	0.1948	40.5
27	47361404	BICF2P1123028	A	G	2	0.01003	0.01003	3.8499	3.8499	0.5552	0
35	4279116	TIGRP2P404552_rs8905682	G	A	3	0.01004	0.01004	0.4736	0.4736	0.4931	0
4	40418890	BICF2P437963	G	A	3	0.01005	0.01005	0.5138	0.5138	0.5201	0
19	7025107	BICF2P253519	A	G	3	0.01005	0.01005	2.8865	2.8865	0.9211	0
10	70897713	BICF2S23215125	A	G	2	0.01007	0.01007	0.3457	0.3457	0.7526	0
24	43639076	TIGRP2P320100_rs9080583	G	A	2	0.01007	0.01007	4.1491	4.1491	0.3331	0
4	34240257	TIGRP2P59870_rs8767528	A	G	3	0.01009	0.01009	1.9748	1.9748	0.5018	0
35	22310841	BICF2G630776761	G	A	3	0.01009	0.01009	2.0667	2.0667	0.8789	0
18	54407354	BICF2S23632166	A	G	3	0.0101	0.0101	0.4765	0.4765	0.5449	0
14	59850417	BICF2P351164	G	A	3	0.01011	0.01706	2.1131	2.0908	0.3416	6.9
20	30096222	BICF2S2327861	G	A	3	0.01012	0.3205	2.2626	1.7188	0.1672	44.09
25	47612990	BICF2G630105651	G	A	3	0.01012	0.01012	0.513	0.513	0.4386	0
29	42849380	BICF2P150314	A	G	3	0.01012	0.01012	2.006	2.006	0.4774	0
1	57828921	BICF2S23414847	G	A	3	0.01013	0.01013	0.4444	0.4444	0.6508	0
37	7324127	BICF2P1413854	A	G	2	0.01013	0.01013	2.8164	2.8164	0.898	0
1	71117989	BICF2S23542873	G	A	3	0.01014	0.06604	2.0246	1.9905	0.1874	40.27
5	77566277	BICF2P1085616	A	C	2	0.01014	0.151	0.1939	0.2385	0.1416	53.72
12	9554857	BICF2P479919	G	A	2	0.01014	0.01014	0.411	0.411	0.5126	0
26	4305281	BICF2P1467406	G	A	3	0.01014	0.02112	2.0591	2.06	0.308	15.09
1	102828677	BICF2P286990	G	A	3	0.01017	0.01017	2.7888	2.7888	0.5363	0
12	3418702	BICF2P1144622	A	G	2	0.01017	0.01017	2.2365	2.2365	0.7982	0
27	22691002	BICF2P376955	A	G	3	0.01018	0.02545	2.2053	2.2658	0.2589	25.99
4	19713809	BICF2P1232055	A	G	2	0.0102	0.0102	2.3322	2.3322	0.9207	0
1	35864987	BICF2P486677	C	A	3	0.01021	0.04772	2.8277	2.7309	0.2245	33.06
1	70536492	BICF2P1468022	A	C	2	0.01021	0.8651	2.3067	1.1987	0.0537	73.12
11	19034571	BICF2G630294756	A	C	2	0.01021	0.01021	0.2405	0.2405	0.5897	0
34	13731429	BICF2P1398806	G	A	3	0.01022	0.01022	0.4984	0.4984	0.5187	0
39	73403021	BICF2G63016246	A	G	2	0.01023	0.01023	3.5627	3.5627	0.9039	0
14	52420611	BICF2P1149108	A	G	3	0.01026	0.01026	0.4113	0.4113	0.9858	0
15	9535838	TIGRP2P204599_rs8861477	A	G	2	0.01026	0.01026	2.2032	2.2032	0.3454	0
25	9946798	BICF2G630470497	G	A	3	0.01027	0.01027	2.3263	2.3263	0.709	0
12	13991929	BICF2P1000134	G	A	3	0.01028	0.01028	2.138	2.138	0.8595	0
17	46321291	BICF2P854866	G	A	3	0.0103	0.0103	0.3652	0.3652	0.8446	0
32	21632250	BICF2G630593893	G	A	2	0.01031	0.01031	2.3323	2.3323	0.6417	0
32	15108071	BICF2P589416	A	G	3	0.01032	0.05841	2.0134	1.9518	0.2345	31.05
15	31453592	BICF2G630434188	A	G	2	0.01033	0.01903	2.9772	2.9546	0.2783	14.93
18	53510099	BICF2S23318724	G	A	2	0.01033	0.01033	3.6925	3.6925	0.3358	0
27	35559608	BICF2S23137709	C	G	3	0.01034	0.01034	2.1189	2.1189	0.4716	0
34	12035280	BICF2P792129	G	A	2	0.01034	0.01034	0.28	0.28	0.5784	0
1	48289112	BICF2P1114427	G	A	2	0.01035	0.01035	3.0108	3.0108	0.3325	0
15	30024819	BICF2G630434899	C	A	3	0.01036	0.01036	2.1205	2.1205	0.3759	0
10	7390289	BICF2P918645	G	A	3	0.01037	0.01037	0.5094	0.5094	0.8391	0
31	33987725	BICF2P493493	A	G	3	0.01037	0.01037	2.2407	2.2407	0.6934	0
36	26160871	BICF2P574720	A	G	3	0.01037	0.01037	0.4731	0.4731	0.5105	0
22	52517937	BICF2S23162092	G	A	3	0.01038	0.01038	0.4249	0.4249	0.889	0
34	36436282	BICF2G630452272	G	A	3	0.01038	0.01038	2.3321	2.3321	0.6103	0
7	41265540	BICF2P986720	A	C	3	0.0104	0.1209	0.3939	0.3361	0.0265	72.46
13	22586357	BICF2G630612583	A	G	3	0.0104	0.0104	2.3216	2.3216	0.9589	0
17	28025487	BICF2G630214764	G	A	2	0.0104	0.0104	0.3054	0.3054	0.9311	0
24	16279129	BICF2P1433583	A	G	2	0.0104	0.3111	0.3755	0.479	0.0975	63.58
32	3132620	BICF2S2375816	A	G	3	0.0104	0.0449	0.436	0.416	0.1679	43.97
30	19163025	BICF2P1387788	A	G	3	0.01042	0.01042	1.9513	1.9513	0.512	0
8	36414211	BICF2P1050647	C	A	3	0.01043	0.01043	0.5008	0.5008	0.5271	0
12	59600428	BICF2P1390559	G	A	2	0.01043	0.01043	0.4822	0.4822	0.7762	0
36	7626773	BICF2S2339471	G	A	3	0.01043	0.01043	0.4443	0.4443	0.8786	0
13	50660022	BICF2P911824	A	G	3	0.01044	0.01044	0.397	0.397	0.9464	0
1	97832973	BICF2P426121	A	T	2	0.01045	0.01045	0.3085	0.3085	0.7277	0
28	11143722	BICF2G630276575	A	G	3	0.01046	0.01046	0.2718	0.2718	0.4595	0
37	24682591	BICF2P1407997	G	A	3	0.01046	0.01046	0.4761	0.4761	0.8784	0
38	19884012	BICF2P377544	A	G	2	0.01046	0.04209	0.3185	0.3148	0.2036	38.14
1	3398480	BICF2P391650	A	G	3	0.01049	0.01049	2.499	2.499	0.9188	0
13	14209388	BICF2G630606982	A	G	3	0.01049	0.1148	0.4902	0.552	0.2159	34.76
15	26678875	BICF2G630437070	A	G	3	0.0105	0.0105	2.2119	2.2119	0.4197	0
21	47215416	BICF2P249658	A	C	3	0.01051	0.01051	3.2429	3.2429	0.4908	0
4	69553160	BICF2P1357859	G	A	2	0.01052	0.01052	0.475	0.475	0.4687	0
8	69151311	BICF2P1379160	A	G	3	0.01053	0.4056	2.104	1.5909	0.0715	62.09
14	57450624	BICF2P1260330	A	G	3	0.01053	0.07299	2.6439	2.6179	0.1494	47.4
6	39444791	BICF2S23254241	A	G	2	0.01054	0.01054	0.2795	0.2795	0.6119	0
4	73929512	BICF2P951165	C	G	2	0.01056	0.01056	0.2329	0.2329	0.4646	0
5	30441037	BICF2G63033271	G	A	2	0.01056	0.01056	2.5188	2.5188	0.8822	0
15	52104876	BICF2P1004096	C	A	2	0.01056	0.01056	3.178	3.178	0.6948	0
18	33021625	BICF2P179827	A	G	3	0.01057	0.01057	2.019	2.019	0.9993	0
4	89628449	BICF2G630179746	G	A	2	0.01059	0.01059	0.4508	0.4508	0.9271	0
15	9901955	BICF2G630444668	T	A	2	0.01059	0.01059	0.4638	0.4638	0.8334	0
4	41914808	BICF2S23618932	A	G	3	0.01061	0.01061	2.3953	2.3953	0.9084	0
34	36608102	BICF2P256815	A	C	2	0.01061	0.03306	4.3951	4.1282	0.2806	14.09
6	16390250	BICF2S23552717	A	G	3	0.01062	0.01062	0.4126	0.4126	0.8354	0
27	47881500	BICF2P727446	A	G	2	0.01063	0.01063	0.3285	0.3285	0.8446	0
35	20219258	BICF2P1229210	C	A	2	0.01063	0.01063	2.9255	2.9255	0.6828	0
3	27742581	BICF2P792851	A	G	3	0.01064	0.01064	2.0319	2.0319	0.4016	0
27	48118933	BICF2S23521558	A	G	3	0.01065	0.01065	1.9682	1.9682	0.4543	0
31	17231502	BICF2S23763854	G	A	2	0.01065	0.01065	0.3795	0.3795	0.9757	0
27	13932595	BICF2P389536	A	G	3	0.01066	0.02665	0.5026	0.4823	0.2831	20.75
15	65674794	BICF2P597213	A	T	2	0.01067	0.01067	0.3337	0.3337	0.7688	0
31	5451150	BICF2G630727313	A	G	2	0.01068	0.2356	2.7579	3.1868	0.0155	82.94
32	14173971	BICF2G630598163	G	A	2	0.01068	0.01068	2.1697	2.1697	0.9584	0
2	45668399	BICF2P399866	A	G	2	0.01069	0.04383	2.9725	3.3055	0.1936	40.84
7	57306820	BICF2P1106791	A	C	3	0.01069	0.01069	0.3888	0.3888	0.6743	0
11	68186010	BICF2S2301819	A	C	2	0.01069	0.04028	0.3319	0.3206	0.2029	38.32
4	35684330	BICF2S23314559	A	G	2	0.0107	0.0107	3.251	3.251	0.84	0
20	24868338	BICF2G630233713	C	A	2	0.0107	0.1064	0.2744	0.2195	0.0806	67.25
23	9380198	BICF2G630391791	G	A	3	0.0107	0.0107	0.4691	0.4691	0.7645	0
22	40286273	BICF2G630330415	G	A	3	0.01071	0.01071	2.1882	2.1882	0.5757	0
25	25515445	BICF2P1140543	A	G	2	0.01074	0.01074	2.0948	2.0948	0.677	0
3	15291114	BICF2P1092722	A	G	2	0.01075	0.01189	2.8015	2.8064	0.31	2.96
25	24636683	BICF2P1021353	A	C	2	0.01076	0.03511	0.3181	0.3126	0.2203	33.45
36	3522571	BICF2G630767188	A	C	3	0.01076	0.05382	1.9853	2.106	0.182	41.3
24	17324641	BICF2S23217559	A	G	2	0.01078	0.1239	2.6496	2.3636	0.1752	45.59
15	19085743	BICF2G630441052	A	G	2	0.01079	0.01079	0.3416	0.3416	0.5927	0
22	44667480	BICF2S2443708	G	A	3	0.01079	0.01079	0.4006	0.4006	0.6674	0
5	88101586	TIGRP2P76127_rs8951329	A	G	2	0.01082	0.08942	3.1831	2.9075	0.1834	43.5
3	85577997	BICF2S2374373	G	A	3	0.01083	0.1472	2.0781	1.8192	0.1599	45.45
28	26132886	BICF2G630268503	A	G	3	0.01083	0.1229	2.2712	2.0964	0.1209	52.68
2	21734597	BICF2P1373712	A	G	3	0.01084	0.01084	2.0974	2.0974	0.8091	0
15	14952413	TIGRP2P195859_rs8826052	A	G	3	0.01084	0.01084	0.494	0.494	0.7943	0
15	30068328	BICF2G630434857	G	A	3	0.01085	0.01133	0.3636	0.3631	0.3626	1.42
25	44264150	BICF2S24316157	G	A	3	0.01086	0.01086	1.9744	1.9744	0.5977	0
10	10644758	BICF2P822147	A	C	3	0.01087	0.01087	0.4564	0.4564	0.8309	0
3	6829635	BICF2S23218457	A	G	2	0.01088	0.01088	0.4483	0.4483	0.6558	0
27	36917995	BICF2P24813	A	G	2	0.01088	0.3911	0.4207	0.5269	0.0428	75.64
8	63218049	BICF2G630416261	G	A	2	0.01089	0.2375	0.2163	0.2059	0.0262	79.77
29	39732905	BICF2S23117095	G	A	2	0.01089	0.2628	0.4811	0.5424	0.0698	69.57
32	10447561	BICF2P482136	A	C	2	0.01089	0.0362	3.2194	3.1639	0.2324	29.87
6	48520737	BICF2G630581503	C	A	2	0.01093	0.01093	3.0101	3.0101	0.5044	0
23	48817567	BICF2G630368132	A	G	2	0.01093	0.01093	0.4082	0.4082	0.7703	0
25	28500405	BICF2G63094853	A	G	2	0.01093	0.01093	0.3023	0.3023	0.9186	0
30	19405123	TIGRP2P369221_rs9154141	A	G	3	0.01093	0.01761	2.0525	2.0437	0.3368	8.12
30	34199979	BICF2S23328729	C	G	3	0.01093	0.01093	0.4839	0.4839	0.768	0
2	21347721	BICF2P501026	C	G	3	0.01094	0.05868	0.4008	0.3981	0.1596	45.5
35	16182829	BICF2P1305739	A	G	3	0.01094	0.01094	0.4134	0.4134	0.7776	0
11	18061101	BICF2P19258	A	G	3	0.01096	0.01096	2.6725	2.6725	0.829	0
18	39388879	BICF2G630698333	A	G	3	0.01097	0.01097	2.3431	2.3431	0.6409	0
10	50308719	BICF2P1396858	G	A	3	0.01098	0.04236	0.5116	0.4519	0.1657	44.37
24	45930947	BICF2G630496311	A	G	3	0.01098	0.325	1.9421	1.5771	0.0675	62.89
28	36783904	BICF2S23140514	A	G	2	0.01098	0.09909	2.7273	2.6499	0.1354	55.14
4	73263718	BICF2S22945438	A	C	3	0.01099	0.01099	2.7547	2.7547	0.5637	0
2	63231557	BICF2S23551818	G	A	3	0.011	0.02099	0.4678	0.4491	0.3149	13.46
11	76951141	BICF2G630311268	G	C	3	0.011	0.011	1.9749	1.9749	0.967	0
13	23855429	BICF2P932755	A	G	3	0.011	0.011	2.0276	2.0276	0.9471	0
32	22886851	TIGRP2P380806_rs9030192	A	G	3	0.011	0.011	0.347	0.347	0.816	0
4	73862184	TIGRP2P65021_rs9038748	A	G	2	0.01101	0.01101	0.1333	0.1333	0.8314	0
14	21130635	BICF2P1004810	G	A	3	0.01104	0.01104	0.342	0.342	0.6628	0
25	48696598	BICF2S23211082	G	A	2	0.01104	0.01104	0.4634	0.4634	0.8221	0
16	22806324	BICF2G630850318	A	G	3	0.01106	0.1321	0.3744	0.3584	0.049	66.85
20	28646690	BICF2S23519645	G	A	3	0.01106	0.01106	0.4984	0.4984	0.5791	0
30	14330267	BICF2P713910	A	C	2	0.01106	0.01106	2.2689	2.2689	0.8542	0
31	14826490	BICF2G630732803	C	A	3	0.01106	0.01106	0.4003	0.4003	0.6113	0
26	34088380	BICF2S23233559	A	G	3	0.01107	0.01128	2.0201	2.0223	0.3658	0.56
15	29999912	BICF2G630434920	A	G	3	0.01108	0.01108	2.0892	2.0892	0.7382	0
31	32636961	BICF2G630740071	G	A	3	0.01108	0.1634	1.9795	1.7837	0.1638	44.73
14	31985315	BICF2G630525182	A	G	3	0.01109	0.01109	2.0002	2.0002	0.6004	0
19	37037010	BICF2P1326336	A	G	3	0.01112	0.04573	2.209	2.4243	0.1934	39.14
20	6976684	BICF2G630228811	A	G	3	0.01114	0.02117	1.9926	2.1794	0.2745	22.65
24	46217409	BICF2P171999	A	G	3	0.01114	0.01114	0.505	0.505	0.3745	0
2	31357278	BICF2P608744	A	C	3	0.01115	0.03834	2.0933	2.6812	0.1809	41.52
31	36681785	BICF2G630741948	A	G	3	0.01116	0.01116	0.4561	0.4561	0.8926	0
12	33931003	BICF2P1170658	A	G	3	0.01118	0.01118	0.3838	0.3838	0.9747	0
37	32629882	BICF2G630134982	G	A	2	0.01118	0.7582	2.2771	1.4427	0.0009	90.99
13	16241176	BICF2P691115	A	G	3	0.0112	0.02381	1.9629	1.9135	0.3306	9.66
27	5420715	BICF2G630138363	G	A	2	0.01122	0.01336	0.2164	0.2139	0.305	4.98
8	65632147	BICF2P1151999	G	A	2	0.01124	0.01124	0.2521	0.2521	0.3764	0
25	26868424	TIGRP2P327298_rs9255255	C	A	3	0.01124	0.01124	2.0986	2.0986	0.8281	0
23	45668165	TIGRP2P306898_rs8606978	G	A	2	0.01125	0.01125	2.9429	2.9429	0.3897	0
25	19695408	TIGRP2P325890_rs8708648	A	G	2	0.01125	0.4429	0.4346	0.5332	0.0174	82.33
6	70459789	BICF2P777166	A	C	3	0.01126	0.07269	0.4913	0.5143	0.219	34.15
18	44114197	BICF2G630693281	A	G	3	0.01126	0.01836	0.5006	0.4795	0.3156	13.28
31	16571897	BICF2P771284	A	C	2	0.01129	0.1999	2.5391	2.9233	0.026	79.82
3	49133642	BICF2S23252915	A	G	3	0.01133	0.08581	2.1657	2.1269	0.1967	38.5
25	46703318	BICF2P13066	A	G	3	0.01135	0.02926	2.0439	1.9789	0.3276	10.4
2	27913011	BICF2S22953999	G	A	2	0.01136	0.0169	3.1266	3.1094	0.2923	9.82
26	14402484	BICF2S23225262	A	G	2	0.01136	0.01136	0.2873	0.2873	0.4403	0
4	91010978	BICF2P606520	A	G	2	0.01138	0.04562	0.3623	0.3796	0.2412	27.21
27	36005249	TIGRP2P354145_rs8794108	A	G	3	0.01139	0.2404	0.4649	0.5698	0.1406	49.02
22	62129131	BICF2P248848	T	A	3	0.0114	0.0114	0.3634	0.3634	0.8645	0
11	19025463	BICF2G630294750	A	C	2	0.01142	0.01142	0.2427	0.2427	0.3367	0
11	19055170	BICF2G630294770	A	C	2	0.01142	0.01142	0.2427	0.2427	0.3367	0
24	19700904	BICF2P9347	G	A	3	0.01142	0.01142	0.4208	0.4208	0.8418	0
12	63185402	BICF2G630119646	G	A	3	0.01143	0.07341	0.4896	0.2683	0.0123	77.27
3	3875619	BICF2S23230666	G	A	2	0.01144	0.01144	2.1272	2.1272	0.9479	0
32	38410177	BICF2G630588167	G	A	2	0.01145	0.01145	0.414	0.414	0.4686	0
13	23022021	BICF2P525040	A	G	3	0.01146	0.01146	0.4479	0.4479	0.9957	0
18	49453770	TIGRP2P255420_rs9007813	A	G	2	0.01147	0.05768	4.3249	3.9042	0.2576	21.96
27	29187820	BICF2P1387428	A	G	2	0.01147	0.2257	3.495	3.084	0.0648	70.67
24	31703004	BICF2P1332289	G	A	3	0.01151	0.3972	0.5115	0.5888	0.0085	79.01
12	4756284	BICF2P1419525	G	A	3	0.01152	0.1116	0.4134	0.356	0.0378	69.47
4	87940520	BICF2S23633832	G	A	3	0.01153	0.07266	0.2623	0.1963	0.0696	62.47
15	37428007	BICF2P1384744	G	A	3	0.01153	0.01757	2.0266	2.1368	0.3092	14.8
25	6831860	BICF2S23317257	G	A	2	0.01153	0.02669	0.3674	0.3554	0.2472	25.31
6	50596830	BICF2P341544	A	C	2	0.01155	0.01155	0.3442	0.3442	0.8307	0
4	70245955	BICF2P1277788	A	G	3	0.01156	0.0983	0.5145	0.5198	0.152	46.92
7	39150079	BICF2G630558256	C	A	2	0.01159	0.01159	0.2856	0.2856	0.9444	0
5	86632065	BICF2S23255587	G	A	3	0.0116	0.0116	1.9614	1.9614	0.4236	0
25	16733068	BICF2G630467329	A	G	3	0.0116	0.0116	2.5529	2.5529	0.8776	0
29	40886162	BICF2S22921573	G	A	3	0.0116	0.0116	2.1919	2.1919	0.7909	0
10	9260727	BICF2P422653	A	G	3	0.01161	0.01161	0.4702	0.4702	0.6037	0
12	6854666	TIGRP2P167870_rs8766655	G	A	3	0.01163	0.08678	0.3798	0.3878	0.1284	51.28
10	60739437	BICF2P673189	G	A	3	0.01165	0.02289	2.8076	2.8776	0.2808	21.27
6	30669336	BICF2P816740	G	A	3	0.01166	0.03751	2.4588	2.4651	0.2329	31.37
8	72919693	BICF2P1113565	A	G	3	0.01166	0.01166	2.4945	2.4945	0.9279	0
21	36496074	BICF2P1249001	G	A	3	0.01166	0.1516	0.5053	0.4165	0.0159	75.84
4	34137964	TIGRP2P59836_rs8889840	G	A	2	0.01167	0.02454	3.8128	3.7109	0.2783	14.91
10	7360093	BICF2P1006276	C	A	3	0.01167	0.01167	0.5189	0.5189	0.8119	0
4	69349688	BICF2S23335213	A	G	3	0.01168	0.03945	2.0327	2.4706	0.1831	41.09
9	35856878	BICF2P520511	A	G	3	0.0117	0.03338	0.428	0.4149	0.2248	33
15	21160056	BICF2G630439947	A	C	2	0.0117	0.0755	0.4916	0.4438	0.1295	56.49
6	51571538	BICF2G630577701	A	G	3	0.01171	0.01171	0.4403	0.4403	0.7598	0
17	27765825	BICF2P460720	G	A	3	0.01171	0.01171	0.4978	0.4978	0.4631	0
13	50418073	BICF2P1361855	A	G	3	0.01172	0.01172	0.4767	0.4767	0.93	0
3	60023127	BICF2P498967	A	G	3	0.01173	0.01173	2.2691	2.2691	0.8747	0
39	39253333	G1652f31S271	G	A	2	0.01173	0.01173	3.8745	3.8745	0.9218	0
7	18865324	BICF2G630553435	A	G	2	0.01174	0.01174	0.2444	0.2444	0.8657	0
14	40884340	BICF2G630528229	G	A	2	0.01174	0.01174	3.5811	3.5811	0.4013	0
6	47127895	BICF2P101763	G	A	3	0.01175	0.01175	1.9271	1.9271	0.9264	0
25	15446105	BICF2P157056	G	A	2	0.01176	0.01176	2.2174	2.2174	0.6293	0
18	50594695	BICF2P1361859	A	G	3	0.01177	0.01177	2.2248	2.2248	0.5233	0
25	47644147	TIGRP2P332210_rs8704149	G	A	3	0.01177	0.01177	2.0077	2.0077	0.643	0
34	33674266	BICF2P156697	A	G	3	0.01177	0.01177	2.1341	2.1341	0.5356	0
36	21608910	BICF2S22913534	A	G	2	0.01177	0.01177	3.2978	3.2978	0.5907	0
32	13999493	BICF2G630598489	A	G	3	0.01178	0.01178	2.1519	2.1519	0.774	0
26	17281099	BICF2P1821	G	A	3	0.01179	0.01179	1.9836	1.9836	0.721	0
39	27216305	BICF2G630533036	G	A	2	0.01179	0.1135	0.256	0.1779	0.0735	68.77
16	55577923	BICF2P1425774	A	G	3	0.0118	0.08611	0.4969	0.5416	0.2344	31.06
23	50013584	BICF2S2352581	A	G	3	0.01181	0.01181	0.515	0.515	0.8391	0
34	11584774	BICF2P660729	A	G	3	0.01182	0.01182	0.4734	0.4734	0.5271	0
37	15449855	BICF2P339281	A	G	3	0.01183	0.01183	1.9403	1.9403	0.8909	0
25	46525000	BICF2P321141	A	G	3	0.01184	0.01184	2.0422	2.0422	0.9028	0
8	68766905	BICF2S23250626	G	A	3	0.01185	0.01185	2.0028	2.0028	0.8668	0
24	24920624	BICF2P292034	A	G	2	0.01186	0.3274	2.3574	1.953	0.0625	71.18
31	32083338	BICF2G630739638	G	A	2	0.01186	0.7068	0.4494	0.7136	0.0301	78.74
30	8038496	BICF2G630411075	G	A	2	0.01189	0.01189	0.2492	0.2492	0.838	0
19	11411566	BICF2S23723864	G	A	2	0.0119	0.0119	2.7479	2.7479	0.9102	0
23	7457716	BICF2P1368063	A	C	3	0.0119	0.0119	2.0564	2.0564	0.881	0
16	55962635	BICF2P1420117	A	G	3	0.01191	0.01191	2.1017	2.1017	0.8671	0
20	55717167	BICF2P1424199	G	A	3	0.01191	0.01233	2.1027	2.1053	0.3639	1.08
21	51294956	BICF2P709971	A	G	3	0.01191	0.01191	2.0209	2.0209	0.9851	0
29	39888510	BICF2S23550100	G	A	3	0.01191	0.01191	2.0021	2.0021	0.5204	0
34	42010432	BICF2P559936	G	A	3	0.01191	0.01191	0.504	0.504	0.4813	0
21	22295379	BICF2S229230	G	A	3	0.01192	0.1815	0.4845	0.522	0.073	61.78
9	3873847	BICF2P1206077	A	G	3	0.01193	0.01193	0.5161	0.5161	0.3769	0
21	27849631	BICF2P566669	G	A	3	0.01193	0.01193	1.8859	1.8859	0.8431	0
1	120370996	BICF2S2344037	G	A	3	0.01194	0.01194	0.4779	0.4779	0.7431	0
4	50805776	BICF2S2311092	G	A	2	0.01196	0.01196	2.2898	2.2898	0.7701	0
33	19809575	BICF2P1048963	A	T	3	0.01197	0.01197	2.5523	2.5523	0.9679	0
34	13477200	BICF2S2344817	G	A	3	0.01197	0.04486	0.5021	0.5249	0.2774	22.02
21	36331693	BICF2P1463062	G	A	3	0.01198	0.06768	0.5141	0.4666	0.1209	52.67
21	36629367	BICF2P77946	C	A	3	0.01198	0.06768	0.5141	0.4666	0.1209	52.67
11	20577123	BICF2P209873	G	A	2	0.01199	0.01199	2.2826	2.2826	0.8573	0
15	52460227	BICF2S23340047	G	A	2	0.012	0.07401	2.9783	2.912	0.1695	47.03
6	57126391	BICF2G630573754	A	G	2	0.01201	0.01201	5.2389	5.2389	0.8936	0
25	18072608	BICF2P429109	G	A	2	0.01201	0.8321	0.4157	0.7942	0.0616	71.38
36	4646185	BICF2P974507	A	G	2	0.01202	0.01202	0.2051	0.2051	0.6069	0
23	9043536	BICF2P590290	A	G	2	0.01204	0.01204	0.2453	0.2453	0.6348	0
24	6983172	BICF2S23153402	A	G	3	0.01205	0.01205	1.9847	1.9847	0.7414	0
15	29193004	BICF2P980038	A	G	3	0.01206	0.01206	2.0523	2.0523	0.7497	0
4	73657653	BICF2S23346783	G	A	2	0.01207	0.01207	5.1006	5.1006	0.4403	0
29	24955091	BICF2G630624059	G	A	2	0.01207	0.01207	3.1478	3.1478	0.4261	0
27	27411747	TIGRP2P351281_rs8921244	A	G	3	0.01209	0.01209	1.9441	1.9441	0.7961	0
18	31995698	BICF2P634943	G	A	3	0.0121	0.0121	2.8767	2.8767	0.8893	0
18	47516600	BICF2G630691900	A	G	2	0.0121	0.0121	4.7214	4.7214	0.4772	0
27	5164623	BICF2G630138124	A	C	2	0.01211	0.01211	3.8066	3.8066	0.5124	0
18	25520612	BICF2S23248047	G	A	3	0.01212	0.01212	2.0507	2.0507	0.9983	0
2	21967946	BICF2P673234	A	T	2	0.01213	0.01213	0.4905	0.4905	0.4437	0
32	20799356	BICF2G630594583	A	G	3	0.01213	0.1142	2.1638	2.3249	0.0838	59.66
14	29365733	BICF2S23045191	A	C	2	0.01214	0.04131	3.1224	3.0555	0.2299	30.61
10	69944055	BICF2P1109223	G	A	3	0.01216	0.01216	1.9384	1.9384	0.9648	0
12	8429601	BICF2P503619	G	A	3	0.01216	0.01216	2.1416	2.1416	0.6143	0
18	25978962	BICF2P134266	A	G	3	0.01217	0.01217	2.0115	2.0115	0.8283	0
6	57306645	BICF2G630573684	A	G	2	0.0122	0.2127	3.0674	2.7695	0.0718	69.16
18	18101279	TIGRP2P240132_rs8929703	G	A	3	0.0122	0.0122	0.5234	0.5234	0.7371	0
20	8999826	BICF2P832743	A	G	3	0.0122	0.0122	2.6973	2.6973	0.6771	0
12	47453841	BICF2P561487	A	G	3	0.01221	0.01221	0.3202	0.3202	0.8902	0
16	55558669	TIGRP2P222435_rs8797112	A	C	3	0.01221	0.322	0.4461	0.5798	0.1121	54.31
1	30148033	TIGRP2P868_rs8587119	C	A	2	0.01222	0.01222	2.56	2.56	0.4862	0
6	18193815	BICF2G630166142	A	C	3	0.01222	0.01222	0.518	0.518	0.8621	0
6	18210957	BICF2G630166164	A	G	3	0.01222	0.01222	0.518	0.518	0.8621	0
18	40025690	BICF2P56734	G	A	2	0.01222	0.01222	0.4674	0.4674	0.7714	0
36	7661460	BICF2P219355	A	T	3	0.01222	0.1375	0.4869	0.4537	0.0436	68.07
24	9991165	BICF2G630513042	A	G	2	0.01223	0.01223	4.9281	4.9281	0.5188	0
32	20814058	BICF2G630594574	A	T	3	0.01223	0.01223	0.4963	0.4963	0.8781	0
12	33151400	BICF2S23424588	A	G	3	0.01225	0.01225	2.1622	2.1622	0.4944	0
32	24622534	BICF2G630590951	A	G	3	0.01226	0.9368	2.6185	1.0884	0.0064	80.19
7	66437531	BICF2G630565363	C	A	2	0.01227	0.03637	3.6522	3.7835	0.2226	32.77
4	34028627	BICF2P1125829	A	G	3	0.01229	0.01229	0.4801	0.4801	0.5864	0
5	22573520	BICF2P378795	A	G	3	0.01229	0.06327	1.9317	2.4495	0.0705	62.3
19	18504629	BICF2P169329	A	G	3	0.01229	0.06246	2.1259	2.6067	0.2038	37.12
24	42599269	BICF2S23738438	A	G	3	0.01229	0.01308	2.3764	2.3738	0.3624	1.47
33	11900553	BICF2G630248357	A	C	2	0.01229	0.01229	4.2138	4.2138	0.7542	0
15	55580768	BICF2G630426251	A	G	2	0.01231	0.01231	0.2801	0.2801	0.5808	0
23	22042177	TIGRP2P302178_rs8693541	G	A	3	0.01231	0.03226	0.4312	0.4331	0.2588	26.02
12	6002700	BICF2P1457458	A	G	3	0.01232	0.2892	2.3053	2.2874	0.0054	80.88
22	20885399	BICF2P741085	A	G	2	0.01232	0.1926	2.7149	3.6376	0.0203	81.44
33	19414182	BICF2P303461	A	G	2	0.01232	0.01331	3.4356	3.4442	0.3115	2.36
35	17290698	BICF2P1032755	A	G	2	0.01232	0.01232	0.3251	0.3251	0.6925	0
13	26669790	BICF2G630616268	A	G	2	0.01233	0.08575	4.2607	3.7129	0.2375	28.34
26	32082078	BICF2P299687	G	A	3	0.01233	0.01233	2.7201	2.7201	0.4221	0
36	23908693	BICF2G630759043	A	G	2	0.01234	0.01234	0.3	0.3	0.4706	0
25	45189398	BICF2G630103917	A	G	3	0.01235	0.01235	0.5054	0.5054	0.464	0
32	21568247	BICF2P61886	A	G	2	0.01236	0.01236	2.9201	2.9201	0.4875	0
3	88172792	BICF2G630354969	A	G	2	0.01237	0.01237	2.4519	2.4519	0.3536	0
38	11684867	BICF2S23724888	A	C	3	0.01237	0.01237	2.246	2.246	0.6301	0
2	14263890	BICF2P526412	A	G	2	0.01239	0.2885	0.2965	0.3514	0.0483	74.36
27	37483628	TIGRP2P354504_rs8577266	G	A	2	0.0124	0.0124	2.3366	2.3366	0.5727	0
9	49438586	BICF2P1215354	G	A	3	0.01241	0.01241	0.4873	0.4873	0.9082	0
36	9079761	BICF2P1359390	A	G	3	0.01242	0.01242	0.4089	0.4089	0.3955	0
25	12090409	TIGRP2P324413_rs8916192	A	G	2	0.01246	0.01246	2.3908	2.3908	0.9355	0
3	57178980	BICF2P543344	A	G	2	0.01247	0.01247	0.1775	0.1775	0.967	0
26	32118687	BICF2S23339078	G	A	3	0.01247	0.01247	2.0806	2.0806	0.9012	0
30	10756299	BICF2P1321254	G	A	2	0.01249	0.1805	2.7916	4.1148	0.0213	81.13
13	28245780	BICF2G630617296	A	C	3	0.0125	0.1233	2.1864	2.1007	0.1158	53.62
13	40116822	BICF2P333167	G	C	2	0.0125	0.0125	0.3541	0.3541	0.9014	0
23	13917729	BICF2G630388318	G	C	3	0.01253	0.06148	1.9767	2.0353	0.1912	39.57
25	22394156	TIGRP2P326326_rs8928566	A	G	3	0.01253	0.01253	0.4717	0.4717	0.434	0
2	17276751	BICF2G630673820	A	G	2	0.01254	0.01254	0.4816	0.4816	0.579	0
8	45035041	TIGRP2P113989_rs9210338	A	G	2	0.01254	0.01254	0.1811	0.1811	0.5849	0
20	58855989	BICF2G630445249	A	G	2	0.01254	0.01254	4.1859	4.1859	0.599	0
22	40130065	BICF2G630330358	A	G	3	0.01254	0.02081	2.2507	2.254	0.3227	11.59
2	17101178	BICF2P1214471	A	C	2	0.01255	0.01255	0.4801	0.4801	0.5829	0
4	15113154	BICF2P1079013	G	A	3	0.01255	0.01255	0.4753	0.4753	0.6052	0
15	10840388	BICF2S23061111	A	G	3	0.01256	0.01256	0.4318	0.4318	0.9821	0
18	54419119	TIGRP2P257487_rs8554595	A	G	3	0.01256	0.01256	0.4895	0.4895	0.6697	0
1	102986732	BICF2P211578	G	A	3	0.01257	0.01257	2.5897	2.5897	0.4179	0
27	37470646	BICF2P1268296	A	G	2	0.01257	0.01257	2.3679	2.3679	0.5998	0
7	68750024	BICF2P929039	A	G	2	0.01258	0.01258	0.3541	0.3541	0.5442	0
13	27822412	BICF2G630617037	G	A	2	0.01258	0.08296	0.4769	0.4131	0.123	57.97
19	31164178	BICF2P378453	G	A	3	0.0126	0.0341	0.459	0.4384	0.2214	33.69
22	52470973	BICF2S24414346	A	G	3	0.0126	0.03406	0.5177	0.5109	0.2726	23.07
12	6045882	TIGRP2P167629_rs8879565	G	A	3	0.01261	0.1673	2.2418	2.2058	0.0459	67.55
27	35297966	TIGRP2P353983_rs9032284	G	A	2	0.01262	0.01262	2.4661	2.4661	0.7085	0
1	102743336	BICF2P290776	G	A	3	0.01263	0.01263	0.3752	0.3752	0.4762	0
21	17581227	BICF2S23260680	A	C	3	0.01263	0.01606	2.573	2.5948	0.3373	7.97
25	7111462	TIGRP2P336179_rs8563051	A	G	2	0.01263	0.01263	0.4801	0.4801	0.9607	0
9	50301756	BICF2P1402973	A	G	3	0.01264	0.07946	0.4497	0.4031	0.0802	60.37
12	3330515	BICF2P216886	G	A	2	0.01264	0.01264	2.1729	2.1729	0.6431	0
12	3398122	TIGRP2P155154_rs9063782	A	G	2	0.01264	0.01264	2.1729	2.1729	0.6431	0
6	21074771	BICF2P856602	G	A	3	0.01266	0.01266	1.992	1.992	0.4869	0
10	64251818	BICF2P1031533	C	A	3	0.01266	0.03968	1.9663	2.3299	0.1542	46.51
13	13961864	BICF2P858215	C	G	2	0.01266	0.01266	2.6473	2.6473	0.6066	0
30	34525364	BICF2P1443979	A	G	2	0.01266	0.01266	2.8751	2.8751	0.4035	0
18	12223097	BICF2P1223098	A	G	2	0.01267	0.02534	2.9816	3.0412	0.2596	21.33
23	12949058	BICF2G630388815	A	C	2	0.01268	0.01268	0.2605	0.2605	0.334	0
30	20325320	BICF2G630408483	G	A	2	0.01268	0.02809	2.3794	2.3451	0.2677	18.61
32	37211582	BICF2P445347	A	G	2	0.01269	0.01269	4.8325	4.8325	0.882	0
7	24689877	BICF2P653051	C	A	2	0.0127	0.09632	0.3671	0.3164	0.1029	62.4
36	25671906	BICF2P1149130	G	A	2	0.01271	0.04526	2.3691	2.627	0.2424	26.81
10	9242091	BICF2P1058753	G	A	3	0.01272	0.01272	0.476	0.476	0.8602	0
4	79496733	BICF2G630171005	T	A	3	0.01275	0.02697	2.1134	2.121	0.3218	11.8
30	34443700	BICF2G630400106	A	T	2	0.01275	0.1685	0.3056	0.2782	0.053	73.29
9	9352952	TIGRP2P244100_rs8584979	G	A	3	0.01278	0.4018	1.9498	1.5279	0.0593	64.61
30	14852312	BICF2S2295827	A	G	3	0.01278	0.2491	2.114	1.9716	0.0609	64.27
2	86241506	BICF2S23026661	A	C	3	0.01279	0.07432	0.4949	0.5145	0.1881	40.16
21	52149997	BICF2S23029514	G	A	3	0.01279	0.08339	2.096	2.7713	0.0829	59.84
10	9040255	BICF2P248110	A	G	3	0.01282	0.01282	0.4944	0.4944	0.7846	0
12	9816934	TIGRP2P168445_rs9168588	A	G	3	0.01282	0.01282	2.1778	2.1778	0.9209	0
16	55322938	BICF2S23528314	A	G	3	0.01282	0.01282	1.9552	1.9552	0.8846	0
24	40998250	BICF2S23116882	T	A	3	0.01282	0.01282	2.149	2.149	0.4359	0
37	27123546	BICF2G630129626	A	G	3	0.01282	0.01282	0.4487	0.4487	0.9825	0
14	36365526	BICF2G630527209	G	A	2	0.01283	0.06819	5.8587	5.3069	0.2099	36.39
5	21496276	BICF2P401528	A	G	2	0.01284	0.01284	3.5399	3.5399	0.3687	0
14	61748469	BICF2S23223974	G	A	2	0.01284	0.04522	0.3315	0.3238	0.2062	37.41
9	8541186	BICF2P28358	A	G	3	0.01286	0.01286	2.2346	2.2346	0.3779	0
10	8009531	BICF2S23444133	A	C	3	0.01286	0.02068	0.5057	0.5072	0.3322	9.26
20	57754428	BICF2G630445879	G	A	3	0.01287	0.01287	2.2443	2.2443	0.651	0
25	21941233	TIGRP2P326173_rs8527028	A	G	2	0.01287	0.01685	2.0831	2.0696	0.3085	3.56
11	70153334	BICF2P1239507	C	A	3	0.01289	0.01289	2.6348	2.6348	0.3901	0
6	30281444	BICF2P1410071	G	A	3	0.0129	0.0129	2.3175	2.3175	0.4517	0
10	15871322	BICF2S23137905	A	G	3	0.0129	0.0129	2.5716	2.5716	0.3825	0
26	20461129	BICF2S2368845	A	G	2	0.0129	0.08564	0.3864	0.416	0.2028	38.34
25	20977402	BICF2P336834	G	A	3	0.01293	0.6415	2.1143	1.3769	0.0189	74.8
31	32441941	BICF2P572846	A	G	3	0.01293	0.01293	1.9063	1.9063	0.7149	0
8	47322976	BICF2P538222	C	A	3	0.01294	0.01294	0.5192	0.5192	0.788	0
25	45093136	BICF2P408515	T	A	3	0.01294	0.01294	2.1261	2.1261	0.4226	0
39	114265876	BICF2P389225	A	G	2	0.01294	0.06422	0.2693	0.2816	0.1984	39.54
12	16524085	BICF2P21205	G	A	2	0.01295	0.03866	0.2297	0.2251	0.224	32.35
5	77040668	BICF2S23011045	A	G	2	0.01296	0.01296	0.2554	0.2554	0.9915	0
9	54408431	BICF2P1007163	G	A	3	0.01297	0.02087	2.0957	2.0791	0.3344	8.71
7	8867959	BICF2S23055489	A	G	2	0.01298	0.01298	2.8517	2.8517	0.6971	0
32	26592073	BICF2S23650760	C	A	3	0.013	0.1899	1.9318	1.6696	0.1613	45.19
34	38863184	BICF2P159346	A	T	3	0.01301	0.01301	0.5041	0.5041	0.5239	0
2	51717099	BICF2P78530	A	G	2	0.01302	0.01302	2.8258	2.8258	0.3788	0
8	41257715	BICF2P348859	C	A	3	0.01302	0.1451	0.522	0.5704	0.1481	47.64
2	41808758	BICF2P889334	G	A	2	0.01303	0.01303	2.9846	2.9846	0.733	0
10	29121420	BICF2G630480618	G	A	3	0.01305	0.01305	1.9036	1.9036	0.7411	0
2	8947204	BICF2P1431169	A	G	2	0.01306	0.01306	0.4208	0.4208	0.7975	0
16	39699066	TIGRP2P215124_rs9139688	A	C	3	0.01306	0.03701	0.3744	0.3509	0.2315	31.66
10	71446224	BICF2G630492949	A	G	3	0.01307	0.01307	0.418	0.418	0.6375	0
31	39614935	BICF2S23748215	G	A	3	0.01307	0.03022	0.4631	0.471	0.2996	17.03
21	36512128	BICF2P1035110	A	G	3	0.01308	0.135	0.5065	0.4088	0.0205	74.29
6	30675469	BICF2P30466	C	A	3	0.01309	0.06756	2.3763	2.3838	0.1639	44.71
29	9006763	BICF2P1153270	A	T	2	0.0131	0.0131	2.8665	2.8665	0.7011	0
33	7970376	BICF2P62563	A	G	2	0.0131	0.1587	0.3544	0.3058	0.0503	73.89
15	30097495	BICF2G630434820	G	A	3	0.01311	0.01311	2.0871	2.0871	0.3875	0
3	71736803	BICF2G630347836	G	A	3	0.01312	0.01312	0.5147	0.5147	0.5238	0
8	16333665	BICF2S23710495	G	A	2	0.01312	0.01312	0.3199	0.3199	0.8768	0
36	25440346	BICF2P952394	G	A	2	0.01312	0.2021	2.0464	1.8384	0.1215	58.3
6	14719405	BICF2P20799	A	G	2	0.01313	0.01313	2.7845	2.7845	0.9168	0
10	61995287	BICF2P729624	A	G	3	0.01313	0.01313	2.6803	2.6803	0.7216	0
25	6817356	BICF2P814961	C	A	2	0.01313	0.01665	0.3783	0.3754	0.2986	7.43
30	27442899	BICF2P490501	C	A	2	0.01314	0.01314	0.1438	0.1438	0.5183	0
7	61274791	BICF2P308536	A	G	2	0.01316	0.01316	0.4092	0.4092	0.9975	0
15	14922884	BICF2G630443190	G	A	2	0.01316	0.01316	2.1153	2.1153	0.6657	0
32	27789110	BICF2P801030	A	G	2	0.01316	0.2661	2.086	1.8024	0.1033	62.32
25	47045452	BICF2S23330496	G	A	3	0.01317	0.01317	0.4992	0.4992	0.4807	0
21	36426942	BICF2P1378502	A	G	3	0.01318	0.1144	0.5103	0.4409	0.0504	66.53
39	13872276	BICF2S2293575	A	G	3	0.01318	0.01318	0.3987	0.3987	0.6457	0
2	76592447	BICF2P216262	A	G	2	0.0132	0.0132	2.9656	2.9656	0.8655	0
6	73148302	TIGRP2P88331_rs8709844	A	G	3	0.01321	0.1191	0.527	0.5585	0.163	44.87
20	34198257	BICF2P292564	G	A	3	0.01321	0.4179	0.4635	0.5831	0.0202	74.37
21	27624278	BICF2G630649511	G	A	2	0.01321	0.01321	3.0155	3.0155	0.9608	0
32	38747306	BICF2S23759312	A	G	2	0.01321	0.01321	3.3797	3.3797	0.7553	0
3	47657671	BICF2G630341809	A	G	2	0.01322	0.01322	2.9922	2.9922	0.7839	0
15	52157199	BICF2P428876	G	A	2	0.01322	0.01322	3.1095	3.1095	0.5717	0
18	22086559	BICF2S23117356	G	C	2	0.01323	0.01323	0.3109	0.3109	0.3939	0
21	36386891	BICF2P159153	C	A	3	0.01323	0.07068	0.517	0.4685	0.1195	52.92
21	36621055	BICF2P1390408	G	C	3	0.01323	0.1788	0.5067	0.4246	0.0137	76.68
19	55839615	BICF2P637032	A	G	2	0.01324	0.01324	3.0014	3.0014	0.5432	0
35	13274021	BICF2S2375523	A	G	2	0.01324	0.01324	0.3452	0.3452	0.4572	0
9	58527653	BICF2S23236317	G	C	2	0.01325	0.01325	0.284	0.284	0.3384	0
14	24560463	BICF2P1409061	A	G	3	0.01326	0.01326	0.4971	0.4971	0.7168	0
29	33669506	BICF2G630629895	A	G	3	0.01328	0.07202	1.9835	3.6956	0.0117	77.5
20	57739836	TIGRP2P277801_rs8660894	A	G	3	0.01331	0.03423	0.4868	0.5023	0.2993	17.1
11	20174069	BICF2G630295685	A	G	3	0.01332	0.01332	2.0633	2.0633	0.439	0
15	6392636	BICF2P1015402	C	A	2	0.01332	0.01332	2.1928	2.1928	0.3381	0
22	14343687	BICF2P990632	G	A	2	0.01334	0.01334	0.463	0.463	0.9417	0
10	9242137	BICF2P1058754	G	A	3	0.01335	0.01335	0.4815	0.4815	0.434	0
6	16942840	BICF2S22944684	A	G	3	0.01336	0.01336	0.4839	0.4839	0.6824	0
18	10977306	BICF2P412390	A	G	2	0.01336	0.6158	2.2273	1.6099	0.007	86.24
1	109757153	BICF2P477714	A	G	2	0.01337	0.01337	4.4761	4.4761	0.364	0
33	18082768	BICF2P82576	A	C	2	0.01338	0.01338	4.0663	4.0663	0.9443	0
4	81754131	BICF2G630173114	G	A	3	0.01339	0.01339	2.5056	2.5056	0.3685	0
3	77284846	BICF2P254094	G	A	3	0.0134	0.1856	0.4452	0.4511	0.036	69.92
21	44264426	BICF2P602992	G	A	3	0.0134	0.0134	2.0631	2.0631	0.5643	0
23	19129433	BICF2P1172507	A	G	2	0.0134	0.07088	0.2654	0.2764	0.187	42.57
24	10589856	BICF2P1417802	G	A	3	0.0134	0.01894	2.0498	2.0361	0.3463	5.71
3	35288824	BICF2G630106037	G	A	2	0.01341	0.01341	0.3168	0.3168	0.5391	0
12	9421464	BICF2S23449912	G	A	2	0.01341	0.01341	3.2724	3.2724	0.8584	0
18	54764043	BICF2P426574	A	C	2	0.01341	0.01341	2.9351	2.9351	0.9924	0
38	21741267	BICF2P818655	G	A	3	0.01341	0.01341	2.0104	2.0104	0.4908	0
4	31042475	BICF2S23352229	A	G	3	0.01342	0.01342	2.4493	2.4493	0.9138	0
22	40321763	BICF2G630330436	G	A	2	0.01342	0.01342	2.3072	2.3072	0.9146	0
15	13936639	BICF2G630443436	G	A	3	0.01343	0.01343	1.9769	1.9769	0.6773	0
18	39021704	TIGRP2P249700_rs8623651	A	G	2	0.01343	0.0978	4.1895	3.9181	0.1588	49.64
25	47056719	BICF2S23629859	G	A	3	0.01343	0.08853	1.9251	1.9276	0.1603	45.37
3	20985086	BICF2P926553	G	A	2	0.01345	0.01345	3.021	3.021	0.4402	0
12	3200401	BICF2P949624	A	G	3	0.01345	0.01345	2.0689	2.0689	0.8769	0
14	52394811	BICF2P801949	A	G	3	0.01345	0.01345	0.4364	0.4364	0.8287	0
1	44904641	BICF2P45134	G	A	2	0.01346	0.01346	2.3634	2.3634	0.8446	0
10	29581019	BICF2G630480855	A	G	3	0.01346	0.01346	0.4922	0.4922	0.7116	0
25	45286299	BICF2G630104011	A	G	3	0.01346	0.2322	0.5051	0.5897	0.1007	56.44
37	27351894	BICF2G630129875	A	G	3	0.01347	0.01347	0.4474	0.4474	0.7381	0
29	16400287	TIGRP2P365396_rs8669973	A	C	3	0.01348	0.01348	1.9726	1.9726	0.9423	0
7	81822437	BICF2G63086819	A	C	2	0.01349	0.04365	2.7266	2.6483	0.2398	27.62
9	6022410	BICF2P1294857	G	A	3	0.01349	0.01349	1.9519	1.9519	0.6117	0
12	10937045	BICF2P727947	A	C	3	0.01351	0.4734	0.5169	0.6688	0.02	74.45
22	16700232	BICF2G630319213	A	G	2	0.01351	0.06284	0.302	0.3029	0.1853	43.01
38	21677959	BICF2S23030206	G	A	3	0.01351	0.01351	0.3858	0.3858	0.62	0
1	122279752	BICF2P75428	A	G	3	0.01352	0.1799	2.0432	1.9218	0.0679	62.83
3	81684553	BICF2P188465	A	C	3	0.01352	0.01584	2.7667	2.7594	0.3529	4
25	29485983	BICF2G63095302	A	G	2	0.01353	0.119	0.3366	0.3088	0.0918	64.82
3	89224916	BICF2G630356112	A	T	2	0.01354	0.01354	3.495	3.495	0.396	0
1	30555843	BICF2S23722397	A	G	3	0.01356	0.01356	0.4687	0.4687	0.9326	0
5	68927781	BICF2S23528026	T	A	3	0.01356	0.1645	0.4467	0.4638	0.1053	55.58
8	45052559	BICF2P1412297	A	G	2	0.01357	0.01357	0.1453	0.1453	0.3637	0
15	52003659	BICF2G630427330	A	G	3	0.01357	0.01357	0.4623	0.4623	0.9354	0
27	36077564	BICF2P1161369	A	T	3	0.01358	0.3168	2.2818	1.7133	0.2134	35.25
30	35350245	BICF2G630399602	A	G	2	0.01358	0.01358	2.7668	2.7668	0.3225	0
4	86730730	BICF2G630177714	A	G	2	0.01359	0.1728	2.1108	3.4182	0.024	80.38
7	18877587	BICF2P1463790	A	G	2	0.01359	0.01359	0.2593	0.2593	0.8136	0
4	71071593	BICF2P445861	A	G	3	0.0136	0.04896	0.5097	0.3848	0.1041	55.81
11	18043650	BICF2P351614	A	G	3	0.0136	0.0136	2.5168	2.5168	0.9558	0
13	16858375	BICF2P1303880	G	A	3	0.0136	0.07384	0.5221	0.5178	0.1695	43.65
14	55314181	BICF2P1126847	G	A	2	0.0136	0.0136	3.2815	3.2815	0.402	0
24	43698463	TIGRP2P320128_rs8729997	G	A	3	0.0136	0.0136	0.3821	0.3821	0.4839	0
32	16011608	BICF2S23323161	G	A	3	0.0136	0.0136	0.4466	0.4466	0.3833	0
1	95988193	BICF2P311595	A	T	2	0.01361	0.01361	5.0848	5.0848	0.8443	0
18	4824662	TIGRP2P238123_rs9108034	G	A	3	0.01361	0.05793	0.4926	0.5136	0.2901	19.19
18	17554358	BICF2P711756	A	G	3	0.01361	0.01361	1.99	1.99	0.9958	0
23	54606608	BICF2P434381	A	G	3	0.01361	0.1076	0.3865	0.3085	0.0778	60.83
26	3362050	BICF2P1326641	A	G	2	0.01361	0.01361	2.3361	2.3361	0.8654	0
13	20977731	BICF2G630611231	G	A	2	0.01362	0.01362	2.1222	2.1222	0.8085	0
15	14825871	BICF2G630443238	A	G	3	0.01362	0.03088	1.9586	2.0289	0.2824	20.91
23	13006583	BICF2P349247	A	G	3	0.01363	0.1083	2.4819	2.3725	0.1249	51.93
28	32059012	BICF2P1122577	A	G	2	0.01363	0.01363	3.4791	3.4791	0.3912	0
33	19856283	BICF2G63081641	G	A	3	0.01363	0.01363	2.338	2.338	0.7673	0
10	41274006	BICF2G630486842	G	A	2	0.01364	0.01364	2.774	2.774	0.6013	0
20	6385743	BICF2P1369712	G	A	3	0.01364	0.01364	2.5958	2.5958	0.9599	0
22	54427736	TIGRP2P296169_rs8538639	A	C	3	0.01364	0.01364	0.4109	0.4109	0.8135	0
26	3481755	BICF2P1208214	G	C	2	0.01364	0.01364	2.3126	2.3126	0.6964	0
32	13926790	BICF2S23245369	A	G	2	0.01368	0.01368	2.4776	2.4776	0.8114	0
1	7373455	BICF2G630708423	A	G	3	0.0137	0.0137	2.3807	2.3807	0.4191	0
12	11043687	BICF2P1001901	A	C	2	0.01371	0.01371	0.3545	0.3545	0.5214	0
2	73682972	TIGRP2P29911_rs8569849	G	A	3	0.01373	0.01373	0.429	0.429	0.5138	0
12	33085017	BICF2P832455	C	A	3	0.01375	0.01375	2.1835	2.1835	0.5409	0
4	72693962	BICF2P975727	G	A	3	0.01377	0.01377	0.483	0.483	0.3793	0
24	25168170	BICF2P846194	G	A	2	0.01377	0.01377	0.45	0.45	0.5059	0
24	37711968	BICF2P1440059	G	A	2	0.01378	0.01378	0.3632	0.3632	0.6999	0
9	6085552	BICF2S23413605	G	A	3	0.0138	0.0138	1.9891	1.9891	0.7032	0
13	7618781	BICF2G630603545	A	G	3	0.0138	0.0138	2.167	2.167	0.9391	0
20	6298046	BICF2G630228053	G	A	2	0.01381	0.01381	0.4075	0.4075	0.7056	0
34	14137133	BICF2P20041	A	C	2	0.01382	0.2237	2.4294	2.0666	0.1378	54.59
1	38009680	BICF2G630719866	C	G	2	0.01383	0.01383	0.312	0.312	0.7693	0
24	42702105	BICF2P844642	A	C	2	0.01383	0.01383	0.3333	0.3333	0.4421	0
15	10392668	TIGRP2P194920_rs9091137	A	G	3	0.01384	0.2491	1.9494	2.0689	0.0139	76.63
25	16651959	BICF2G630467422	A	G	2	0.01384	0.08953	3.3931	3.2213	0.1691	47.12
18	26134574	BICF2P278995	A	G	3	0.01386	0.01386	0.4868	0.4868	0.6192	0
12	3532765	BICF2P423570	A	C	3	0.01387	0.3082	2.4143	1.967	0.0416	68.56
20	6607131	BICF2G630228324	A	G	3	0.01387	0.03891	0.5023	0.5167	0.2825	20.89
10	7315649	BICF2P1080176	G	A	3	0.01388	0.01388	0.5282	0.5282	0.8614	0
32	40043909	BICF2P1324008	G	A	3	0.01388	0.04386	0.4401	0.4243	0.2134	35.26
16	41588876	TIGRP2P215857_rs9041228	G	A	3	0.0139	0.0139	0.5062	0.5062	0.6313	0
20	30155289	BICF2S23738486	C	A	3	0.0139	0.0139	1.9675	1.9675	0.3681	0
26	3351443	BICF2P367906	A	C	2	0.0139	0.0139	2.3779	2.3779	0.4629	0
4	85618541	BICF2G630176482	A	G	3	0.01393	0.01854	2.113	2.1473	0.326	10.79
21	11020874	BICF2P961274	A	C	2	0.01393	0.1216	0.4522	0.3448	0.074	68.68
31	20183266	BICF2P181434	A	G	3	0.01393	0.04282	2.1415	2.4898	0.2228	33.4
16	30451050	BICF2G630109802	G	A	3	0.01395	0.0165	2.4067	2.4642	0.3433	6.48
19	18434833	BICF2G63039154	G	A	3	0.01395	0.01395	0.4288	0.4288	0.7435	0
25	44059468	BICF2S23234381	G	A	3	0.01397	0.01397	0.5224	0.5224	0.6636	0
29	12559984	BICF2S23655545	A	G	3	0.01397	0.02418	2.552	2.7757	0.29	19.21
5	31187132	BICF2G63034170	G	A	3	0.01401	0.1818	0.4936	0.4749	0.0902	58.44
12	3676757	TIGRP2P155274_rs9002014	A	G	3	0.01401	0.2025	1.9649	1.6859	0.16	45.42
30	18058654	BICF2P1102871	C	A	3	0.01401	0.01401	0.5118	0.5118	0.5778	0
15	7237167	BICF2P1333884	G	A	3	0.01402	0.01402	0.4988	0.4988	0.4497	0
31	24901180	BICF2S2301813	A	C	2	0.01403	0.01403	4.8357	4.8357	0.3699	0
2	22811426	BICF2P417157	A	G	3	0.01405	0.01405	2.1762	2.1762	0.8157	0
25	17466510	BICF2G630466796	A	G	3	0.01405	0.2489	0.4586	0.5152	0.1509	47.12
1	92725422	BICF2P971082	A	G	2	0.01408	0.1206	0.3189	0.3052	0.1016	62.68
15	37533835	BICF2P275764	A	C	3	0.01409	0.0249	2.0226	2.2244	0.2877	19.74
8	22489180	BICF2P143241	G	A	2	0.0141	0.0141	0.3911	0.3911	0.9167	0
30	11339960	BICF2G630410555	G	A	2	0.0141	0.0141	2.9013	2.9013	0.4798	0
10	62501024	BICF2S23538026	G	A	3	0.01411	0.01411	2.0169	2.0169	0.5422	0
23	10259066	BICF2P1012364	A	C	3	0.01412	0.01412	0.4855	0.4855	0.6116	0
15	9177228	BICF2P35368	A	G	3	0.01413	0.1013	2.3241	2.1251	0.1817	41.37
34	25772144	BICF2P987966	G	A	2	0.01413	0.04868	3.8422	3.658	0.2385	28.01
17	49384415	BICF2P925868	A	G	2	0.01414	0.01414	0.2997	0.2997	0.8978	0
18	16819375	BICF2S23724142	A	C	3	0.01414	0.01414	2.1596	2.1596	0.8866	0
29	4653479	BICF2G630621508	A	C	2	0.01414	0.07992	2.2721	2.7664	0.1668	47.69
1	33579833	BICF2G630716870	A	G	3	0.01415	0.1251	2.1201	2.0359	0.1592	45.58
14	52511206	BICF2S22937751	G	A	3	0.01415	0.01415	0.4639	0.4639	0.4015	0
1	118182875	BICF2P429500	A	T	3	0.01417	0.01417	2.0095	2.0095	0.8204	0
20	34293823	BICF2P151861	A	C	2	0.01417	0.2469	0.4354	0.5032	0.103	62.39
13	24788438	BICF2P698619	C	A	2	0.01418	0.01418	2.473	2.473	0.5477	0
1	68956747	BICF2P295505	A	G	3	0.01419	0.01419	0.4201	0.4201	0.5486	0
2	35433193	BICF2S235801	A	G	2	0.01419	0.01419	0.2608	0.2608	0.6389	0
8	45989368	BICF2P1282598	G	A	3	0.01419	0.04059	0.5083	0.4709	0.2348	30.99
28	40130484	TIGRP2P361954_rs8579423	A	G	3	0.01419	0.01419	0.4748	0.4748	0.4044	0
1	75669411	TIGRP2P8766_rs8790687	G	A	3	0.01421	0.03112	2.0868	2.1769	0.3168	13.01
4	38733555	BICF2P656402	G	A	3	0.01422	0.01422	0.5021	0.5021	0.5085	0
16	22329087	BICF2P1445599	A	G	2	0.01422	0.2674	3.3634	3.9689	0.0131	83.76
19	46900481	BICF2P889618	G	A	2	0.01422	0.02184	0.2914	0.2836	0.2829	13.26
34	33615133	BICF2S2336106	G	A	3	0.01423	0.1343	2.1188	1.9308	0.2152	34.91
35	14417742	BICF2G630774438	A	G	3	0.01423	0.01423	0.3959	0.3959	0.5764	0
6	11569936	TIGRP2P77653_rs9032601	A	G	2	0.01424	0.01424	4.3552	4.3552	0.5572	0
18	50630567	BICF2P553598	A	G	3	0.01424	0.2039	1.9277	1.7454	0.0884	58.77
7	67567100	BICF2P1213198	G	C	3	0.01425	0.01425	0.5121	0.5121	0.6466	0
15	9831697	BICF2S23049722	G	A	2	0.01425	0.01425	0.4727	0.4727	0.5198	0
12	63193550	BICF2S23437297	A	G	3	0.01426	0.06105	0.5131	0.3678	0.0592	64.62
15	19368994	BICF2P426671	A	G	2	0.01426	0.01426	3.4521	3.4521	0.5331	0
12	9405965	BICF2P244886	A	G	2	0.01428	0.01428	3.1064	3.1064	0.8198	0
21	7946724	BICF2G630658803	A	G	3	0.01428	0.01438	0.5057	0.5054	0.3669	0.26
1	123318271	BICF2S23529425	G	A	3	0.01429	0.2713	1.9985	1.7217	0.0823	59.96
9	4272356	BICF2P1303684	C	A	3	0.01429	0.04406	0.5253	0.5438	0.2856	20.19
39	27658097	BICF2G630532773	G	A	2	0.01429	0.3312	0.3693	0.4022	0.022	80.94
6	32113806	BICF2S23526203	A	C	3	0.01432	0.01432	0.4942	0.4942	0.4038	0
17	23274590	BICF2S23243894	G	C	2	0.01433	0.01433	2.7834	2.7834	0.966	0
17	47887345	BICF2G630205873	A	G	3	0.01434	0.01434	2.0864	2.0864	0.8327	0
6	73463101	BICF2P875072	C	A	2	0.01435	0.01435	2.7613	2.7613	0.9783	0
29	19100679	BICF2S2314606	A	T	3	0.01435	0.116	0.4648	0.4693	0.2094	36.04
7	66174129	BICF2P878272	G	A	2	0.01436	0.01436	2.2988	2.2988	0.4221	0
9	36314602	BICF2P881745	A	G	3	0.01436	0.01436	1.8976	1.8976	0.3914	0
33	11960079	BICF2G630248379	A	C	3	0.01436	0.01436	0.4933	0.4933	0.4126	0
20	6579987	BICF2G630228310	A	G	3	0.01437	0.01437	0.5169	0.5169	0.6507	0
21	14506249	BICF2G630655442	A	G	3	0.01437	0.01437	1.917	1.917	0.6845	0
[truncated: 108,997 more rows]

## Sheet: forest plots
Maltese	BICF2P178662	BICF2P22942	BICF2P608380	BICF2P738783	BICF2G630168244	TIGRP2P203665_rs8954494
Case	19	19	19	15	2	12
	1	3	1	5	20	8
Control	40	61	55	60	48	3
	30	9	15	10	22	67
	A	A	G	C	A	A
	G	G	A	A	T	G
chihuahua
Case	26	27	31	29	27	7
	6	5	1	3	3	23
Control	12	17	12	17	16	1
	6	1	6	1	2	17
	A	A	G	C	A	A
	G	G	A	A	T	G
Pug
Case	62	5	59	8	57	6
	2	59	5	56	7	56
Control	45	46	42	50	79	3
	33	42	46	36	9	69
	A	A	G	C	A	A
	G	G	A	A	T	G

## Sheet: Haplotype analysis
LOCUS	HAPLOTYPE	F_A	F_U	CHISQ	DF	P	chr	Position start	Position Stop	SNPS
WIN66237	OMNIBUS	NA	NA	19.17	9	0.02378	chr4	71355295	71506894	BICF2P597221|BICF2P746182|BICF2P1304640|BICF2S23029984|TIGRP2P64362_rs9196005
WIN66237	GCGAG	0.09091	0.3277	4.742	1	0.02943	chr4	71355295	71506894	BICF2P597221|BICF2P746182|BICF2P1304640|BICF2S23029984|TIGRP2P64362_rs9196005
WIN66237	AAGAG	0	0.07216	1.679	1	0.195	chr4	71355295	71506894	BICF2P597221|BICF2P746182|BICF2P1304640|BICF2S23029984|TIGRP2P64362_rs9196005
WIN66237	GAGAG	0	0.04695	1.071	1	0.3007	chr4	71355295	71506894	BICF2P597221|BICF2P746182|BICF2P1304640|BICF2S23029984|TIGRP2P64362_rs9196005
WIN66237	ACAAG	0	0.03226	0.7274	1	0.3937	chr4	71355295	71506894	BICF2P597221|BICF2P746182|BICF2P1304640|BICF2S23029984|TIGRP2P64362_rs9196005
WIN66237	GAAGG	0.04545	0.0736	0.2121	1	0.6451	chr4	71355295	71506894	BICF2P597221|BICF2P746182|BICF2P1304640|BICF2S23029984|TIGRP2P64362_rs9196005
WIN66237	GAGAA	0.04545	0.0005885	2.982	1	0.08417	chr4	71355295	71506894	BICF2P597221|BICF2P746182|BICF2P1304640|BICF2S23029984|TIGRP2P64362_rs9196005
WIN66237	ACAAA	0.04545	0.000855	2.896	1	0.08878	chr4	71355295	71506894	BICF2P597221|BICF2P746182|BICF2P1304640|BICF2S23029984|TIGRP2P64362_rs9196005
WIN66237	AAAAA	0.04545	0	3.185	1	0.07433	chr4	71355295	71506894	BICF2P597221|BICF2P746182|BICF2P1304640|BICF2S23029984|TIGRP2P64362_rs9196005
WIN66237	AAGGA	0	0.01443	0.321	1	0.571	chr4	71355295	71506894	BICF2P597221|BICF2P746182|BICF2P1304640|BICF2S23029984|TIGRP2P64362_rs9196005
WIN66237	GAAGA	0.7273	0.4315	5.844	1	0.01563	chr4	71355295	71506894	BICF2P597221|BICF2P746182|BICF2P1304640|BICF2S23029984|TIGRP2P64362_rs9196005
WIN66238	OMNIBUS	NA	NA	17.01	7	0.0173	chr4	71395966	71535354	BICF2P746182|BICF2P1304640|BICF2S23029984|TIGRP2P64362_rs9196005|BICF2S23427487
WIN66238	CGAGA	0.09532	0.3143	3.986	1	0.04589	chr4	71395966	71535354	BICF2P746182|BICF2P1304640|BICF2S23029984|TIGRP2P64362_rs9196005|BICF2S23427487
WIN66238	CAAAA	0.04766	0	3.373	1	0.06626	chr4	71395966	71535354	BICF2P746182|BICF2P1304640|BICF2S23029984|TIGRP2P64362_rs9196005|BICF2S23427487
WIN66238	AGAGG	0	0.1284	2.989	1	0.08385	chr4	71395966	71535354	BICF2P746182|BICF2P1304640|BICF2S23029984|TIGRP2P64362_rs9196005|BICF2S23427487
WIN66238	CAAGG	0	0.04286	0.9299	1	0.3349	chr4	71395966	71535354	BICF2P746182|BICF2P1304640|BICF2S23029984|TIGRP2P64362_rs9196005|BICF2S23427487
WIN66238	AAGGG	0.04766	0.07163	0.1503	1	0.6983	chr4	71395966	71535354	BICF2P746182|BICF2P1304640|BICF2S23029984|TIGRP2P64362_rs9196005|BICF2S23427487
WIN66238	AGAAG	0.0468	0.0002043	3.237	1	0.07201	chr4	71395966	71535354	BICF2P746182|BICF2P1304640|BICF2S23029984|TIGRP2P64362_rs9196005|BICF2S23427487
WIN66238	AGGAG	0.0008551	0.01429	0.2632	1	0.6079	chr4	71395966	71535354	BICF2P746182|BICF2P1304640|BICF2S23029984|TIGRP2P64362_rs9196005|BICF2S23427487
WIN66238	AAGAG	0.7617	0.4284	7.176	1	0.00739	chr4	71395966	71535354	BICF2P746182|BICF2P1304640|BICF2S23029984|TIGRP2P64362_rs9196005|BICF2S23427487
WIN66239	OMNIBUS	NA	NA	19.92	7	0.005741	chr4	71453193	71548419	BICF2P1304640|BICF2S23029984|TIGRP2P64362_rs9196005|BICF2S23427487|BICF2P678040
WIN66239	GAGAA	0.09091	0.3143	4.332	1	0.03741	chr4	71453193	71548419	BICF2P1304640|BICF2S23029984|TIGRP2P64362_rs9196005|BICF2S23427487|BICF2P678040
WIN66239	AAAAC	0.09091	0	6.505	1	0.01076	chr4	71453193	71548419	BICF2P1304640|BICF2S23029984|TIGRP2P64362_rs9196005|BICF2S23427487|BICF2P678040
WIN66239	GAGGC	0	0.1284	3.13	1	0.07688	chr4	71453193	71548419	BICF2P1304640|BICF2S23029984|TIGRP2P64362_rs9196005|BICF2S23427487|BICF2P678040
WIN66239	AAGGC	0	0.04286	0.9746	1	0.3235	chr4	71453193	71548419	BICF2P1304640|BICF2S23029984|TIGRP2P64362_rs9196005|BICF2S23427487|BICF2P678040
WIN66239	AGGGC	0.04545	0.07164	0.1878	1	0.6648	chr4	71453193	71548419	BICF2P1304640|BICF2S23029984|TIGRP2P64362_rs9196005|BICF2S23427487|BICF2P678040
WIN66239	GAAGC	0.04545	0.0002081	3.142	1	0.07629	chr4	71453193	71548419	BICF2P1304640|BICF2S23029984|TIGRP2P64362_rs9196005|BICF2S23427487|BICF2P678040
WIN66239	GGAGC	0	0.01429	0.3177	1	0.573	chr4	71453193	71548419	BICF2P1304640|BICF2S23029984|TIGRP2P64362_rs9196005|BICF2S23427487|BICF2P678040
WIN66239	AGAGC	0.7273	0.4284	5.982	1	0.01445	chr4	71453193	71548419	BICF2P1304640|BICF2S23029984|TIGRP2P64362_rs9196005|BICF2S23427487|BICF2P678040
WIN66240	OMNIBUS	NA	NA	19.07	6	0.004048	chr4	71464086	71553303	BICF2S23029984|TIGRP2P64362_rs9196005|BICF2S23427487|BICF2P678040|BICF2P908999
WIN66240	AGAAA	0.09091	0.3143	4.332	1	0.03741	chr4	71464086	71553303	BICF2S23029984|TIGRP2P64362_rs9196005|BICF2S23427487|BICF2P678040|BICF2P908999
WIN66240	AGGCA	0	0.07143	1.662	1	0.1974	chr4	71464086	71553303	BICF2S23029984|TIGRP2P64362_rs9196005|BICF2S23427487|BICF2P678040|BICF2P908999
WIN66240	AAACG	0.06755	0	4.806	1	0.02836	chr4	71464086	71553303	BICF2S23029984|TIGRP2P64362_rs9196005|BICF2S23427487|BICF2P678040|BICF2P908999
WIN66240	AGGCG	0	0.09919	2.36	1	0.1245	chr4	71464086	71553303	BICF2S23029984|TIGRP2P64362_rs9196005|BICF2S23427487|BICF2P678040|BICF2P908999
WIN66240	GGGCG	0.04545	0.07224	0.1953	1	0.6586	chr4	71464086	71553303	BICF2S23029984|TIGRP2P64362_rs9196005|BICF2S23427487|BICF2P678040|BICF2P908999
WIN66240	AAGCG	0.06882	0.0008103	4.613	1	0.03173	chr4	71464086	71553303	BICF2S23029984|TIGRP2P64362_rs9196005|BICF2S23427487|BICF2P678040|BICF2P908999
WIN66240	GAGCG	0.7273	0.442	5.449	1	0.01957	chr4	71464086	71553303	BICF2S23029984|TIGRP2P64362_rs9196005|BICF2S23427487|BICF2P678040|BICF2P908999
WIN66241	OMNIBUS	NA	NA	14.73	5	0.01157	chr4	71506894	71604786	TIGRP2P64362_rs9196005|BICF2S23427487|BICF2P678040|BICF2P908999|BICF2P134197
WIN66241	GGCAG	0	0.07143	1.659	1	0.1978	chr4	71506894	71604786	TIGRP2P64362_rs9196005|BICF2S23427487|BICF2P678040|BICF2P908999|BICF2P134197
WIN66241	GGCGG	0	0.1	2.377	1	0.1231	chr4	71506894	71604786	TIGRP2P64362_rs9196005|BICF2S23427487|BICF2P678040|BICF2P908999|BICF2P134197
WIN66241	GAAAA	0.09107	0.3143	4.319	1	0.0377	chr4	71506894	71604786	TIGRP2P64362_rs9196005|BICF2S23427487|BICF2P678040|BICF2P908999|BICF2P134197
WIN66241	AACGA	0.04557	0	3.225	1	0.07253	chr4	71506894	71604786	TIGRP2P64362_rs9196005|BICF2S23427487|BICF2P678040|BICF2P908999|BICF2P134197
WIN66241	GGCGA	0.04553	0.07143	0.1838	1	0.6681	chr4	71506894	71604786	TIGRP2P64362_rs9196005|BICF2S23427487|BICF2P678040|BICF2P908999|BICF2P134197
WIN66241	AGCGA	0.8178	0.4429	9.442	1	0.002121	chr4	71506894	71604786	TIGRP2P64362_rs9196005|BICF2S23427487|BICF2P678040|BICF2P908999|BICF2P134197
WIN66242	OMNIBUS	NA	NA	14.38	6	0.02564	chr4	71535354	71613873	BICF2S23427487|BICF2P678040|BICF2P908999|BICF2P134197|BICF2P1323511
WIN66242	GCGGG	0	0.07088	1.645	1	0.1996	chr4	71535354	71613873	BICF2S23427487|BICF2P678040|BICF2P908999|BICF2P134197|BICF2P1323511
WIN66242	AAAAG	0.09107	0.313	4.279	1	0.03858	chr4	71535354	71613873	BICF2S23427487|BICF2P678040|BICF2P908999|BICF2P134197|BICF2P1323511
WIN66242	GCGAG	0.04554	0.07224	0.1937	1	0.6599	chr4	71535354	71613873	BICF2S23427487|BICF2P678040|BICF2P908999|BICF2P134197|BICF2P1323511
WIN66242	GCAGA	0	0.07156	1.662	1	0.1973	chr4	71535354	71613873	BICF2S23427487|BICF2P678040|BICF2P908999|BICF2P134197|BICF2P1323511
WIN66242	GCGGA	0.003437	0.02748	0.4544	1	0.5002	chr4	71535354	71613873	BICF2S23427487|BICF2P678040|BICF2P908999|BICF2P134197|BICF2P1323511
WIN66242	ACGAA	0.04552	0	3.216	1	0.07293	chr4	71535354	71613873	BICF2S23427487|BICF2P678040|BICF2P908999|BICF2P134197|BICF2P1323511
WIN66242	GCGAA	0.8144	0.4448	9.172	1	0.002458	chr4	71535354	71613873	BICF2S23427487|BICF2P678040|BICF2P908999|BICF2P134197|BICF2P1323511
WIN66243	OMNIBUS	NA	NA	14.26	6	0.02681	chr4	71548419	71630098	BICF2P678040|BICF2P908999|BICF2P134197|BICF2P1323511|BICF2P1431787
WIN66243	CGGGG	0	0.0707	1.644	1	0.1998	chr4	71548419	71630098	BICF2P678040|BICF2P908999|BICF2P134197|BICF2P1323511|BICF2P1431787
WIN66243	AAAGG	0.09091	0.3143	4.332	1	0.03741	chr4	71548419	71630098	BICF2P678040|BICF2P908999|BICF2P134197|BICF2P1323511|BICF2P1431787
WIN66243	CAGAG	0	0.07143	1.662	1	0.1974	chr4	71548419	71630098	BICF2P678040|BICF2P908999|BICF2P134197|BICF2P1323511|BICF2P1431787
WIN66243	CGGAG	0	0.0293	0.6592	1	0.4168	chr4	71548419	71630098	BICF2P678040|BICF2P908999|BICF2P134197|BICF2P1323511|BICF2P1431787
WIN66243	CGAAG	0.09626	0.01429	3.436	1	0.0638	chr4	71548419	71630098	BICF2P678040|BICF2P908999|BICF2P134197|BICF2P1323511|BICF2P1431787
WIN66243	CGAGC	0.04545	0.07215	0.1942	1	0.6594	chr4	71548419	71630098	BICF2P678040|BICF2P908999|BICF2P134197|BICF2P1323511|BICF2P1431787
WIN66243	CGAAC	0.7674	0.4278	7.721	1	0.005457	chr4	71548419	71630098	BICF2P678040|BICF2P908999|BICF2P134197|BICF2P1323511|BICF2P1431787
WIN66244	OMNIBUS	NA	NA	15.07	8	0.05783	chr4	71553303	71662985	BICF2P908999|BICF2P134197|BICF2P1323511|BICF2P1431787|TIGRP2P64420_rs8801014
WIN66244	GGGGA	0	0.01429	0.3177	1	0.573	chr4	71553303	71662985	BICF2P908999|BICF2P134197|BICF2P1323511|BICF2P1431787|TIGRP2P64420_rs8801014
WIN66244	AAGGA	0.09091	0.3143	4.332	1	0.03741	chr4	71553303	71662985	BICF2P908999|BICF2P134197|BICF2P1323511|BICF2P1431787|TIGRP2P64420_rs8801014
WIN66244	GAAGA	0.04545	0	3.217	1	0.07289	chr4	71553303	71662985	BICF2P908999|BICF2P134197|BICF2P1323511|BICF2P1431787|TIGRP2P64420_rs8801014
WIN66244	GGGGC	0	0.05624	1.292	1	0.2556	chr4	71553303	71662985	BICF2P908999|BICF2P134197|BICF2P1323511|BICF2P1431787|TIGRP2P64420_rs8801014
WIN66244	AGAGC	0	0.07143	1.662	1	0.1974	chr4	71553303	71662985	BICF2P908999|BICF2P134197|BICF2P1323511|BICF2P1431787|TIGRP2P64420_rs8801014
WIN66244	GGAGC	0	0.02948	0.6634	1	0.4154	chr4	71553303	71662985	BICF2P908999|BICF2P134197|BICF2P1323511|BICF2P1431787|TIGRP2P64420_rs8801014
WIN66244	GAAGC	0.04917	0.01429	0.9211	1	0.3372	chr4	71553303	71662985	BICF2P908999|BICF2P134197|BICF2P1323511|BICF2P1431787|TIGRP2P64420_rs8801014
WIN66244	GAGCC	0.04545	0.07234	0.1965	1	0.6576	chr4	71553303	71662985	BICF2P908999|BICF2P134197|BICF2P1323511|BICF2P1431787|TIGRP2P64420_rs8801014
WIN66244	GAACC	0.769	0.4277	7.804	1	0.005212	chr4	71553303	71662985	BICF2P908999|BICF2P134197|BICF2P1323511|BICF2P1431787|TIGRP2P64420_rs8801014
WIN66245	OMNIBUS	NA	NA	17.59	10	0.06231	chr4	71604786	71668138	BICF2P134197|BICF2P1323511|BICF2P1431787|TIGRP2P64420_rs8801014|BICF2P986582
WIN66245	GGGCG	0	0.05622	1.292	1	0.2557	chr4	71604786	71668138	BICF2P134197|BICF2P1323511|BICF2P1431787|TIGRP2P64420_rs8801014|BICF2P986582
WIN66245	GAGCG	0	0.02518	0.5648	1	0.4523	chr4	71604786	71668138	BICF2P134197|BICF2P1323511|BICF2P1431787|TIGRP2P64420_rs8801014|BICF2P986582
WIN66245	AAGCG	0	0.01461	0.325	1	0.5686	chr4	71604786	71668138	BICF2P134197|BICF2P1323511|BICF2P1431787|TIGRP2P64420_rs8801014|BICF2P986582
WIN66245	AGCCG	0.04545	0.07365	0.2131	1	0.6443	chr4	71604786	71668138	BICF2P134197|BICF2P1323511|BICF2P1431787|TIGRP2P64420_rs8801014|BICF2P986582
WIN66245	AACCG	0.04545	0.01606	0.6413	1	0.4232	chr4	71604786	71668138	BICF2P134197|BICF2P1323511|BICF2P1431787|TIGRP2P64420_rs8801014|BICF2P986582
WIN66245	GGGAA	0	0.01461	0.325	1	0.5686	chr4	71604786	71668138	BICF2P134197|BICF2P1323511|BICF2P1431787|TIGRP2P64420_rs8801014|BICF2P986582
WIN66245	AGGAA	0.09091	0.3127	4.282	1	0.03851	chr4	71604786	71668138	BICF2P134197|BICF2P1323511|BICF2P1431787|TIGRP2P64420_rs8801014|BICF2P986582
WIN66245	AAGAA	0.04545	0.001293	2.787	1	0.09502	chr4	71604786	71668138	BICF2P134197|BICF2P1323511|BICF2P1431787|TIGRP2P64420_rs8801014|BICF2P986582
WIN66245	GAGCA	0	0.07542	1.76	1	0.1846	chr4	71604786	71668138	BICF2P134197|BICF2P1323511|BICF2P1431787|TIGRP2P64420_rs8801014|BICF2P986582
WIN66245	AAGCA	0.04754	0	3.366	1	0.06655	chr4	71604786	71668138	BICF2P134197|BICF2P1323511|BICF2P1431787|TIGRP2P64420_rs8801014|BICF2P986582
WIN66245	AACCA	0.7252	0.4103	6.645	1	0.009944	chr4	71604786	71668138	BICF2P134197|BICF2P1323511|BICF2P1431787|TIGRP2P64420_rs8801014|BICF2P986582
WIN66246	OMNIBUS	NA	NA	19.34	9	0.02242	chr4	71613873	71695867	BICF2P1323511|BICF2P1431787|TIGRP2P64420_rs8801014|BICF2P986582|BICF2P761581
WIN66246	GGCGA	0	0.05665	1.302	1	0.2538	chr4	71613873	71695867	BICF2P1323511|BICF2P1431787|TIGRP2P64420_rs8801014|BICF2P986582|BICF2P761581
WIN66246	AGCGA	0	0.03986	0.9045	1	0.3416	chr4	71613873	71695867	BICF2P1323511|BICF2P1431787|TIGRP2P64420_rs8801014|BICF2P986582|BICF2P761581
WIN66246	GCCGA	0.04545	0.07371	0.214	1	0.6437	chr4	71613873	71695867	BICF2P1323511|BICF2P1431787|TIGRP2P64420_rs8801014|BICF2P986582|BICF2P761581
WIN66246	ACCGA	0.04545	0.01548	0.6792	1	0.4099	chr4	71613873	71695867	BICF2P1323511|BICF2P1431787|TIGRP2P64420_rs8801014|BICF2P986582|BICF2P761581
WIN66246	GGAAA	0	0.01429	0.3177	1	0.573	chr4	71613873	71695867	BICF2P1323511|BICF2P1431787|TIGRP2P64420_rs8801014|BICF2P986582|BICF2P761581
WIN66246	AGCAA	0.09091	0	6.505	1	0.01076	chr4	71613873	71695867	BICF2P1323511|BICF2P1431787|TIGRP2P64420_rs8801014|BICF2P986582|BICF2P761581
WIN66246	GGAAT	0.09091	0.3125	4.277	1	0.03863	chr4	71613873	71695867	BICF2P1323511|BICF2P1431787|TIGRP2P64420_rs8801014|BICF2P986582|BICF2P761581
WIN66246	AGAAT	0.04545	0.001794	2.64	1	0.1042	chr4	71613873	71695867	BICF2P1323511|BICF2P1431787|TIGRP2P64420_rs8801014|BICF2P986582|BICF2P761581
WIN66246	AGCAT	0.004966	0.07491	1.494	1	0.2215	chr4	71613873	71695867	BICF2P1323511|BICF2P1431787|TIGRP2P64420_rs8801014|BICF2P986582|BICF2P761581
WIN66246	ACCAT	0.6769	0.4108	4.752	1	0.02927	chr4	71613873	71695867	BICF2P1323511|BICF2P1431787|TIGRP2P64420_rs8801014|BICF2P986582|BICF2P761581
WIN66247	OMNIBUS	NA	NA	14.67	7	0.04043	chr4	71630098	71765411	BICF2P1431787|TIGRP2P64420_rs8801014|BICF2P986582|BICF2P761581|BICF2P137063
WIN66247	GCGAA	0	0.01429	0.3177	1	0.573	chr4	71630098	71765411	BICF2P1431787|TIGRP2P64420_rs8801014|BICF2P986582|BICF2P761581|BICF2P137063
WIN66247	GCAAA	0.09091	0	6.505	1	0.01076	chr4	71630098	71765411	BICF2P1431787|TIGRP2P64420_rs8801014|BICF2P986582|BICF2P761581|BICF2P137063
WIN66247	GAATA	0.1364	0.3143	2.678	1	0.1018	chr4	71630098	71765411	BICF2P1431787|TIGRP2P64420_rs8801014|BICF2P986582|BICF2P761581|BICF2P137063
WIN66247	GCGAC	0	0.08133	1.907	1	0.1673	chr4	71630098	71765411	BICF2P1431787|TIGRP2P64420_rs8801014|BICF2P986582|BICF2P761581|BICF2P137063
WIN66247	CCGAC	0.09091	0.0901	0.000133	1	0.9908	chr4	71630098	71765411	BICF2P1431787|TIGRP2P64420_rs8801014|BICF2P986582|BICF2P761581|BICF2P137063
WIN66247	GAAAC	0	0.01429	0.3177	1	0.573	chr4	71630098	71765411	BICF2P1431787|TIGRP2P64420_rs8801014|BICF2P986582|BICF2P761581|BICF2P137063
WIN66247	GCATC	0.005026	0.07582	1.514	1	0.2186	chr4	71630098	71765411	BICF2P1431787|TIGRP2P64420_rs8801014|BICF2P986582|BICF2P761581|BICF2P137063
WIN66247	CCATC	0.6768	0.4099	4.783	1	0.02875	chr4	71630098	71765411	BICF2P1431787|TIGRP2P64420_rs8801014|BICF2P986582|BICF2P761581|BICF2P137063
WIN66248	OMNIBUS	NA	NA	10.79	5	0.05576	chr4	71662985	71771551	TIGRP2P64420_rs8801014|BICF2P986582|BICF2P761581|BICF2P137063|BICF2P235645
WIN66248	AATAA	0.1364	0.3143	2.678	1	0.1018	chr4	71662985	71771551	TIGRP2P64420_rs8801014|BICF2P986582|BICF2P761581|BICF2P137063|BICF2P235645
WIN66248	CGAAG	0.003247	0.01429	0.1772	1	0.6738	chr4	71662985	71771551	TIGRP2P64420_rs8801014|BICF2P986582|BICF2P761581|BICF2P137063|BICF2P235645
WIN66248	CAAAG	0.09091	0	6.505	1	0.01076	chr4	71662985	71771551	TIGRP2P64420_rs8801014|BICF2P986582|BICF2P761581|BICF2P137063|BICF2P235645
WIN66248	CGACG	0.08766	0.1714	0.9142	1	0.339	chr4	71662985	71771551	TIGRP2P64420_rs8801014|BICF2P986582|BICF2P761581|BICF2P137063|BICF2P235645
WIN66248	AAACG	0	0.01429	0.3177	1	0.573	chr4	71662985	71771551	TIGRP2P64420_rs8801014|BICF2P986582|BICF2P761581|BICF2P137063|BICF2P235645
WIN66248	CATCG	0.6818	0.4857	2.586	1	0.1078	chr4	71662985	71771551	TIGRP2P64420_rs8801014|BICF2P986582|BICF2P761581|BICF2P137063|BICF2P235645
WIN66249	OMNIBUS	NA	NA	10.79	5	0.05576	chr4	71668138	71787492	BICF2P986582|BICF2P761581|BICF2P137063|BICF2P235645|BICF2P182029
WIN66249	ATAAG	0.1364	0.3143	2.678	1	0.1018	chr4	71668138	71787492	BICF2P986582|BICF2P761581|BICF2P137063|BICF2P235645|BICF2P182029
WIN66249	GAAGA	0.003247	0.01429	0.1772	1	0.6738	chr4	71668138	71787492	BICF2P986582|BICF2P761581|BICF2P137063|BICF2P235645|BICF2P182029
WIN66249	AAAGA	0.09091	0	6.505	1	0.01076	chr4	71668138	71787492	BICF2P986582|BICF2P761581|BICF2P137063|BICF2P235645|BICF2P182029
WIN66249	GACGA	0.08766	0.1714	0.9142	1	0.339	chr4	71668138	71787492	BICF2P986582|BICF2P761581|BICF2P137063|BICF2P235645|BICF2P182029
WIN66249	AACGA	0	0.01429	0.3177	1	0.573	chr4	71668138	71787492	BICF2P986582|BICF2P761581|BICF2P137063|BICF2P235645|BICF2P182029
WIN66249	ATCGA	0.6818	0.4857	2.586	1	0.1078	chr4	71668138	71787492	BICF2P986582|BICF2P761581|BICF2P137063|BICF2P235645|BICF2P182029
WIN66250	OMNIBUS	NA	NA	10.6	4	0.03147	chr4	71695867	71828232	BICF2P761581|BICF2P137063|BICF2P235645|BICF2P182029|BICF2P430370
WIN66250	TAAGA	0.1364	0.3143	2.678	1	0.1018	chr4	71695867	71828232	BICF2P761581|BICF2P137063|BICF2P235645|BICF2P182029|BICF2P430370
WIN66250	TCGAA	0	0.07143	1.662	1	0.1974	chr4	71695867	71828232	BICF2P761581|BICF2P137063|BICF2P235645|BICF2P182029|BICF2P430370
WIN66250	AAGAG	0.09893	0.01429	3.598	1	0.05786	chr4	71695867	71828232	BICF2P761581|BICF2P137063|BICF2P235645|BICF2P182029|BICF2P430370
WIN66250	ACGAG	0.08289	0.1857	1.309	1	0.2525	chr4	71695867	71828232	BICF2P761581|BICF2P137063|BICF2P235645|BICF2P182029|BICF2P430370
WIN66250	TCGAG	0.6818	0.4143	4.801	1	0.02844	chr4	71695867	71828232	BICF2P761581|BICF2P137063|BICF2P235645|BICF2P182029|BICF2P430370
WIN66251	OMNIBUS	NA	NA	7.679	4	0.1041	chr4	71765411	71832283	BICF2P137063|BICF2P235645|BICF2P182029|BICF2P430370|BICF2P1290245
WIN66251	AAGAA	0.1377	0.3143	2.613	1	0.106	chr4	71765411	71832283	BICF2P137063|BICF2P235645|BICF2P182029|BICF2P430370|BICF2P1290245
WIN66251	CGAAA	0	0.07143	1.646	1	0.1996	chr4	71765411	71832283	BICF2P137063|BICF2P235645|BICF2P182029|BICF2P430370|BICF2P1290245
WIN66251	CGAGA	0.1278	0.1571	0.1124	1	0.7375	chr4	71765411	71832283	BICF2P137063|BICF2P235645|BICF2P182029|BICF2P430370|BICF2P1290245
WIN66251	AGAGG	0.08523	0.01429	2.773	1	0.09588	chr4	71765411	71832283	BICF2P137063|BICF2P235645|BICF2P182029|BICF2P430370|BICF2P1290245
WIN66251	CGAGG	0.6493	0.4429	2.833	1	0.09237	chr4	71765411	71832283	BICF2P137063|BICF2P235645|BICF2P182029|BICF2P430370|BICF2P1290245
WIN66252	OMNIBUS	NA	NA	6.229	4	0.1827	chr4	71771551	71856083	BICF2P235645|BICF2P182029|BICF2P430370|BICF2P1290245|BICF2P1035007
WIN66252	GAGGA	0.6818	0.4429	3.823	1	0.05054	chr4	71771551	71856083	BICF2P235645|BICF2P182029|BICF2P430370|BICF2P1290245|BICF2P1035007
WIN66252	AGAAG	0.1364	0.3143	2.678	1	0.1018	chr4	71771551	71856083	BICF2P235645|BICF2P182029|BICF2P430370|BICF2P1290245|BICF2P1035007
WIN66252	GAAAG	0	0.07143	1.662	1	0.1974	chr4	71771551	71856083	BICF2P235645|BICF2P182029|BICF2P430370|BICF2P1290245|BICF2P1035007
WIN66252	GAGAG	0.1364	0.1571	0.05602	1	0.8129	chr4	71771551	71856083	BICF2P235645|BICF2P182029|BICF2P430370|BICF2P1290245|BICF2P1035007
WIN66252	GAGGG	0.04545	0.01429	0.7647	1	0.3819	chr4	71771551	71856083	BICF2P235645|BICF2P182029|BICF2P430370|BICF2P1290245|BICF2P1035007
WIN66253	OMNIBUS	NA	NA	6.229	4	0.1827	chr4	71787492	71866916	BICF2P182029|BICF2P430370|BICF2P1290245|BICF2P1035007|BICF2P602099
WIN66253	GAAGA	0.1364	0.3143	2.678	1	0.1018	chr4	71787492	71866916	BICF2P182029|BICF2P430370|BICF2P1290245|BICF2P1035007|BICF2P602099
WIN66253	AAAGA	0	0.07143	1.662	1	0.1974	chr4	71787492	71866916	BICF2P182029|BICF2P430370|BICF2P1290245|BICF2P1035007|BICF2P602099
WIN66253	AGGGA	0.04545	0.01429	0.7647	1	0.3819	chr4	71787492	71866916	BICF2P182029|BICF2P430370|BICF2P1290245|BICF2P1035007|BICF2P602099
WIN66253	AGGAG	0.6818	0.4429	3.823	1	0.05054	chr4	71787492	71866916	BICF2P182029|BICF2P430370|BICF2P1290245|BICF2P1035007|BICF2P602099
WIN66253	AGAGG	0.1364	0.1571	0.05602	1	0.8129	chr4	71787492	71866916	BICF2P182029|BICF2P430370|BICF2P1290245|BICF2P1035007|BICF2P602099
WIN66254	OMNIBUS	NA	NA	9.184	6	0.1635	chr4	71828232	71970275	BICF2P430370|BICF2P1290245|BICF2P1035007|BICF2P602099|BICF2P1129979
WIN66254	AAGAG	0.001015	0.02921	0.6059	1	0.4364	chr4	71828232	71970275	BICF2P430370|BICF2P1290245|BICF2P1035007|BICF2P602099|BICF2P1129979
WIN66254	GGGAG	0	0.01429	0.3177	1	0.573	chr4	71828232	71970275	BICF2P430370|BICF2P1290245|BICF2P1035007|BICF2P602099|BICF2P1129979
WIN66254	GAGGG	0.1246	0.1136	0.01963	1	0.8886	chr4	71828232	71970275	BICF2P430370|BICF2P1290245|BICF2P1035007|BICF2P602099|BICF2P1129979
WIN66254	AAGAA	0.1353	0.3565	3.872	1	0.04909	chr4	71828232	71970275	BICF2P430370|BICF2P1290245|BICF2P1035007|BICF2P602099|BICF2P1129979
WIN66254	GGGAA	0.04545	0	3.217	1	0.07289	chr4	71828232	71970275	BICF2P430370|BICF2P1290245|BICF2P1035007|BICF2P602099|BICF2P1129979
WIN66254	GGAGA	0.6818	0.4429	3.823	1	0.05054	chr4	71828232	71970275	BICF2P430370|BICF2P1290245|BICF2P1035007|BICF2P602099|BICF2P1129979
WIN66254	GAGGA	0.01174	0.0435	0.4877	1	0.485	chr4	71828232	71970275	BICF2P430370|BICF2P1290245|BICF2P1035007|BICF2P602099|BICF2P1129979
WIN66255	OMNIBUS	NA	NA	9.757	8	0.2825	chr4	71832283	71998209	BICF2P1290245|BICF2P1035007|BICF2P602099|BICF2P1129979|BICF2P910266
WIN66255	AGAGG	0	0.0183	0.4079	1	0.523	chr4	71832283	71998209	BICF2P1290245|BICF2P1035007|BICF2P602099|BICF2P1129979|BICF2P910266
WIN66255	GGAGG	0	0.01445	0.3211	1	0.5709	chr4	71832283	71998209	BICF2P1290245|BICF2P1035007|BICF2P602099|BICF2P1129979|BICF2P910266
WIN66255	AGGGG	0.05233	0.05952	0.01585	1	0.8998	chr4	71832283	71998209	BICF2P1290245|BICF2P1035007|BICF2P602099|BICF2P1129979|BICF2P910266
WIN66255	AGAAG	0.1289	0.2971	2.475	1	0.1157	chr4	71832283	71998209	BICF2P1290245|BICF2P1035007|BICF2P602099|BICF2P1129979|BICF2P910266
WIN66255	GGAAG	0.04549	0	3.183	1	0.07439	chr4	71832283	71998209	BICF2P1290245|BICF2P1035007|BICF2P602099|BICF2P1129979|BICF2P910266
WIN66255	AGGAG	0.0006957	0.044	0.9647	1	0.326	chr4	71832283	71998209	BICF2P1290245|BICF2P1035007|BICF2P602099|BICF2P1129979|BICF2P910266
WIN66255	AGGGA	0.08344	0.05539	0.2251	1	0.6352	chr4	71832283	71998209	BICF2P1290245|BICF2P1035007|BICF2P602099|BICF2P1129979|BICF2P910266
WIN66255	AGAAA	0.00684	0.06337	1.128	1	0.2882	chr4	71832283	71998209	BICF2P1290245|BICF2P1035007|BICF2P602099|BICF2P1129979|BICF2P910266
WIN66255	GAGAA	0.6823	0.4478	3.669	1	0.05544	chr4	71832283	71998209	BICF2P1290245|BICF2P1035007|BICF2P602099|BICF2P1129979|BICF2P910266
WIN66256	OMNIBUS	NA	NA	7.13	10	0.7132	chr4	71856083	72036647	BICF2P1035007|BICF2P602099|BICF2P1129979|BICF2P910266|BICF2S23320214
WIN66256	AGGGC	0	0.01429	0.3177	1	0.573	chr4	71856083	72036647	BICF2P1035007|BICF2P602099|BICF2P1129979|BICF2P910266|BICF2S23320214
WIN66256	GGGGC	0.04545	0.0427	0.003063	1	0.9559	chr4	71856083	72036647	BICF2P1035007|BICF2P602099|BICF2P1129979|BICF2P910266|BICF2S23320214
WIN66256	GAAGC	0.001918	0.01444	0.232	1	0.63	chr4	71856083	72036647	BICF2P1035007|BICF2P602099|BICF2P1129979|BICF2P910266|BICF2S23320214
WIN66256	GAAAC	0	0.07143	1.662	1	0.1974	chr4	71856083	72036647	BICF2P1035007|BICF2P602099|BICF2P1129979|BICF2P910266|BICF2S23320214
WIN66256	GAGGG	0	0.01429	0.3177	1	0.573	chr4	71856083	72036647	BICF2P1035007|BICF2P602099|BICF2P1129979|BICF2P910266|BICF2S23320214
WIN66256	GGGGG	0	0.01444	0.3213	1	0.5708	chr4	71856083	72036647	BICF2P1035007|BICF2P602099|BICF2P1129979|BICF2P910266|BICF2S23320214
WIN66256	GAAGG	0.1789	0.2852	0.9842	1	0.3212	chr4	71856083	72036647	BICF2P1035007|BICF2P602099|BICF2P1129979|BICF2P910266|BICF2S23320214
WIN66256	GGAGG	0.000992	0.04317	0.9309	1	0.3346	chr4	71856083	72036647	BICF2P1035007|BICF2P602099|BICF2P1129979|BICF2P910266|BICF2S23320214
WIN66256	GAGAG	0.000992	0.0146	0.2763	1	0.5992	chr4	71856083	72036647	BICF2P1035007|BICF2P602099|BICF2P1129979|BICF2P910266|BICF2S23320214
WIN66256	GGGAG	0.08992	0.05683	0.3026	1	0.5822	chr4	71856083	72036647	BICF2P1035007|BICF2P602099|BICF2P1129979|BICF2P910266|BICF2S23320214
WIN66256	AGAAG	0.6818	0.4286	4.296	1	0.0382	chr4	71856083	72036647	BICF2P1035007|BICF2P602099|BICF2P1129979|BICF2P910266|BICF2S23320214
WIN66257	OMNIBUS	NA	NA	7.662	8	0.4671	chr4	71866916	72060429	BICF2P602099|BICF2P1129979|BICF2P910266|BICF2S23320214|BICF2P453414
WIN66257	GGGCG	0.04551	0.05766	0.04759	1	0.8273	chr4	71866916	72060429	BICF2P602099|BICF2P1129979|BICF2P910266|BICF2S23320214|BICF2P453414
WIN66257	AAACG	0.0007457	0.07746	1.769	1	0.1835	chr4	71866916	72060429	BICF2P602099|BICF2P1129979|BICF2P910266|BICF2S23320214|BICF2P453414
WIN66257	AGGGG	0.02221	0.02145	0.0004535	1	0.983	chr4	71866916	72060429	BICF2P602099|BICF2P1129979|BICF2P910266|BICF2S23320214|BICF2P453414
WIN66257	GGGGG	0	0.01441	0.3202	1	0.5715	chr4	71866916	72060429	BICF2P602099|BICF2P1129979|BICF2P910266|BICF2S23320214|BICF2P453414
WIN66257	AAGGG	0.1578	0.2813	1.35	1	0.2453	chr4	71866916	72060429	BICF2P602099|BICF2P1129979|BICF2P910266|BICF2S23320214|BICF2P453414
WIN66257	GAGGA	0.0007457	0.04863	1.071	1	0.3008	chr4	71866916	72060429	BICF2P602099|BICF2P1129979|BICF2P910266|BICF2S23320214|BICF2P453414
WIN66257	AGAGA	0	0.01441	0.3202	1	0.5715	chr4	71866916	72060429	BICF2P602099|BICF2P1129979|BICF2P910266|BICF2S23320214|BICF2P453414
WIN66257	GGAGA	0.03026	0.05063	0.1585	1	0.6905	chr4	71866916	72060429	BICF2P602099|BICF2P1129979|BICF2P910266|BICF2S23320214|BICF2P453414
WIN66257	GAAGA	0.7427	0.4341	6.358	1	0.01168	chr4	71866916	72060429	BICF2P602099|BICF2P1129979|BICF2P910266|BICF2S23320214|BICF2P453414
WIN66258	OMNIBUS	NA	NA	7.28	6	0.2957	chr4	71970275	72080093	BICF2P1129979|BICF2P910266|BICF2S23320214|BICF2P453414|TIGRP2P64523_rs9037249
WIN66258	GGCGA	0.04485	0.05718	0.04939	1	0.8241	chr4	71970275	72080093	BICF2P1129979|BICF2P910266|BICF2S23320214|BICF2P453414|TIGRP2P64523_rs9037249
WIN66258	AACGA	0.000739	0.07706	1.758	1	0.1849	chr4	71970275	72080093	BICF2P1129979|BICF2P910266|BICF2S23320214|BICF2P453414|TIGRP2P64523_rs9037249
WIN66258	GGGGA	0.02694	0.04035	0.08386	1	0.7721	chr4	71970275	72080093	BICF2P1129979|BICF2P910266|BICF2S23320214|BICF2P453414|TIGRP2P64523_rs9037249
WIN66258	AGGGA	0.1531	0.2771	1.377	1	0.2406	chr4	71970275	72080093	BICF2P1129979|BICF2P910266|BICF2S23320214|BICF2P453414|TIGRP2P64523_rs9037249
WIN66258	AGGAG	0.000739	0.04821	1.06	1	0.3032	chr4	71970275	72080093	BICF2P1129979|BICF2P910266|BICF2S23320214|BICF2P453414|TIGRP2P64523_rs9037249
WIN66258	GAGAG	0.02713	0.06119	0.3853	1	0.5348	chr4	71970275	72080093	BICF2P1129979|BICF2P910266|BICF2S23320214|BICF2P453414|TIGRP2P64523_rs9037249
WIN66258	AAGAG	0.7465	0.4389	6.314	1	0.01198	chr4	71970275	72080093	BICF2P1129979|BICF2P910266|BICF2S23320214|BICF2P453414|TIGRP2P64523_rs9037249
WIN66259	OMNIBUS	NA	NA	6.853	7	0.4444	chr4	71998209	72132647	BICF2P910266|BICF2S23320214|BICF2P453414|TIGRP2P64523_rs9037249|BICF2P276088
WIN66259	GCGAA	0.02916	0.01044	0.399	1	0.5276	chr4	71998209	72132647	BICF2P910266|BICF2S23320214|BICF2P453414|TIGRP2P64523_rs9037249|BICF2P276088
WIN66259	ACGAA	0	0.07143	1.662	1	0.1974	chr4	71998209	72132647	BICF2P910266|BICF2S23320214|BICF2P453414|TIGRP2P64523_rs9037249|BICF2P276088
WIN66259	GGGAA	0.01805	0.02947	0.08396	1	0.772	chr4	71998209	72132647	BICF2P910266|BICF2S23320214|BICF2P453414|TIGRP2P64523_rs9037249|BICF2P276088
WIN66259	GGAGA	0	0.04286	0.9746	1	0.3235	chr4	71998209	72132647	BICF2P910266|BICF2S23320214|BICF2P453414|TIGRP2P64523_rs9037249|BICF2P276088
WIN66259	AGAGA	0.08916	0.07437	0.05095	1	0.8214	chr4	71998209	72132647	BICF2P910266|BICF2S23320214|BICF2P453414|TIGRP2P64523_rs9037249|BICF2P276088
WIN66259	GCGAG	0.02404	0.06099	0.4623	1	0.4966	chr4	71998209	72132647	BICF2P910266|BICF2S23320214|BICF2P453414|TIGRP2P64523_rs9037249|BICF2P276088
WIN66259	GGGAG	0.156	0.2848	1.465	1	0.2261	chr4	71998209	72132647	BICF2P910266|BICF2S23320214|BICF2P453414|TIGRP2P64523_rs9037249|BICF2P276088
WIN66259	AGAGG	0.6836	0.4256	4.458	1	0.03474	chr4	71998209	72132647	BICF2P910266|BICF2S23320214|BICF2P453414|TIGRP2P64523_rs9037249|BICF2P276088
WIN66260	OMNIBUS	NA	NA	6.875	6	0.3326	chr4	72036647	72165152	BICF2S23320214|BICF2P453414|TIGRP2P64523_rs9037249|BICF2P276088|BICF2S23039331
WIN66260	CGAAG	0	0.06773	1.571	1	0.2101	chr4	72036647	72165152	BICF2S23320214|BICF2P453414|TIGRP2P64523_rs9037249|BICF2P276088|BICF2S23039331
WIN66260	GGAAG	0.02086	0.04421	0.2458	1	0.6201	chr4	72036647	72165152	BICF2S23320214|BICF2P453414|TIGRP2P64523_rs9037249|BICF2P276088|BICF2S23039331
WIN66260	GAGAG	0.07005	0.1023	0.2038	1	0.6516	chr4	72036647	72165152	BICF2S23320214|BICF2P453414|TIGRP2P64523_rs9037249|BICF2P276088|BICF2S23039331
WIN66260	CGAAA	0.04545	0.01429	0.7647	1	0.3819	chr4	72036647	72165152	BICF2S23320214|BICF2P453414|TIGRP2P64523_rs9037249|BICF2P276088|BICF2S23039331
WIN66260	CGAGA	0.007531	0.06084	1.039	1	0.308	chr4	72036647	72165152	BICF2S23320214|BICF2P453414|TIGRP2P64523_rs9037249|BICF2P276088|BICF2S23039331
WIN66260	GGAGA	0.1534	0.2701	1.241	1	0.2653	chr4	72036647	72165152	BICF2S23320214|BICF2P453414|TIGRP2P64523_rs9037249|BICF2P276088|BICF2S23039331
WIN66260	GAGGA	0.7027	0.4405	4.602	1	0.03193	chr4	72036647	72165152	BICF2S23320214|BICF2P453414|TIGRP2P64523_rs9037249|BICF2P276088|BICF2S23039331
WIN66261	OMNIBUS	NA	NA	6.221	4	0.1832	chr4	72060429	72176979	BICF2P453414|TIGRP2P64523_rs9037249|BICF2P276088|BICF2S23039331|BICF2P563602
WIN66261	GAAGG	0.03197	0.1259	1.593	1	0.207	chr4	72060429	72176979	BICF2P453414|TIGRP2P64523_rs9037249|BICF2P276088|BICF2S23039331|BICF2P563602
WIN66261	AGAGG	0.05894	0.08838	0.1942	1	0.6595	chr4	72060429	72176979	BICF2P453414|TIGRP2P64523_rs9037249|BICF2P276088|BICF2S23039331|BICF2P563602
WIN66261	GAAAA	0.04545	0.01429	0.7647	1	0.3819	chr4	72060429	72176979	BICF2P453414|TIGRP2P64523_rs9037249|BICF2P276088|BICF2S23039331|BICF2P563602
WIN66261	GAGAA	0.1498	0.3169	2.334	1	0.1266	chr4	72060429	72176979	BICF2P453414|TIGRP2P64523_rs9037249|BICF2P276088|BICF2S23039331|BICF2P563602
WIN66261	AGGAA	0.7138	0.4545	4.507	1	0.03375	chr4	72060429	72176979	BICF2P453414|TIGRP2P64523_rs9037249|BICF2P276088|BICF2S23039331|BICF2P563602
WIN66262	OMNIBUS	NA	NA	7.582	5	0.1808	chr4	72080093	72206607	TIGRP2P64523_rs9037249|BICF2P276088|BICF2S23039331|BICF2P563602|BICF2S23139947
WIN66262	GGAAG	0.6818	0.4	5.341	1	0.02084	chr4	72080093	72206607	TIGRP2P64523_rs9037249|BICF2P276088|BICF2S23039331|BICF2P563602|BICF2S23139947
WIN66262	AAGGA	0.0009535	0.08691	1.996	1	0.1577	chr4	72080093	72206607	TIGRP2P64523_rs9037249|BICF2P276088|BICF2S23039331|BICF2P563602|BICF2S23139947
WIN66262	GAGGA	0.08996	0.1274	0.2245	1	0.6356	chr4	72080093	72206607	TIGRP2P64523_rs9037249|BICF2P276088|BICF2S23039331|BICF2P563602|BICF2S23139947
WIN66262	AAAAA	0.04545	0.01429	0.7647	1	0.3819	chr4	72080093	72206607	TIGRP2P64523_rs9037249|BICF2P276088|BICF2S23039331|BICF2P563602|BICF2S23139947
WIN66262	AGAAA	0.1809	0.3559	2.382	1	0.1228	chr4	72080093	72206607	TIGRP2P64523_rs9037249|BICF2P276088|BICF2S23039331|BICF2P563602|BICF2S23139947
WIN66262	GGAAA	0.0009535	0.01548	0.2979	1	0.5852	chr4	72080093	72206607	TIGRP2P64523_rs9037249|BICF2P276088|BICF2S23039331|BICF2P563602|BICF2S23139947
WIN66263	OMNIBUS	NA	NA	7.094	4	0.131	chr4	72132647	72234140	BICF2P276088|BICF2S23039331|BICF2P563602|BICF2S23139947|BICF2P995542
WIN66263	AGGAG	0.09091	0.1714	0.8412	1	0.3591	chr4	72132647	72234140	BICF2P276088|BICF2S23039331|BICF2P563602|BICF2S23139947|BICF2P995542
WIN66263	GAAGA	0.6818	0.4	5.341	1	0.02084	chr4	72132647	72234140	BICF2P276088|BICF2S23039331|BICF2P563602|BICF2S23139947|BICF2P995542
WIN66263	AGGAA	0	0.04286	0.9746	1	0.3235	chr4	72132647	72234140	BICF2P276088|BICF2S23039331|BICF2P563602|BICF2S23139947|BICF2P995542
WIN66263	AAAAA	0.04545	0.01429	0.7647	1	0.3819	chr4	72132647	72234140	BICF2P276088|BICF2S23039331|BICF2P563602|BICF2S23139947|BICF2P995542
WIN66263	GAAAA	0.1818	0.3714	2.739	1	0.09795	chr4	72132647	72234140	BICF2P276088|BICF2S23039331|BICF2P563602|BICF2S23139947|BICF2P995542
WIN66264	OMNIBUS	NA	NA	7.627	4	0.1062	chr4	72165152	72263515	BICF2S23039331|BICF2P563602|BICF2S23139947|BICF2P995542|TIGRP2P64612_rs8817362
WIN66264	GGAGC	0.1	0.1714	0.6042	1	0.437	chr4	72165152	72263515	BICF2S23039331|BICF2P563602|BICF2S23139947|BICF2P995542|TIGRP2P64612_rs8817362
WIN66264	AAAAC	0.15	0.3714	3.492	1	0.06166	chr4	72165152	72263515	BICF2S23039331|BICF2P563602|BICF2S23139947|BICF2P995542|TIGRP2P64612_rs8817362
WIN66264	AAGAA	0.7	0.4	5.625	1	0.01771	chr4	72165152	72263515	BICF2S23039331|BICF2P563602|BICF2S23139947|BICF2P995542|TIGRP2P64612_rs8817362
WIN66264	GGAAA	0	0.04286	0.8867	1	0.3464	chr4	72165152	72263515	BICF2S23039331|BICF2P563602|BICF2S23139947|BICF2P995542|TIGRP2P64612_rs8817362
WIN66264	AAAAA	0.05	0.01429	0.9131	1	0.3393	chr4	72165152	72263515	BICF2S23039331|BICF2P563602|BICF2S23139947|BICF2P995542|TIGRP2P64612_rs8817362
WIN66265	OMNIBUS	NA	NA	8.546	5	0.1286	chr4	72176979	72266068	BICF2P563602|BICF2S23139947|BICF2P995542|TIGRP2P64612_rs8817362|BICF2P1144701
WIN66265	GAGCG	0	0.07143	1.513	1	0.2187	chr4	72176979	72266068	BICF2P563602|BICF2S23139947|BICF2P995542|TIGRP2P64612_rs8817362|BICF2P1144701
WIN66265	AAACG	0.15	0.3714	3.492	1	0.06166	chr4	72176979	72266068	BICF2P563602|BICF2S23139947|BICF2P995542|TIGRP2P64612_rs8817362|BICF2P1144701
WIN66265	GAAAG	0	0.04286	0.8867	1	0.3464	chr4	72176979	72266068	BICF2P563602|BICF2S23139947|BICF2P995542|TIGRP2P64612_rs8817362|BICF2P1144701
WIN66265	GAGCA	0.1	0.1	0	1	1	chr4	72176979	72266068	BICF2P563602|BICF2S23139947|BICF2P995542|TIGRP2P64612_rs8817362|BICF2P1144701
WIN66265	AGAAA	0.7	0.4	5.625	1	0.01771	chr4	72176979	72266068	BICF2P563602|BICF2S23139947|BICF2P995542|TIGRP2P64612_rs8817362|BICF2P1144701
WIN66265	AAAAA	0.05	0.01429	0.9131	1	0.3393	chr4	72176979	72266068	BICF2P563602|BICF2S23139947|BICF2P995542|TIGRP2P64612_rs8817362|BICF2P1144701
WIN66266	OMNIBUS	NA	NA	10.66	7	0.1543	chr4	72206607	72287821	BICF2S23139947|BICF2P995542|TIGRP2P64612_rs8817362|BICF2P1144701|BICF2P498483
WIN66266	AGCAA	0.005682	0.01429	0.1026	1	0.7487	chr4	72206607	72287821	BICF2S23139947|BICF2P995542|TIGRP2P64612_rs8817362|BICF2P1144701|BICF2P498483
WIN66266	GAAAA	0.6818	0.4	5.341	1	0.02084	chr4	72206607	72287821	BICF2S23139947|BICF2P995542|TIGRP2P64612_rs8817362|BICF2P1144701|BICF2P498483
WIN66266	AAAAA	0.04545	0	3.217	1	0.07289	chr4	72206607	72287821	BICF2S23139947|BICF2P995542|TIGRP2P64612_rs8817362|BICF2P1144701|BICF2P498483
WIN66266	AGCGG	0	0.07143	1.662	1	0.1974	chr4	72206607	72287821	BICF2S23139947|BICF2P995542|TIGRP2P64612_rs8817362|BICF2P1144701|BICF2P498483
WIN66266	AACGG	0.1763	0.3714	2.906	1	0.08825	chr4	72206607	72287821	BICF2S23139947|BICF2P995542|TIGRP2P64612_rs8817362|BICF2P1144701|BICF2P498483
WIN66266	AAAGG	0.004132	0.04286	0.7731	1	0.3792	chr4	72206607	72287821	BICF2S23139947|BICF2P995542|TIGRP2P64612_rs8817362|BICF2P1144701|BICF2P498483
WIN66266	AGCAG	0.08523	0.08571	5.07e-05	1	0.9943	chr4	72206607	72287821	BICF2S23139947|BICF2P995542|TIGRP2P64612_rs8817362|BICF2P1144701|BICF2P498483
WIN66266	AAAAG	0.001377	0.01429	0.2519	1	0.6158	chr4	72206607	72287821	BICF2S23139947|BICF2P995542|TIGRP2P64612_rs8817362|BICF2P1144701|BICF2P498483
WIN66267	OMNIBUS	NA	NA	9.174	6	0.164	chr4	72234140	72302459	BICF2P995542|TIGRP2P64612_rs8817362|BICF2P1144701|BICF2P498483|TIGRP2P64630_rs8559153
WIN66267	GCGGG	0	0.07143	1.513	1	0.2187	chr4	72234140	72302459	BICF2P995542|TIGRP2P64612_rs8817362|BICF2P1144701|BICF2P498483|TIGRP2P64630_rs8559153
WIN66267	ACGGG	0.15	0.3714	3.492	1	0.06166	chr4	72234140	72302459	BICF2P995542|TIGRP2P64612_rs8817362|BICF2P1144701|BICF2P498483|TIGRP2P64630_rs8559153
WIN66267	GCAGG	0.1	0.08571	0.0392	1	0.8431	chr4	72234140	72302459	BICF2P995542|TIGRP2P64612_rs8817362|BICF2P1144701|BICF2P498483|TIGRP2P64630_rs8559153
WIN66267	GCAAA	0	0.01429	0.2889	1	0.5909	chr4	72234140	72302459	BICF2P995542|TIGRP2P64612_rs8817362|BICF2P1144701|BICF2P498483|TIGRP2P64630_rs8559153
WIN66267	AAAAA	0.7488	0.4	7.587	1	0.005879	chr4	72234140	72302459	BICF2P995542|TIGRP2P64612_rs8817362|BICF2P1144701|BICF2P498483|TIGRP2P64630_rs8559153
WIN66267	AAGGA	0	0.04286	0.8867	1	0.3464	chr4	72234140	72302459	BICF2P995542|TIGRP2P64612_rs8817362|BICF2P1144701|BICF2P498483|TIGRP2P64630_rs8559153
WIN66267	AAAGA	0.001163	0.01429	0.2383	1	0.6254	chr4	72234140	72302459	BICF2P995542|TIGRP2P64612_rs8817362|BICF2P1144701|BICF2P498483|TIGRP2P64630_rs8559153
WIN66268	OMNIBUS	NA	NA	11.22	5	0.04717	chr4	72263515	72356289	TIGRP2P64612_rs8817362|BICF2P1144701|BICF2P498483|TIGRP2P64630_rs8559153|TIGRP2P64659_rs8997316
WIN66268	AAAAC	0.7	0.4	5.625	1	0.01771	chr4	72263515	72356289	TIGRP2P64612_rs8817362|BICF2P1144701|BICF2P498483|TIGRP2P64630_rs8559153|TIGRP2P64659_rs8997316
WIN66268	CGGGA	0.15	0.4286	5.198	1	0.02261	chr4	72263515	72356289	TIGRP2P64612_rs8817362|BICF2P1144701|BICF2P498483|TIGRP2P64630_rs8559153|TIGRP2P64659_rs8997316
WIN66268	CAGGA	0.1	0.1	0	1	1	chr4	72263515	72356289	TIGRP2P64612_rs8817362|BICF2P1144701|BICF2P498483|TIGRP2P64630_rs8559153|TIGRP2P64659_rs8997316
WIN66268	CAAAA	0	0.01429	0.2889	1	0.5909	chr4	72263515	72356289	TIGRP2P64612_rs8817362|BICF2P1144701|BICF2P498483|TIGRP2P64630_rs8559153|TIGRP2P64659_rs8997316
WIN66268	AAAAA	0.05	0	3.539	1	0.05993	chr4	72263515	72356289	TIGRP2P64612_rs8817362|BICF2P1144701|BICF2P498483|TIGRP2P64630_rs8559153|TIGRP2P64659_rs8997316
WIN66268	AGGAA	0	0.05714	1.196	1	0.2741	chr4	72263515	72356289	TIGRP2P64612_rs8817362|BICF2P1144701|BICF2P498483|TIGRP2P64630_rs8559153|TIGRP2P64659_rs8997316
WIN66269	OMNIBUS	NA	NA	8.931	6	0.1775	chr4	72266068	72366672	BICF2P1144701|BICF2P498483|TIGRP2P64630_rs8559153|TIGRP2P64659_rs8997316|BICF2P960029
WIN66269	GGGAA	0.15	0.3571	3.114	1	0.07761	chr4	72266068	72366672	BICF2P1144701|BICF2P498483|TIGRP2P64630_rs8559153|TIGRP2P64659_rs8997316|BICF2P960029
WIN66269	AGGAA	0.1	0.08571	0.0392	1	0.8431	chr4	72266068	72366672	BICF2P1144701|BICF2P498483|TIGRP2P64630_rs8559153|TIGRP2P64659_rs8997316|BICF2P960029
WIN66269	AAACG	0.7	0.4	5.625	1	0.01771	chr4	72266068	72366672	BICF2P1144701|BICF2P498483|TIGRP2P64630_rs8559153|TIGRP2P64659_rs8997316|BICF2P960029
WIN66269	GGGAG	0	0.08571	1.837	1	0.1753	chr4	72266068	72366672	BICF2P1144701|BICF2P498483|TIGRP2P64630_rs8559153|TIGRP2P64659_rs8997316|BICF2P960029
WIN66269	AAAAG	0.05	0.01429	0.9131	1	0.3393	chr4	72266068	72366672	BICF2P1144701|BICF2P498483|TIGRP2P64630_rs8559153|TIGRP2P64659_rs8997316|BICF2P960029
WIN66269	GGAAG	0	0.04286	0.8867	1	0.3464	chr4	72266068	72366672	BICF2P1144701|BICF2P498483|TIGRP2P64630_rs8559153|TIGRP2P64659_rs8997316|BICF2P960029
WIN66269	AGAAG	0	0.01429	0.2889	1	0.5909	chr4	72266068	72366672	BICF2P1144701|BICF2P498483|TIGRP2P64630_rs8559153|TIGRP2P64659_rs8997316|BICF2P960029
WIN66270	OMNIBUS	NA	NA	7.614	4	0.1068	chr4	72287821	72373584	BICF2P498483|TIGRP2P64630_rs8559153|TIGRP2P64659_rs8997316|BICF2P960029|BICF2P314864
WIN66270	AACGA	0.6818	0.4	5.341	1	0.02084	chr4	72287821	72373584	BICF2P498483|TIGRP2P64630_rs8559153|TIGRP2P64659_rs8997316|BICF2P960029|BICF2P314864
WIN66270	GGAAG	0.2628	0.4429	2.26	1	0.1327	chr4	72287821	72373584	BICF2P498483|TIGRP2P64630_rs8559153|TIGRP2P64659_rs8997316|BICF2P960029|BICF2P314864
WIN66270	GGAGG	0.005929	0.08571	1.713	1	0.1906	chr4	72287821	72373584	BICF2P498483|TIGRP2P64630_rs8559153|TIGRP2P64659_rs8997316|BICF2P960029|BICF2P314864
WIN66270	AAAGG	0.04545	0.01429	0.7647	1	0.3819	chr4	72287821	72373584	BICF2P498483|TIGRP2P64630_rs8559153|TIGRP2P64659_rs8997316|BICF2P960029|BICF2P314864
WIN66270	GAAGG	0.003953	0.05714	1.116	1	0.2909	chr4	72287821	72373584	BICF2P498483|TIGRP2P64630_rs8559153|TIGRP2P64659_rs8997316|BICF2P960029|BICF2P314864
WIN66271	OMNIBUS	NA	NA	5.935	5	0.3126	chr4	72302459	72384805	TIGRP2P64630_rs8559153|TIGRP2P64659_rs8997316|BICF2P960029|BICF2P314864|BICF2P267528
WIN66271	GAAGA	0.2131	0.3714	1.887	1	0.1696	chr4	72302459	72384805	TIGRP2P64630_rs8559153|TIGRP2P64659_rs8997316|BICF2P960029|BICF2P314864|BICF2P267528
WIN66271	GAGGA	0.006525	0.07143	1.336	1	0.2478	chr4	72302459	72384805	TIGRP2P64630_rs8559153|TIGRP2P64659_rs8997316|BICF2P960029|BICF2P314864|BICF2P267528
WIN66271	ACGAG	0.6818	0.4	5.341	1	0.02084	chr4	72302459	72384805	TIGRP2P64630_rs8559153|TIGRP2P64659_rs8997316|BICF2P960029|BICF2P314864|BICF2P267528
WIN66271	GAAGG	0.05306	0.07143	0.0903	1	0.7638	chr4	72302459	72384805	TIGRP2P64630_rs8559153|TIGRP2P64659_rs8997316|BICF2P960029|BICF2P314864|BICF2P267528
WIN66271	GAGGG	0	0.01429	0.3177	1	0.573	chr4	72302459	72384805	TIGRP2P64630_rs8559153|TIGRP2P64659_rs8997316|BICF2P960029|BICF2P314864|BICF2P267528
WIN66271	AAGGG	0.04545	0.07143	0.1852	1	0.6669	chr4	72302459	72384805	TIGRP2P64630_rs8559153|TIGRP2P64659_rs8997316|BICF2P960029|BICF2P314864|BICF2P267528
WIN66272	OMNIBUS	NA	NA	7.612	6	0.268	chr4	72356289	72457824	TIGRP2P64659_rs8997316|BICF2P960029|BICF2P314864|BICF2P267528|BICF2P916654
WIN66272	AAGAC	0.1266	0.2818	2.182	1	0.1396	chr4	72356289	72457824	TIGRP2P64659_rs8997316|BICF2P960029|BICF2P314864|BICF2P267528|BICF2P916654
WIN66272	AGGAC	0.009769	0.08497	1.515	1	0.2185	chr4	72356289	72457824	TIGRP2P64659_rs8997316|BICF2P960029|BICF2P314864|BICF2P267528|BICF2P916654
WIN66272	AGGGC	0.04545	0.01894	0.4777	1	0.4895	chr4	72356289	72457824	TIGRP2P64659_rs8997316|BICF2P960029|BICF2P314864|BICF2P267528|BICF2P916654
WIN66272	AAGAG	0.06712	0.07608	0.01964	1	0.8885	chr4	72356289	72457824	TIGRP2P64659_rs8997316|BICF2P960029|BICF2P314864|BICF2P267528|BICF2P916654
WIN66272	CGAGG	0.6818	0.4	5.341	1	0.02084	chr4	72356289	72457824	TIGRP2P64659_rs8997316|BICF2P960029|BICF2P314864|BICF2P267528|BICF2P916654
WIN66272	AAGGG	0.06925	0.08497	0.05543	1	0.8139	chr4	72356289	72457824	TIGRP2P64659_rs8997316|BICF2P960029|BICF2P314864|BICF2P267528|BICF2P916654
WIN66272	AGGGG	0	0.05324	1.221	1	0.2692	chr4	72356289	72457824	TIGRP2P64659_rs8997316|BICF2P960029|BICF2P314864|BICF2P267528|BICF2P916654
WIN66273	OMNIBUS	NA	NA	8.31	7	0.306	chr4	72366672	72510475	BICF2P960029|BICF2P314864|BICF2P267528|BICF2P916654|BICF2S23515555
WIN66273	AGACA	0.1282	0.3	2.573	1	0.1087	chr4	72366672	72510475	BICF2P960029|BICF2P314864|BICF2P267528|BICF2P916654|BICF2S23515555
WIN66273	GGACA	0.008117	0.07143	1.263	1	0.2611	chr4	72366672	72510475	BICF2P960029|BICF2P314864|BICF2P267528|BICF2P916654|BICF2S23515555
WIN66273	AGGGA	0.09091	0.08571	0.00569	1	0.9399	chr4	72366672	72510475	BICF2P960029|BICF2P314864|BICF2P267528|BICF2P916654|BICF2S23515555
WIN66273	GGGCG	0.04545	0.01429	0.7647	1	0.3819	chr4	72366672	72510475	BICF2P960029|BICF2P314864|BICF2P267528|BICF2P916654|BICF2S23515555
WIN66273	AGAGG	0.04545	0.05714	0.0445	1	0.8329	chr4	72366672	72510475	BICF2P960029|BICF2P314864|BICF2P267528|BICF2P916654|BICF2S23515555
WIN66273	GGAGG	0	0.01429	0.3177	1	0.573	chr4	72366672	72510475	BICF2P960029|BICF2P314864|BICF2P267528|BICF2P916654|BICF2S23515555
WIN66273	GAGGG	0.6818	0.4	5.341	1	0.02084	chr4	72366672	72510475	BICF2P960029|BICF2P314864|BICF2P267528|BICF2P916654|BICF2S23515555
WIN66273	GGGGG	0	0.05714	1.314	1	0.2516	chr4	72366672	72510475	BICF2P960029|BICF2P314864|BICF2P267528|BICF2P916654|BICF2S23515555
WIN66274	OMNIBUS	NA	NA	8.212	7	0.3143	chr4	72373584	72542364	BICF2P314864|BICF2P267528|BICF2P916654|BICF2S23515555|BICF2P930889
WIN66274	GACAA	0.007731	0.06829	1.206	1	0.2722	chr4	72373584	72542364	BICF2P314864|BICF2P267528|BICF2P916654|BICF2S23515555|BICF2P930889
WIN66274	GGGAA	0.09091	0.086	0.005057	1	0.9433	chr4	72373584	72542364	BICF2P314864|BICF2P267528|BICF2P916654|BICF2S23515555|BICF2P930889
WIN66274	GGCGA	0.04545	0.01433	0.7598	1	0.3834	chr4	72373584	72542364	BICF2P314864|BICF2P267528|BICF2P916654|BICF2S23515555|BICF2P930889
WIN66274	GAGGA	0	0.01433	0.3188	1	0.5723	chr4	72373584	72542364	BICF2P314864|BICF2P267528|BICF2P916654|BICF2S23515555|BICF2P930889
WIN66274	GACAC	0.1286	0.3044	2.67	1	0.1022	chr4	72373584	72542364	BICF2P314864|BICF2P267528|BICF2P916654|BICF2S23515555|BICF2P930889
WIN66274	GAGGC	0.04545	0.05734	0.04583	1	0.8305	chr4	72373584	72542364	BICF2P314864|BICF2P267528|BICF2P916654|BICF2S23515555|BICF2P930889
WIN66274	AGGGC	0.6818	0.4014	5.284	1	0.02153	chr4	72373584	72542364	BICF2P314864|BICF2P267528|BICF2P916654|BICF2S23515555|BICF2P930889
WIN66274	GGGGC	0	0.05396	1.238	1	0.2659	chr4	72373584	72542364	BICF2P314864|BICF2P267528|BICF2P916654|BICF2S23515555|BICF2P930889
WIN66275	OMNIBUS	NA	NA	11.59	8	0.1705	chr4	72384805	72555302	BICF2P267528|BICF2P916654|BICF2S23515555|BICF2P930889|BICF2S23237123
WIN66275	ACAAA	0.001661	0.01429	0.2395	1	0.6246	chr4	72384805	72555302	BICF2P267528|BICF2P916654|BICF2S23515555|BICF2P930889|BICF2S23237123
WIN66275	ACACA	0.1347	0.3	2.374	1	0.1233	chr4	72384805	72555302	BICF2P267528|BICF2P916654|BICF2S23515555|BICF2P930889|BICF2S23237123
WIN66275	AGGCA	0.003579	0.05714	1.134	1	0.287	chr4	72384805	72555302	BICF2P267528|BICF2P916654|BICF2S23515555|BICF2P930889|BICF2S23237123
WIN66275	ACAAG	0	0.05714	1.314	1	0.2516	chr4	72384805	72555302	BICF2P267528|BICF2P916654|BICF2S23515555|BICF2P930889|BICF2S23237123
WIN66275	AGAAG	0.05183	0	3.674	1	0.05527	chr4	72384805	72555302	BICF2P267528|BICF2P916654|BICF2S23515555|BICF2P930889|BICF2S23237123
WIN66275	GGAAG	0.04466	0.08571	0.4022	1	0.5259	chr4	72384805	72555302	BICF2P267528|BICF2P916654|BICF2S23515555|BICF2P930889|BICF2S23237123
WIN66275	GCGAG	0.04545	0.01429	0.7647	1	0.3819	chr4	72384805	72555302	BICF2P267528|BICF2P916654|BICF2S23515555|BICF2P930889|BICF2S23237123
WIN66275	AGGAG	0	0.01429	0.3177	1	0.573	chr4	72384805	72555302	BICF2P267528|BICF2P916654|BICF2S23515555|BICF2P930889|BICF2S23237123
WIN66275	GGGCG	0.7181	0.4571	4.567	1	0.0326	chr4	72384805	72555302	BICF2P267528|BICF2P916654|BICF2S23515555|BICF2P930889|BICF2S23237123
WIN66276	OMNIBUS	NA	NA	10.75	9	0.2934	chr4	72457824	72683292	BICF2P916654|BICF2S23515555|BICF2P930889|BICF2S23237123|BICF2P106424
WIN66276	CACAG	0	0.05714	1.314	1	0.2516	chr4	72457824	72683292	BICF2P916654|BICF2S23515555|BICF2P930889|BICF2S23237123|BICF2P106424
WIN66276	GGCAG	0.003575	0.05714	1.134	1	0.287	chr4	72457824	72683292	BICF2P916654|BICF2S23515555|BICF2P930889|BICF2S23237123|BICF2P106424
WIN66276	CGAGG	0	0.01429	0.3177	1	0.573	chr4	72457824	72683292	BICF2P916654|BICF2S23515555|BICF2P930889|BICF2S23237123|BICF2P106424
WIN66276	GGAGG	0	0.01429	0.3177	1	0.573	chr4	72457824	72683292	BICF2P916654|BICF2S23515555|BICF2P930889|BICF2S23237123|BICF2P106424
WIN66276	CAAAA	0.001956	0.01429	0.227	1	0.6337	chr4	72457824	72683292	BICF2P916654|BICF2S23515555|BICF2P930889|BICF2S23237123|BICF2P106424
WIN66276	CACAA	0.1344	0.2429	1.159	1	0.2817	chr4	72457824	72683292	BICF2P916654|BICF2S23515555|BICF2P930889|BICF2S23237123|BICF2P106424
WIN66276	CAAGA	0	0.05714	1.314	1	0.2516	chr4	72457824	72683292	BICF2P916654|BICF2S23515555|BICF2P930889|BICF2S23237123|BICF2P106424
WIN66276	GAAGA	0.09725	0.08571	0.0276	1	0.8681	chr4	72457824	72683292	BICF2P916654|BICF2S23515555|BICF2P930889|BICF2S23237123|BICF2P106424
WIN66276	CGAGA	0.04545	0	3.217	1	0.07289	chr4	72457824	72683292	BICF2P916654|BICF2S23515555|BICF2P930889|BICF2S23237123|BICF2P106424
WIN66276	GGCGA	0.7174	0.4571	4.541	1	0.0331	chr4	72457824	72683292	BICF2P916654|BICF2S23515555|BICF2P930889|BICF2S23237123|BICF2P106424
WIN66277	OMNIBUS	NA	NA	9.98	8	0.2664	chr4	72510475	72693962	BICF2S23515555|BICF2P930889|BICF2S23237123|BICF2P106424|BICF2P975727
WIN66277	ACAGG	0	0.02858	0.6122	1	0.4339	chr4	72510475	72693962	BICF2S23515555|BICF2P930889|BICF2S23237123|BICF2P106424|BICF2P975727
WIN66277	GAGGG	0	0.01429	0.3027	1	0.5822	chr4	72510475	72693962	BICF2S23515555|BICF2P930889|BICF2S23237123|BICF2P106424|BICF2P975727
WIN66277	GCGGG	0	0.02858	0.6122	1	0.4339	chr4	72510475	72693962	BICF2S23515555|BICF2P930889|BICF2S23237123|BICF2P106424|BICF2P975727
WIN66277	ACAAG	0.09546	0.2855	3.178	1	0.07465	chr4	72510475	72693962	BICF2S23515555|BICF2P930889|BICF2S23237123|BICF2P106424|BICF2P975727
WIN66277	GCAGA	0.003789	0.05716	1.072	1	0.3005	chr4	72510475	72693962	BICF2S23515555|BICF2P930889|BICF2S23237123|BICF2P106424|BICF2P975727
WIN66277	GAGGA	0	0.01429	0.3027	1	0.5822	chr4	72510475	72693962	BICF2S23515555|BICF2P930889|BICF2S23237123|BICF2P106424|BICF2P975727
WIN66277	AAGAA	0.103	0.1429	0.2214	1	0.638	chr4	72510475	72693962	BICF2S23515555|BICF2P930889|BICF2S23237123|BICF2P106424|BICF2P975727
WIN66277	GAGAA	0.04925	0.01403	0.9239	1	0.3364	chr4	72510475	72693962	BICF2S23515555|BICF2P930889|BICF2S23237123|BICF2P106424|BICF2P975727
WIN66277	GCGAA	0.7485	0.4147	7.19	1	0.007332	chr4	72510475	72693962	BICF2S23515555|BICF2P930889|BICF2S23237123|BICF2P106424|BICF2P975727
WIN66278	OMNIBUS	NA	NA	8.465	8	0.3894	chr4	72542364	72698043	BICF2P930889|BICF2S23237123|BICF2P106424|BICF2P975727|BICF2P1007121
WIN66278	CAAGG	0.09538	0.2716	2.82	1	0.0931	chr4	72542364	72698043	BICF2P930889|BICF2S23237123|BICF2P106424|BICF2P975727|BICF2P1007121
WIN66278	CAGGA	0	0.02807	0.6015	1	0.438	chr4	72542364	72698043	BICF2P930889|BICF2S23237123|BICF2P106424|BICF2P975727|BICF2P1007121
WIN66278	AGGGA	0	0.01429	0.303	1	0.582	chr4	72542364	72698043	BICF2P930889|BICF2S23237123|BICF2P106424|BICF2P975727|BICF2P1007121
WIN66278	CGGGA	0	0.02911	0.6243	1	0.4294	chr4	72542364	72698043	BICF2P930889|BICF2S23237123|BICF2P106424|BICF2P975727|BICF2P1007121
WIN66278	AAAGA	0	0.01429	0.303	1	0.582	chr4	72542364	72698043	BICF2P930889|BICF2S23237123|BICF2P106424|BICF2P975727|BICF2P1007121
WIN66278	CAGAA	0.003528	0.05717	1.085	1	0.2976	chr4	72542364	72698043	BICF2P930889|BICF2S23237123|BICF2P106424|BICF2P975727|BICF2P1007121
WIN66278	AGGAA	0.003228	0.01429	0.1702	1	0.6799	chr4	72542364	72698043	BICF2P930889|BICF2S23237123|BICF2P106424|BICF2P975727|BICF2P1007121
WIN66278	AGAAA	0.1497	0.1429	0.006029	1	0.9381	chr4	72542364	72698043	BICF2P930889|BICF2S23237123|BICF2P106424|BICF2P975727|BICF2P1007121
WIN66278	CGAAA	0.7481	0.4283	6.603	1	0.01018	chr4	72542364	72698043	BICF2P930889|BICF2S23237123|BICF2P106424|BICF2P975727|BICF2P1007121
WIN66279	OMNIBUS	NA	NA	13.31	8	0.1016	chr4	72555302	72710763	BICF2S23237123|BICF2P106424|BICF2P975727|BICF2P1007121|BICF2S23613265
WIN66279	AAGGG	0.09091	0.2714	3.097	1	0.07846	chr4	72555302	72710763	BICF2S23237123|BICF2P106424|BICF2P975727|BICF2P1007121|BICF2S23613265
WIN66279	AGGAG	0	0.02775	0.6236	1	0.4297	chr4	72555302	72710763	BICF2S23237123|BICF2P106424|BICF2P975727|BICF2P1007121|BICF2S23613265
WIN66279	GGGAG	0	0.04368	0.9941	1	0.3187	chr4	72555302	72710763	BICF2S23237123|BICF2P106424|BICF2P975727|BICF2P1007121|BICF2S23613265
WIN66279	AAGAG	0	0.01429	0.3177	1	0.573	chr4	72555302	72710763	BICF2S23237123|BICF2P106424|BICF2P975727|BICF2P1007121|BICF2S23613265
WIN66279	GGAAG	0	0.01429	0.3177	1	0.573	chr4	72555302	72710763	BICF2S23237123|BICF2P106424|BICF2P975727|BICF2P1007121|BICF2S23613265
WIN66279	GAAAG	0.04545	0	3.217	1	0.07289	chr4	72555302	72710763	BICF2S23237123|BICF2P106424|BICF2P975727|BICF2P1007121|BICF2S23613265
WIN66279	AGAAA	0.005505	0.05714	1.043	1	0.3071	chr4	72555302	72710763	BICF2S23237123|BICF2P106424|BICF2P975727|BICF2P1007121|BICF2S23613265
WIN66279	AAAAA	0.04691	0.000826	3.037	1	0.08139	chr4	72555302	72710763	BICF2S23237123|BICF2P106424|BICF2P975727|BICF2P1007121|BICF2S23613265
WIN66279	GAAAA	0.8112	0.5706	4.149	1	0.04166	chr4	72555302	72710763	BICF2S23237123|BICF2P106424|BICF2P975727|BICF2P1007121|BICF2S23613265
WIN66280	OMNIBUS	NA	NA	12.51	7	0.08497	chr4	72683292	72725180	BICF2P106424|BICF2P975727|BICF2P1007121|BICF2S23613265|BICF2P882512
WIN66280	AGGGA	0.09091	0.262	2.841	1	0.09188	chr4	72683292	72725180	BICF2P106424|BICF2P975727|BICF2P1007121|BICF2S23613265|BICF2P882512
WIN66280	AAAAA	0.04545	0	3.176	1	0.07472	chr4	72683292	72725180	BICF2P106424|BICF2P975727|BICF2P1007121|BICF2S23613265|BICF2P882512
WIN66280	GGAGG	0	0.07183	1.671	1	0.1961	chr4	72683292	72725180	BICF2P106424|BICF2P975727|BICF2P1007121|BICF2S23613265|BICF2P882512
WIN66280	AGAGG	0	0.01499	0.3335	1	0.5636	chr4	72683292	72725180	BICF2P106424|BICF2P975727|BICF2P1007121|BICF2S23613265|BICF2P882512
WIN66280	GAAGG	0	0.0136	0.3024	1	0.5824	chr4	72683292	72725180	BICF2P106424|BICF2P975727|BICF2P1007121|BICF2S23613265|BICF2P882512
WIN66280	AAAGG	0.04545	0.0008651	2.886	1	0.08936	chr4	72683292	72725180	BICF2P106424|BICF2P975727|BICF2P1007121|BICF2S23613265|BICF2P882512
WIN66280	GAAAG	0.004609	0.04637	0.8322	1	0.3616	chr4	72683292	72725180	BICF2P106424|BICF2P975727|BICF2P1007121|BICF2S23613265|BICF2P882512
WIN66280	AAAAG	0.8136	0.5903	3.629	1	0.05677	chr4	72683292	72725180	BICF2P106424|BICF2P975727|BICF2P1007121|BICF2S23613265|BICF2P882512
WIN66281	OMNIBUS	NA	NA	11.53	6	0.0734	chr4	72693962	72739527	BICF2P975727|BICF2P1007121|BICF2S23613265|BICF2P882512|BICF2S23356821
WIN66281	AAAAG	0.04545	0	3.201	1	0.07357	chr4	72693962	72739527	BICF2P975727|BICF2P1007121|BICF2S23613265|BICF2P882512|BICF2S23356821
WIN66281	GAGGG	0	0.07061	1.642	1	0.2001	chr4	72693962	72739527	BICF2P975727|BICF2P1007121|BICF2S23613265|BICF2P882512|BICF2S23356821
WIN66281	AAAGG	0.1364	0.2117	0.6073	1	0.4358	chr4	72693962	72739527	BICF2P975727|BICF2P1007121|BICF2S23613265|BICF2P882512|BICF2S23356821
WIN66281	GGGAA	0.09091	0.2727	3.13	1	0.07687	chr4	72693962	72739527	BICF2P975727|BICF2P1007121|BICF2S23613265|BICF2P882512|BICF2S23356821
WIN66281	GAGGA	0	0.01552	0.3454	1	0.5567	chr4	72693962	72739527	BICF2P975727|BICF2P1007121|BICF2S23613265|BICF2P882512|BICF2S23356821
WIN66281	AAGGA	0.04545	0.009539	1.21	1	0.2714	chr4	72693962	72739527	BICF2P975727|BICF2P1007121|BICF2S23613265|BICF2P882512|BICF2S23356821
WIN66281	AAAGA	0.6818	0.4199	4.592	1	0.03212	chr4	72693962	72739527	BICF2P975727|BICF2P1007121|BICF2S23613265|BICF2P882512|BICF2S23356821
WIN66282	OMNIBUS	NA	NA	18.6	7	0.009534	chr4	72698043	72775163	BICF2P1007121|BICF2S23613265|BICF2P882512|BICF2S23356821|BICF2P1040264
WIN66282	AAAGG	0.04545	0	3.217	1	0.07289	chr4	72698043	72775163	BICF2P1007121|BICF2S23613265|BICF2P882512|BICF2S23356821|BICF2P1040264
WIN66282	AAGGG	0.09091	0.2286	2.016	1	0.1557	chr4	72698043	72775163	BICF2P1007121|BICF2S23613265|BICF2P882512|BICF2S23356821|BICF2P1040264
WIN66282	GGAAG	0.09091	0.2714	3.097	1	0.07846	chr4	72698043	72775163	BICF2P1007121|BICF2S23613265|BICF2P882512|BICF2S23356821|BICF2P1040264
WIN66282	AGGAG	0	0.04286	0.9746	1	0.3235	chr4	72698043	72775163	BICF2P1007121|BICF2S23613265|BICF2P882512|BICF2S23356821|BICF2P1040264
WIN66282	AGGGA	0	0.05714	1.314	1	0.2516	chr4	72698043	72775163	BICF2P1007121|BICF2S23613265|BICF2P882512|BICF2S23356821|BICF2P1040264
WIN66282	AAGGA	0.04545	0	3.217	1	0.07289	chr4	72698043	72775163	BICF2P1007121|BICF2S23613265|BICF2P882512|BICF2S23356821|BICF2P1040264
WIN66282	AGGAA	0.04545	0	3.217	1	0.07289	chr4	72698043	72775163	BICF2P1007121|BICF2S23613265|BICF2P882512|BICF2S23356821|BICF2P1040264
WIN66282	AAGAA	0.6818	0.4	5.341	1	0.02084	chr4	72698043	72775163	BICF2P1007121|BICF2S23613265|BICF2P882512|BICF2S23356821|BICF2P1040264
WIN66283	OMNIBUS	NA	NA	18.49	8	0.01781	chr4	72710763	72793920	BICF2S23613265|BICF2P882512|BICF2S23356821|BICF2P1040264|BICF2P305439
WIN66283	AAGGA	0.04427	0.001078	2.769	1	0.09612	chr4	72710763	72793920	BICF2S23613265|BICF2P882512|BICF2S23356821|BICF2P1040264|BICF2P305439
WIN66283	AGGGA	0	0.05606	1.287	1	0.2566	chr4	72710763	72793920	BICF2S23613265|BICF2P882512|BICF2S23356821|BICF2P1040264|BICF2P305439
WIN66283	GGGAA	0	0.05714	1.313	1	0.2519	chr4	72710763	72793920	BICF2S23613265|BICF2P882512|BICF2S23356821|BICF2P1040264|BICF2P305439
WIN66283	AGGAA	0.04551	0	3.221	1	0.07271	chr4	72710763	72793920	BICF2S23613265|BICF2P882512|BICF2S23356821|BICF2P1040264|BICF2P305439
WIN66283	AGGGG	0.09102	0.1714	0.8378	1	0.36	chr4	72710763	72793920	BICF2S23613265|BICF2P882512|BICF2S23356821|BICF2P1040264|BICF2P305439
WIN66283	GAAGG	0.09102	0.2704	3.06	1	0.08024	chr4	72710763	72793920	BICF2S23613265|BICF2P882512|BICF2S23356821|BICF2P1040264|BICF2P305439
WIN66283	GGAGG	0	0.04394	0.9988	1	0.3176	chr4	72710763	72793920	BICF2S23613265|BICF2P882512|BICF2S23356821|BICF2P1040264|BICF2P305439
WIN66283	GGAAG	0.04551	0	3.221	1	0.07271	chr4	72710763	72793920	BICF2S23613265|BICF2P882512|BICF2S23356821|BICF2P1040264|BICF2P305439
WIN66283	AGAAG	0.6827	0.4	5.367	1	0.02052	chr4	72710763	72793920	BICF2S23613265|BICF2P882512|BICF2S23356821|BICF2P1040264|BICF2P305439
WIN66284	OMNIBUS	NA	NA	14.37	7	0.04498	chr4	72725180	72796526	BICF2P882512|BICF2S23356821|BICF2P1040264|BICF2P305439|BICF2P302712
WIN66284	GGGAA	0	0.05723	1.314	1	0.2518	chr4	72725180	72796526	BICF2P882512|BICF2S23356821|BICF2P1040264|BICF2P305439|BICF2P302712
WIN66284	GGAAA	0	0.05577	1.279	1	0.2582	chr4	72725180	72796526	BICF2P882512|BICF2S23356821|BICF2P1040264|BICF2P305439|BICF2P302712
WIN66284	GAGGA	0	0.02861	0.6422	1	0.4229	chr4	72725180	72796526	BICF2P882512|BICF2S23356821|BICF2P1040264|BICF2P305439|BICF2P302712
WIN66284	GGAAC	0.08901	0	6.357	1	0.01169	chr4	72725180	72796526	BICF2P882512|BICF2S23356821|BICF2P1040264|BICF2P305439|BICF2P302712
WIN66284	GGGGC	0.0911	0.1717	0.8397	1	0.3595	chr4	72725180	72796526	BICF2P882512|BICF2S23356821|BICF2P1040264|BICF2P305439|BICF2P302712
WIN66284	AAGGC	0.1346	0.2704	1.699	1	0.1924	chr4	72725180	72796526	BICF2P882512|BICF2S23356821|BICF2P1040264|BICF2P305439|BICF2P302712
WIN66284	GAGGC	0.002117	0.01431	0.2204	1	0.6387	chr4	72725180	72796526	BICF2P882512|BICF2S23356821|BICF2P1040264|BICF2P305439|BICF2P302712
WIN66284	GAAGC	0.6832	0.402	5.303	1	0.02129	chr4	72725180	72796526	BICF2P882512|BICF2S23356821|BICF2P1040264|BICF2P305439|BICF2P302712
WIN66285	OMNIBUS	NA	NA	12.82	8	0.1181	chr4	72739527	72837123	BICF2S23356821|BICF2P1040264|BICF2P305439|BICF2P302712|BICF2P526444
WIN66285	GGAAG	0	0.06646	1.54	1	0.2147	chr4	72739527	72837123	BICF2S23356821|BICF2P1040264|BICF2P305439|BICF2P302712|BICF2P526444
WIN66285	GAAAG	0	0.04843	1.106	1	0.2929	chr4	72739527	72837123	BICF2S23356821|BICF2P1040264|BICF2P305439|BICF2P302712|BICF2P526444
WIN66285	AGGAG	0	0.01719	0.3833	1	0.5359	chr4	72739527	72837123	BICF2S23356821|BICF2P1040264|BICF2P305439|BICF2P302712|BICF2P526444
WIN66285	GGGCG	0.02713	0.04626	0.1531	1	0.6956	chr4	72739527	72837123	BICF2S23356821|BICF2P1040264|BICF2P305439|BICF2P302712|BICF2P526444
WIN66285	AGGCG	0.09586	0.2924	3.487	1	0.06186	chr4	72739527	72837123	BICF2S23356821|BICF2P1040264|BICF2P305439|BICF2P302712|BICF2P526444
WIN66285	AAGCG	0.1497	0.05186	2.291	1	0.1301	chr4	72739527	72837123	BICF2S23356821|BICF2P1040264|BICF2P305439|BICF2P302712|BICF2P526444
WIN66285	GAACA	0.0504	0.0008315	3.246	1	0.0716	chr4	72739527	72837123	BICF2S23356821|BICF2P1040264|BICF2P305439|BICF2P302712|BICF2P526444
WIN66285	GGGCA	0.1043	0.1148	0.01837	1	0.8922	chr4	72739527	72837123	BICF2S23356821|BICF2P1040264|BICF2P305439|BICF2P302712|BICF2P526444
WIN66285	AAGCA	0.5726	0.3618	3.06	1	0.08023	chr4	72739527	72837123	BICF2S23356821|BICF2P1040264|BICF2P305439|BICF2P302712|BICF2P526444
WIN66286	OMNIBUS	NA	NA	11.81	6	0.06633	chr4	72775163	72842421	BICF2P1040264|BICF2P305439|BICF2P302712|BICF2P526444|BICF2S22930037
WIN66286	GAAGG	0	0.1143	2.754	1	0.09703	chr4	72775163	72842421	BICF2P1040264|BICF2P305439|BICF2P302712|BICF2P526444|BICF2S22930037
WIN66286	GGAGG	0	0.02857	0.6425	1	0.4228	chr4	72775163	72842421	BICF2P1040264|BICF2P305439|BICF2P302712|BICF2P526444|BICF2S22930037
WIN66286	GGCGG	0.1302	0.324	3.137	1	0.07655	chr4	72775163	72842421	BICF2P1040264|BICF2P305439|BICF2P302712|BICF2P526444|BICF2S22930037
WIN66286	AGCGG	0.1426	0.06169	1.47	1	0.2253	chr4	72775163	72842421	BICF2P1040264|BICF2P305439|BICF2P302712|BICF2P526444|BICF2S22930037
WIN66286	GACAA	0.04545	0	3.217	1	0.07289	chr4	72775163	72842421	BICF2P1040264|BICF2P305439|BICF2P302712|BICF2P526444|BICF2S22930037
WIN66286	GGCAA	0.06442	0.07598	0.03298	1	0.8559	chr4	72775163	72842421	BICF2P1040264|BICF2P305439|BICF2P302712|BICF2P526444|BICF2S22930037
WIN66286	AGCAA	0.6174	0.3955	3.334	1	0.06787	chr4	72775163	72842421	BICF2P1040264|BICF2P305439|BICF2P302712|BICF2P526444|BICF2S22930037
WIN66287	OMNIBUS	NA	NA	8.192	7	0.3159	chr4	72793920	72877506	BICF2P305439|BICF2P302712|BICF2P526444|BICF2S22930037|BICF2P7081
WIN66287	AAGGA	0	0.01752	0.3907	1	0.5319	chr4	72793920	72877506	BICF2P305439|BICF2P302712|BICF2P526444|BICF2S22930037|BICF2P7081
WIN66287	GAGGA	0	0.03097	0.6979	1	0.4035	chr4	72793920	72877506	BICF2P305439|BICF2P302712|BICF2P526444|BICF2S22930037|BICF2P7081
WIN66287	GCGGA	0.1089	0.109	4.69e-06	1	0.9983	chr4	72793920	72877506	BICF2P305439|BICF2P302712|BICF2P526444|BICF2S22930037|BICF2P7081
WIN66287	ACAAA	0.04742	0.002402	2.611	1	0.1062	chr4	72793920	72877506	BICF2P305439|BICF2P302712|BICF2P526444|BICF2S22930037|BICF2P7081
WIN66287	GCAAA	0.1265	0.1115	0.03706	1	0.8473	chr4	72793920	72877506	BICF2P305439|BICF2P302712|BICF2P526444|BICF2S22930037|BICF2P7081
WIN66287	AAGGC	0	0.09436	2.236	1	0.1348	chr4	72793920	72877506	BICF2P305439|BICF2P302712|BICF2P526444|BICF2S22930037|BICF2P7081
WIN66287	GCGGC	0.1639	0.2767	1.137	1	0.2862	chr4	72793920	72877506	BICF2P305439|BICF2P302712|BICF2P526444|BICF2S22930037|BICF2P7081
WIN66287	GCAAC	0.5533	0.3575	2.665	1	0.1026	chr4	72793920	72877506	BICF2P305439|BICF2P302712|BICF2P526444|BICF2S22930037|BICF2P7081
WIN66288	OMNIBUS	NA	NA	8.939	6	0.1771	chr4	72796526	72914257	BICF2P302712|BICF2P526444|BICF2S22930037|BICF2P7081|TIGRP2P64836_rs8890883
WIN66288	AGGCA	0	0.03806	0.8623	1	0.3531	chr4	72796526	72914257	BICF2P302712|BICF2P526444|BICF2S22930037|BICF2P7081|TIGRP2P64836_rs8890883
WIN66288	CGGCA	0.1049	0.2742	2.677	1	0.1018	chr4	72796526	72914257	BICF2P302712|BICF2P526444|BICF2S22930037|BICF2P7081|TIGRP2P64836_rs8890883
WIN66288	AGGAT	0	0.03817	0.8649	1	0.3524	chr4	72796526	72914257	BICF2P302712|BICF2P526444|BICF2S22930037|BICF2P7081|TIGRP2P64836_rs8890883
WIN66288	CGGAT	0.1679	0.1158	0.4043	1	0.5249	chr4	72796526	72914257	BICF2P302712|BICF2P526444|BICF2S22930037|BICF2P7081|TIGRP2P64836_rs8890883
WIN66288	CAAAT	0.07721	0.1131	0.2299	1	0.6316	chr4	72796526	72914257	BICF2P302712|BICF2P526444|BICF2S22930037|BICF2P7081|TIGRP2P64836_rs8890883
WIN66288	AGGCT	0	0.06153	1.42	1	0.2334	chr4	72796526	72914257	BICF2P302712|BICF2P526444|BICF2S22930037|BICF2P7081|TIGRP2P64836_rs8890883
WIN66288	CAACT	0.6501	0.3591	5.775	1	0.01625	chr4	72796526	72914257	BICF2P302712|BICF2P526444|BICF2S22930037|BICF2P7081|TIGRP2P64836_rs8890883
WIN66289	OMNIBUS	NA	NA	7.214	5	0.2052	chr4	72837123	72925549	BICF2P526444|BICF2S22930037|BICF2P7081|TIGRP2P64836_rs8890883|BICF2P1398735
WIN66289	GGCAG	0.1	0.2727	2.583	1	0.108	chr4	72837123	72925549	BICF2P526444|BICF2S22930037|BICF2P7081|TIGRP2P64836_rs8890883|BICF2P1398735
WIN66289	GGCAA	0	0.03854	0.7945	1	0.3727	chr4	72837123	72925549	BICF2P526444|BICF2S22930037|BICF2P7081|TIGRP2P64836_rs8890883|BICF2P1398735
WIN66289	GGATA	0.1378	0.152	0.02485	1	0.8747	chr4	72837123	72925549	BICF2P526444|BICF2S22930037|BICF2P7081|TIGRP2P64836_rs8890883|BICF2P1398735
WIN66289	AAATA	0.08253	0.1161	0.1812	1	0.6703	chr4	72837123	72925549	BICF2P526444|BICF2S22930037|BICF2P7081|TIGRP2P64836_rs8890883|BICF2P1398735
WIN66289	GGCTA	0.01223	0.06325	0.8225	1	0.3645	chr4	72837123	72925549	BICF2P526444|BICF2S22930037|BICF2P7081|TIGRP2P64836_rs8890883|BICF2P1398735
WIN66289	AACTA	0.6675	0.3574	6.107	1	0.01346	chr4	72837123	72925549	BICF2P526444|BICF2S22930037|BICF2P7081|TIGRP2P64836_rs8890883|BICF2P1398735
WIN66290	OMNIBUS	NA	NA	15.33	6	0.01782	chr4	72842421	72947143	BICF2S22930037|BICF2P7081|TIGRP2P64836_rs8890883|BICF2P1398735|BICF2S23611597
WIN66290	GATAA	0.045	0.1505	1.561	1	0.2116	chr4	72842421	72947143	BICF2S22930037|BICF2P7081|TIGRP2P64836_rs8890883|BICF2P1398735|BICF2S23611597
WIN66290	AATAA	0.105	0.1185	0.02771	1	0.8678	chr4	72842421	72947143	BICF2S22930037|BICF2P7081|TIGRP2P64836_rs8890883|BICF2P1398735|BICF2S23611597
WIN66290	GCAGG	0.1	0.2723	2.576	1	0.1085	chr4	72842421	72947143	BICF2S22930037|BICF2P7081|TIGRP2P64836_rs8890883|BICF2P1398735|BICF2S23611597
WIN66290	GCAAG	0	0.03966	0.8184	1	0.3656	chr4	72842421	72947143	BICF2S22930037|BICF2P7081|TIGRP2P64836_rs8890883|BICF2P1398735|BICF2S23611597
WIN66290	GATAG	0.1	0	7.136	1	0.007557	chr4	72842421	72947143	BICF2S22930037|BICF2P7081|TIGRP2P64836_rs8890883|BICF2P1398735|BICF2S23611597
WIN66290	GCTAG	0.005004	0.06451	1.132	1	0.2874	chr4	72842421	72947143	BICF2S22930037|BICF2P7081|TIGRP2P64836_rs8890883|BICF2P1398735|BICF2S23611597
WIN66290	ACTAG	0.645	0.3545	5.387	1	0.02028	chr4	72842421	72947143	BICF2S22930037|BICF2P7081|TIGRP2P64836_rs8890883|BICF2P1398735|BICF2S23611597
WIN66291	OMNIBUS	NA	NA	11.48	4	0.02167	chr4	72877506	72957551	BICF2P7081|TIGRP2P64836_rs8890883|BICF2P1398735|BICF2S23611597|BICF2P461865
WIN66291	ATAAA	0.1818	0.2714	0.7169	1	0.3972	chr4	72877506	72957551	BICF2P7081|TIGRP2P64836_rs8890883|BICF2P1398735|BICF2S23611597|BICF2P461865
WIN66291	CAAGA	0	0.04286	0.9746	1	0.3235	chr4	72877506	72957551	BICF2P7081|TIGRP2P64836_rs8890883|BICF2P1398735|BICF2S23611597|BICF2P461865
WIN66291	CAGGG	0.1061	0.2714	2.57	1	0.1089	chr4	72877506	72957551	BICF2P7081|TIGRP2P64836_rs8890883|BICF2P1398735|BICF2S23611597|BICF2P461865
WIN66291	ATAGG	0.09299	0	6.657	1	0.009874	chr4	72877506	72957551	BICF2P7081|TIGRP2P64836_rs8890883|BICF2P1398735|BICF2S23611597|BICF2P461865
WIN66291	CTAGG	0.6191	0.4143	2.825	1	0.09283	chr4	72877506	72957551	BICF2P7081|TIGRP2P64836_rs8890883|BICF2P1398735|BICF2S23611597|BICF2P461865
WIN66292	OMNIBUS	NA	NA	8.514	5	0.1301	chr4	72914257	72988365	TIGRP2P64836_rs8890883|BICF2P1398735|BICF2S23611597|BICF2P461865|TIGRP2P64880_rs8850758
WIN66292	TAAAA	0.08003	0.1142	0.2065	1	0.6495	chr4	72914257	72988365	TIGRP2P64836_rs8890883|BICF2P1398735|BICF2S23611597|BICF2P461865|TIGRP2P64880_rs8850758
WIN66292	TAGGA	0.01088	0.05463	0.7588	1	0.3837	chr4	72914257	72988365	TIGRP2P64836_rs8890883|BICF2P1398735|BICF2S23611597|BICF2P461865|TIGRP2P64880_rs8850758
WIN66292	TAAAT	0.1018	0.158	0.4279	1	0.513	chr4	72914257	72988365	TIGRP2P64836_rs8890883|BICF2P1398735|BICF2S23611597|BICF2P461865|TIGRP2P64880_rs8850758
WIN66292	AAGAT	0	0.04299	0.9777	1	0.3228	chr4	72914257	72988365	TIGRP2P64836_rs8890883|BICF2P1398735|BICF2S23611597|BICF2P461865|TIGRP2P64880_rs8850758
WIN66292	AGGGT	0.1065	0.2692	2.499	1	0.1139	chr4	72914257	72988365	TIGRP2P64836_rs8890883|BICF2P1398735|BICF2S23611597|BICF2P461865|TIGRP2P64880_rs8850758
WIN66292	TAGGT	0.7008	0.3609	7.834	1	0.005127	chr4	72914257	72988365	TIGRP2P64836_rs8890883|BICF2P1398735|BICF2S23611597|BICF2P461865|TIGRP2P64880_rs8850758
WIN66293	OMNIBUS	NA	NA	7.731	8	0.4601	chr4	72925549	73018217	BICF2P1398735|BICF2S23611597|BICF2P461865|TIGRP2P64880_rs8850758|BICF2P1374799
WIN66293	AAAAA	0.08095	0.09936	0.0659	1	0.7974	chr4	72925549	73018217	BICF2P1398735|BICF2S23611597|BICF2P461865|TIGRP2P64880_rs8850758|BICF2P1374799
WIN66293	AGGAA	0.009963	0.05001	0.6915	1	0.4057	chr4	72925549	73018217	BICF2P1398735|BICF2S23611597|BICF2P461865|TIGRP2P64880_rs8850758|BICF2P1374799
WIN66293	AAATA	0.003772	0.01472	0.1676	1	0.6822	chr4	72925549	73018217	BICF2P1398735|BICF2S23611597|BICF2P461865|TIGRP2P64880_rs8850758|BICF2P1374799
WIN66293	GGATA	0	0.01634	0.364	1	0.5463	chr4	72925549	73018217	BICF2P1398735|BICF2S23611597|BICF2P461865|TIGRP2P64880_rs8850758|BICF2P1374799
WIN66293	AGATA	0	0.0269	0.6041	1	0.437	chr4	72925549	73018217	BICF2P1398735|BICF2S23611597|BICF2P461865|TIGRP2P64880_rs8850758|BICF2P1374799
WIN66293	AAAAG	0	0.01472	0.3274	1	0.5672	chr4	72925549	73018217	BICF2P1398735|BICF2S23611597|BICF2P461865|TIGRP2P64880_rs8850758|BICF2P1374799
WIN66293	AAATG	0.0971	0.145	0.3319	1	0.5645	chr4	72925549	73018217	BICF2P1398735|BICF2S23611597|BICF2P461865|TIGRP2P64880_rs8850758|BICF2P1374799
WIN66293	GGGTG	0.1053	0.2486	2.038	1	0.1534	chr4	72925549	73018217	BICF2P1398735|BICF2S23611597|BICF2P461865|TIGRP2P64880_rs8850758|BICF2P1374799
WIN66293	AGGTG	0.7029	0.3843	6.824	1	0.008995	chr4	72925549	73018217	BICF2P1398735|BICF2S23611597|BICF2P461865|TIGRP2P64880_rs8850758|BICF2P1374799
WIN66294	OMNIBUS	NA	NA	8.926	7	0.258	chr4	72947143	73046522	BICF2S23611597|BICF2P461865|TIGRP2P64880_rs8850758|BICF2P1374799|BICF2P720277
WIN66294	AAAAC	0.07928	0.1	0.08354	1	0.7726	chr4	72947143	73046522	BICF2S23611597|BICF2P461865|TIGRP2P64880_rs8850758|BICF2P1374799|BICF2P720277
WIN66294	GGAAC	0.01163	0.05714	0.786	1	0.3753	chr4	72947143	73046522	BICF2S23611597|BICF2P461865|TIGRP2P64880_rs8850758|BICF2P1374799|BICF2P720277
WIN66294	AATAC	0.003709	0.01429	0.1612	1	0.6881	chr4	72947143	73046522	BICF2S23611597|BICF2P461865|TIGRP2P64880_rs8850758|BICF2P1374799|BICF2P720277
WIN66294	GATAC	0	0.04286	0.9746	1	0.3235	chr4	72947143	73046522	BICF2S23611597|BICF2P461865|TIGRP2P64880_rs8850758|BICF2P1374799|BICF2P720277
WIN66294	AAAGC	0	0.01429	0.3177	1	0.573	chr4	72947143	73046522	BICF2S23611597|BICF2P461865|TIGRP2P64880_rs8850758|BICF2P1374799|BICF2P720277
WIN66294	GGTGC	0.1066	0.2714	2.552	1	0.1102	chr4	72947143	73046522	BICF2S23611597|BICF2P461865|TIGRP2P64880_rs8850758|BICF2P1374799|BICF2P720277
WIN66294	AATGA	0.09883	0.1429	0.2826	1	0.595	chr4	72947143	73046522	BICF2S23611597|BICF2P461865|TIGRP2P64880_rs8850758|BICF2P1374799|BICF2P720277
WIN66294	GGTGA	0.6999	0.3571	7.986	1	0.004714	chr4	72947143	73046522	BICF2S23611597|BICF2P461865|TIGRP2P64880_rs8850758|BICF2P1374799|BICF2P720277
WIN66295	OMNIBUS	NA	NA	12.33	8	0.137	chr4	72957551	73091881	BICF2P461865|TIGRP2P64880_rs8850758|BICF2P1374799|BICF2P720277|TIGRP2P64896_rs8866998
WIN66295	AAACG	0.09555	0.1	0.003455	1	0.9531	chr4	72957551	73091881	BICF2P461865|TIGRP2P64880_rs8850758|BICF2P1374799|BICF2P720277|TIGRP2P64896_rs8866998
WIN66295	GTGCG	0.1	0.2714	2.555	1	0.1099	chr4	72957551	73091881	BICF2P461865|TIGRP2P64880_rs8850758|BICF2P1374799|BICF2P720277|TIGRP2P64896_rs8866998
WIN66295	ATGAG	0.05188	0.04139	0.04097	1	0.8396	chr4	72957551	73091881	BICF2P461865|TIGRP2P64880_rs8850758|BICF2P1374799|BICF2P720277|TIGRP2P64896_rs8866998
WIN66295	GTGAG	0.002568	0.01575	0.2136	1	0.6439	chr4	72957551	73091881	BICF2P461865|TIGRP2P64880_rs8850758|BICF2P1374799|BICF2P720277|TIGRP2P64896_rs8866998
WIN66295	GAACA	0.004452	0.05714	0.9958	1	0.3183	chr4	72957551	73091881	BICF2P461865|TIGRP2P64880_rs8850758|BICF2P1374799|BICF2P720277|TIGRP2P64896_rs8866998
WIN66295	ATACA	0	0.05714	1.196	1	0.2741	chr4	72957551	73091881	BICF2P461865|TIGRP2P64880_rs8850758|BICF2P1374799|BICF2P720277|TIGRP2P64896_rs8866998
WIN66295	AAGCA	0	0.01429	0.2889	1	0.5909	chr4	72957551	73091881	BICF2P461865|TIGRP2P64880_rs8850758|BICF2P1374799|BICF2P720277|TIGRP2P64896_rs8866998
WIN66295	ATGAA	0.002568	0.1015	2.079	1	0.1493	chr4	72957551	73091881	BICF2P461865|TIGRP2P64880_rs8850758|BICF2P1374799|BICF2P720277|TIGRP2P64896_rs8866998
WIN66295	GTGAA	0.743	0.3414	10.23	1	0.00138	chr4	72957551	73091881	BICF2P461865|TIGRP2P64880_rs8850758|BICF2P1374799|BICF2P720277|TIGRP2P64896_rs8866998
WIN66296	OMNIBUS	NA	NA	18.64	8	0.01693	chr4	72988365	73108328	TIGRP2P64880_rs8850758|BICF2P1374799|BICF2P720277|TIGRP2P64896_rs8866998|BICF2S23054113
WIN66296	TGCGG	0.04956	0.2582	4.04	1	0.04442	chr4	72988365	73108328	TIGRP2P64880_rs8850758|BICF2P1374799|BICF2P720277|TIGRP2P64896_rs8866998|BICF2S23054113
WIN66296	TACAG	0	0.05758	1.201	1	0.2731	chr4	72988365	73108328	TIGRP2P64880_rs8850758|BICF2P1374799|BICF2P720277|TIGRP2P64896_rs8866998|BICF2S23054113
WIN66296	TGAAG	0.208	0.007659	12.54	1	0.0003984	chr4	72988365	73108328	TIGRP2P64880_rs8850758|BICF2P1374799|BICF2P720277|TIGRP2P64896_rs8866998|BICF2S23054113
WIN66296	AACGA	0.09435	0.1	0.005656	1	0.94	chr4	72988365	73108328	TIGRP2P64880_rs8850758|BICF2P1374799|BICF2P720277|TIGRP2P64896_rs8866998|BICF2S23054113
WIN66296	TGCGA	0.05079	0.01528	0.862	1	0.3532	chr4	72988365	73108328	TIGRP2P64880_rs8850758|BICF2P1374799|BICF2P720277|TIGRP2P64896_rs8866998|BICF2S23054113
WIN66296	TGAGA	0.05267	0.05067	0.00127	1	0.9716	chr4	72988365	73108328	TIGRP2P64880_rs8850758|BICF2P1374799|BICF2P720277|TIGRP2P64896_rs8866998|BICF2S23054113
WIN66296	AACAA	0.005232	0.05829	0.9842	1	0.3212	chr4	72988365	73108328	TIGRP2P64880_rs8850758|BICF2P1374799|BICF2P720277|TIGRP2P64896_rs8866998|BICF2S23054113
WIN66296	AGCAA	0	0.01439	0.2901	1	0.5901	chr4	72988365	73108328	TIGRP2P64880_rs8850758|BICF2P1374799|BICF2P720277|TIGRP2P64896_rs8866998|BICF2S23054113
WIN66296	TGAAA	0.5394	0.4379	0.6423	1	0.4229	chr4	72988365	73108328	TIGRP2P64880_rs8850758|BICF2P1374799|BICF2P720277|TIGRP2P64896_rs8866998|BICF2S23054113
WIN66297	OMNIBUS	NA	NA	17.18	9	0.04593	chr4	73018217	73118284	BICF2P1374799|BICF2P720277|TIGRP2P64896_rs8866998|BICF2S23054113|BICF2S23122961
WIN66297	GCGGC	0.05012	0.257	3.987	1	0.04585	chr4	73018217	73118284	BICF2P1374799|BICF2P720277|TIGRP2P64896_rs8866998|BICF2S23054113|BICF2S23122961
WIN66297	GAGGC	0.004148	0.0144	0.1362	1	0.7121	chr4	73018217	73118284	BICF2P1374799|BICF2P720277|TIGRP2P64896_rs8866998|BICF2S23054113|BICF2S23122961
WIN66297	ACAGC	0.01302	0.04549	0.4443	1	0.505	chr4	73018217	73118284	BICF2P1374799|BICF2P720277|TIGRP2P64896_rs8866998|BICF2S23054113|BICF2S23122961
WIN66297	GAAGA	0.1894	0.006059	11.64	1	0.0006471	chr4	73018217	73118284	BICF2P1374799|BICF2P720277|TIGRP2P64896_rs8866998|BICF2S23054113|BICF2S23122961
WIN66297	ACGAA	0.07799	0.1001	0.08768	1	0.7671	chr4	73018217	73118284	BICF2P1374799|BICF2P720277|TIGRP2P64896_rs8866998|BICF2S23054113|BICF2S23122961
WIN66297	GCGAA	0.04753	0.01668	0.6408	1	0.4234	chr4	73018217	73118284	BICF2P1374799|BICF2P720277|TIGRP2P64896_rs8866998|BICF2S23054113|BICF2S23122961
WIN66297	GAGAA	0.07081	0.04399	0.2348	1	0.628	chr4	73018217	73118284	BICF2P1374799|BICF2P720277|TIGRP2P64896_rs8866998|BICF2S23054113|BICF2S23122961
WIN66297	ACAAA	0.006839	0.06218	1.002	1	0.3167	chr4	73018217	73118284	BICF2P1374799|BICF2P720277|TIGRP2P64896_rs8866998|BICF2S23054113|BICF2S23122961
WIN66297	GCAAA	0.002592	0.0144	0.186	1	0.6663	chr4	73018217	73118284	BICF2P1374799|BICF2P720277|TIGRP2P64896_rs8866998|BICF2S23054113|BICF2S23122961
WIN66297	GAAAA	0.5375	0.4397	0.5965	1	0.4399	chr4	73018217	73118284	BICF2P1374799|BICF2P720277|TIGRP2P64896_rs8866998|BICF2S23054113|BICF2S23122961
WIN66298	OMNIBUS	NA	NA	13.52	7	0.06045	chr4	73046522	73152546	BICF2P720277|TIGRP2P64896_rs8866998|BICF2S23054113|BICF2S23122961|BICF2P385290
WIN66298	CGGCT	0.09874	0.2656	2.454	1	0.1172	chr4	73046522	73152546	BICF2P720277|TIGRP2P64896_rs8866998|BICF2S23054113|BICF2S23122961|BICF2P385290
WIN66298	AGGCT	0	0.01438	0.2908	1	0.5897	chr4	73046522	73152546	BICF2P720277|TIGRP2P64896_rs8866998|BICF2S23054113|BICF2S23122961|BICF2P385290
WIN66298	CAGCT	0.001261	0.03631	0.6896	1	0.4063	chr4	73046522	73152546	BICF2P720277|TIGRP2P64896_rs8866998|BICF2S23054113|BICF2S23122961|BICF2P385290
WIN66298	AAGAA	0.1575	0.008106	8.726	1	0.003137	chr4	73046522	73152546	BICF2P720277|TIGRP2P64896_rs8866998|BICF2S23054113|BICF2S23122961|BICF2P385290
WIN66298	CGAAA	0.09346	0.1063	0.0278	1	0.8676	chr4	73046522	73152546	BICF2P720277|TIGRP2P64896_rs8866998|BICF2S23054113|BICF2S23122961|BICF2P385290
WIN66298	AGAAA	0.0578	0.04497	0.05614	1	0.8127	chr4	73046522	73152546	BICF2P720277|TIGRP2P64896_rs8866998|BICF2S23054113|BICF2S23122961|BICF2P385290
WIN66298	CAAAA	0.006542	0.08864	1.602	1	0.2056	chr4	73046522	73152546	BICF2P720277|TIGRP2P64896_rs8866998|BICF2S23054113|BICF2S23122961|BICF2P385290
WIN66298	AAAAA	0.5847	0.4357	1.384	1	0.2394	chr4	73046522	73152546	BICF2P720277|TIGRP2P64896_rs8866998|BICF2S23054113|BICF2S23122961|BICF2P385290
WIN66299	OMNIBUS	NA	NA	12.95	5	0.02381	chr4	73091881	73168700	TIGRP2P64896_rs8866998|BICF2S23054113|BICF2S23122961|BICF2P385290|BICF2S23219093
WIN66299	GGCTA	0.08833	0.2821	3.487	1	0.06184	chr4	73091881	73168700	TIGRP2P64896_rs8866998|BICF2S23054113|BICF2S23122961|BICF2P385290|BICF2S23219093
WIN66299	AGCTA	0.002579	0.03222	0.6002	1	0.4385	chr4	73091881	73168700	TIGRP2P64896_rs8866998|BICF2S23054113|BICF2S23122961|BICF2P385290|BICF2S23219093
WIN66299	AGAAA	0.09091	0.01429	3.115	1	0.07755	chr4	73091881	73168700	TIGRP2P64896_rs8866998|BICF2S23054113|BICF2S23122961|BICF2P385290|BICF2S23219093
WIN66299	AGAAG	0.09444	0	6.764	1	0.009303	chr4	73091881	73168700	TIGRP2P64896_rs8866998|BICF2S23054113|BICF2S23122961|BICF2P385290|BICF2S23219093
WIN66299	GAAAG	0.1487	0.1465	0.0006521	1	0.9796	chr4	73091881	73168700	TIGRP2P64896_rs8866998|BICF2S23054113|BICF2S23122961|BICF2P385290|BICF2S23219093
WIN66299	AAAAG	0.575	0.5249	0.169	1	0.681	chr4	73091881	73168700	TIGRP2P64896_rs8866998|BICF2S23054113|BICF2S23122961|BICF2P385290|BICF2S23219093
WIN66300	OMNIBUS	NA	NA	13.88	4	0.007691	chr4	73108328	73214202	BICF2S23054113|BICF2S23122961|BICF2P385290|BICF2S23219093|TIGRP2P64905_rs8716426
WIN66300	AAAGG	0.1818	0.2571	0.522	1	0.47	chr4	73108328	73214202	BICF2S23054113|BICF2S23122961|BICF2P385290|BICF2S23219093|TIGRP2P64905_rs8716426
WIN66300	GCTAA	0.09091	0.3143	4.332	1	0.03741	chr4	73108328	73214202	BICF2S23054113|BICF2S23122961|BICF2P385290|BICF2S23219093|TIGRP2P64905_rs8716426
WIN66300	GAAAA	0.09091	0.01429	3.115	1	0.07755	chr4	73108328	73214202	BICF2S23054113|BICF2S23122961|BICF2P385290|BICF2S23219093|TIGRP2P64905_rs8716426
WIN66300	GAAGA	0.09514	0	6.815	1	0.009041	chr4	73108328	73214202	BICF2S23054113|BICF2S23122961|BICF2P385290|BICF2S23219093|TIGRP2P64905_rs8716426
WIN66300	AAAGA	0.5412	0.4143	1.092	1	0.296	chr4	73108328	73214202	BICF2S23054113|BICF2S23122961|BICF2P385290|BICF2S23219093|TIGRP2P64905_rs8716426
WIN66301	OMNIBUS	NA	NA	14.36	7	0.0451	chr4	73118284	73222448	BICF2S23122961|BICF2P385290|BICF2S23219093|TIGRP2P64905_rs8716426|TIGRP2P64907_rs8948755
WIN66301	AAGGA	0.0418	0.1164	1.038	1	0.3084	chr4	73118284	73222448	BICF2S23122961|BICF2P385290|BICF2S23219093|TIGRP2P64905_rs8716426|TIGRP2P64907_rs8948755
WIN66301	CTAAA	0.04534	0.2667	4.83	1	0.02797	chr4	73118284	73222448	BICF2S23122961|BICF2P385290|BICF2S23219093|TIGRP2P64905_rs8716426|TIGRP2P64907_rs8948755
WIN66301	AAAAA	0.04596	0.01439	0.7706	1	0.38	chr4	73118284	73222448	BICF2S23122961|BICF2P385290|BICF2S23219093|TIGRP2P64905_rs8716426|TIGRP2P64907_rs8948755
WIN66301	AAGAA	0.05076	0.03414	0.1249	1	0.7238	chr4	73118284	73222448	BICF2S23122961|BICF2P385290|BICF2S23219093|TIGRP2P64905_rs8716426|TIGRP2P64907_rs8948755
WIN66301	ATAGG	0.06819	0	4.817	1	0.02818	chr4	73118284	73222448	BICF2S23122961|BICF2P385290|BICF2S23219093|TIGRP2P64905_rs8716426|TIGRP2P64907_rs8948755
WIN66301	AAGGG	0.06266	0.1353	0.8408	1	0.3592	chr4	73118284	73222448	BICF2S23122961|BICF2P385290|BICF2S23219093|TIGRP2P64905_rs8716426|TIGRP2P64907_rs8948755
WIN66301	CTAAG	0.01316	0.04257	0.4177	1	0.5181	chr4	73118284	73222448	BICF2S23122961|BICF2P385290|BICF2S23219093|TIGRP2P64905_rs8716426|TIGRP2P64907_rs8948755
WIN66301	AAGAG	0.6721	0.3904	5.298	1	0.02135	chr4	73118284	73222448	BICF2S23122961|BICF2P385290|BICF2S23219093|TIGRP2P64905_rs8716426|TIGRP2P64907_rs8948755
WIN66302	OMNIBUS	NA	NA	14.87	8	0.06168	chr4	73152546	73236497	BICF2P385290|BICF2S23219093|TIGRP2P64905_rs8716426|TIGRP2P64907_rs8948755|BICF2P687018
WIN66302	AGGAA	0.04595	0.07194	0.1822	1	0.6695	chr4	73152546	73236497	BICF2P385290|BICF2S23219093|TIGRP2P64905_rs8716426|TIGRP2P64907_rs8948755|BICF2P687018
WIN66302	AAAAA	0.04595	0.01439	0.7703	1	0.3801	chr4	73152546	73236497	BICF2P385290|BICF2S23219093|TIGRP2P64905_rs8716426|TIGRP2P64907_rs8948755|BICF2P687018
WIN66302	TAGGA	0.06798	0	4.803	1	0.02841	chr4	73152546	73236497	BICF2P385290|BICF2S23219093|TIGRP2P64905_rs8716426|TIGRP2P64907_rs8948755|BICF2P687018
WIN66302	AGGAG	0	0.02642	0.5869	1	0.4436	chr4	73152546	73236497	BICF2P385290|BICF2S23219093|TIGRP2P64905_rs8716426|TIGRP2P64907_rs8948755|BICF2P687018
WIN66302	TAAAG	0.04522	0.2707	4.96	1	0.02594	chr4	73152546	73236497	BICF2P385290|BICF2S23219093|TIGRP2P64905_rs8716426|TIGRP2P64907_rs8948755|BICF2P687018
WIN66302	AGAAG	0.04668	0.04818	0.0008237	1	0.9771	chr4	73152546	73236497	BICF2P385290|BICF2S23219093|TIGRP2P64905_rs8716426|TIGRP2P64907_rs8948755|BICF2P687018
WIN66302	AGGGG	0.05898	0.1535	1.301	1	0.254	chr4	73152546	73236497	BICF2P385290|BICF2S23219093|TIGRP2P64905_rs8716426|TIGRP2P64907_rs8948755|BICF2P687018
WIN66302	TAAGG	0.01376	0.03872	0.3257	1	0.5682	chr4	73152546	73236497	BICF2P385290|BICF2S23219093|TIGRP2P64905_rs8716426|TIGRP2P64907_rs8948755|BICF2P687018
WIN66302	AGAGG	0.6755	0.3762	6.006	1	0.01426	chr4	73152546	73236497	BICF2P385290|BICF2S23219093|TIGRP2P64905_rs8716426|TIGRP2P64907_rs8948755|BICF2P687018
WIN66303	OMNIBUS	NA	NA	16.98	8	0.03036	chr4	73168700	73247249	BICF2S23219093|TIGRP2P64905_rs8716426|TIGRP2P64907_rs8948755|BICF2P687018|BICF2S23338242
WIN66303	GAAGA	0.0455	0.007542	1.469	1	0.2256	chr4	73168700	73247249	BICF2S23219093|TIGRP2P64905_rs8716426|TIGRP2P64907_rs8948755|BICF2P687018|BICF2S23338242
WIN66303	GAGGA	0.6825	0.352	7.432	1	0.006406	chr4	73168700	73247249	BICF2S23219093|TIGRP2P64905_rs8716426|TIGRP2P64907_rs8948755|BICF2P687018|BICF2S23338242
WIN66303	GGAAG	0.0455	0.07192	0.1903	1	0.6627	chr4	73168700	73247249	BICF2S23219093|TIGRP2P64905_rs8716426|TIGRP2P64907_rs8948755|BICF2P687018|BICF2S23338242
WIN66303	AAAAG	0.0455	0.01438	0.7562	1	0.3845	chr4	73168700	73247249	BICF2S23219093|TIGRP2P64905_rs8716426|TIGRP2P64907_rs8948755|BICF2P687018|BICF2S23338242
WIN66303	AGGAG	0.04764	0	3.35	1	0.0672	chr4	73168700	73247249	BICF2S23219093|TIGRP2P64905_rs8716426|TIGRP2P64907_rs8948755|BICF2P687018|BICF2S23338242
WIN66303	AAAGG	0.0455	0.2733	5.073	1	0.0243	chr4	73168700	73247249	BICF2S23219093|TIGRP2P64905_rs8716426|TIGRP2P64907_rs8948755|BICF2P687018|BICF2S23338242
WIN66303	GAAGG	0	0.05753	1.322	1	0.2502	chr4	73168700	73247249	BICF2S23219093|TIGRP2P64905_rs8716426|TIGRP2P64907_rs8948755|BICF2P687018|BICF2S23338242
WIN66303	GGGGG	0.08792	0.1801	1.068	1	0.3015	chr4	73168700	73247249	BICF2S23219093|TIGRP2P64905_rs8716426|TIGRP2P64907_rs8948755|BICF2P687018|BICF2S23338242
WIN66303	AAGGG	0	0.04315	0.9806	1	0.3221	chr4	73168700	73247249	BICF2S23219093|TIGRP2P64905_rs8716426|TIGRP2P64907_rs8948755|BICF2P687018|BICF2S23338242
WIN66304	OMNIBUS	NA	NA	17.99	9	0.03529	chr4	73214202	73278576	TIGRP2P64905_rs8716426|TIGRP2P64907_rs8948755|BICF2P687018|BICF2S23338242|TIGRP2P64912_rs9180283
WIN66304	AAAGA	0.04762	0	3.335	1	0.06781	chr4	73214202	73278576	TIGRP2P64905_rs8716426|TIGRP2P64907_rs8948755|BICF2P687018|BICF2S23338242|TIGRP2P64912_rs9180283
WIN66304	AAGGA	0.04762	0.2862	5.167	1	0.02301	chr4	73214202	73278576	TIGRP2P64905_rs8716426|TIGRP2P64907_rs8948755|BICF2P687018|BICF2S23338242|TIGRP2P64912_rs9180283
WIN66304	GGGGA	0	0.07445	1.658	1	0.1978	chr4	73214202	73278576	TIGRP2P64905_rs8716426|TIGRP2P64907_rs8948755|BICF2P687018|BICF2S23338242|TIGRP2P64912_rs9180283
WIN66304	AGGGA	0	0.04363	0.948	1	0.3302	chr4	73214202	73278576	TIGRP2P64905_rs8716426|TIGRP2P64907_rs8948755|BICF2P687018|BICF2S23338242|TIGRP2P64912_rs9180283
WIN66304	AAGAG	0.04762	0.00412	2.172	1	0.1405	chr4	73214202	73278576	TIGRP2P64905_rs8716426|TIGRP2P64907_rs8948755|BICF2P687018|BICF2S23338242|TIGRP2P64912_rs9180283
WIN66304	AGGAG	0.7143	0.3568	8.357	1	0.003843	chr4	73214202	73278576	TIGRP2P64905_rs8716426|TIGRP2P64907_rs8948755|BICF2P687018|BICF2S23338242|TIGRP2P64912_rs9180283
WIN66304	GAAGG	0.04762	0.07219	0.1568	1	0.6922	chr4	73214202	73278576	TIGRP2P64905_rs8716426|TIGRP2P64907_rs8948755|BICF2P687018|BICF2S23338242|TIGRP2P64912_rs9180283
WIN66304	AAAGG	0	0.01444	0.3066	1	0.5798	chr4	73214202	73278576	TIGRP2P64905_rs8716426|TIGRP2P64907_rs8948755|BICF2P687018|BICF2S23338242|TIGRP2P64912_rs9180283
WIN66304	AAGGG	0	0.04558	0.9918	1	0.3193	chr4	73214202	73278576	TIGRP2P64905_rs8716426|TIGRP2P64907_rs8948755|BICF2P687018|BICF2S23338242|TIGRP2P64912_rs9180283
WIN66304	GGGGG	0.09524	0.1026	0.009632	1	0.9218	chr4	73214202	73278576	TIGRP2P64905_rs8716426|TIGRP2P64907_rs8948755|BICF2P687018|BICF2S23338242|TIGRP2P64912_rs9180283
WIN66305	OMNIBUS	NA	NA	22.34	11	0.02185	chr4	73222448	73290956	TIGRP2P64907_rs8948755|BICF2P687018|BICF2S23338242|TIGRP2P64912_rs9180283|BICF2S23619796
WIN66305	GAAAA	0.04899	0	3.47	1	0.06249	chr4	73222448	73290956	TIGRP2P64907_rs8948755|BICF2P687018|BICF2S23338242|TIGRP2P64912_rs9180283|BICF2S23619796
WIN66305	AAGAA	0.04192	0.001378	2.513	1	0.1129	chr4	73222448	73290956	TIGRP2P64907_rs8948755|BICF2P687018|BICF2S23338242|TIGRP2P64912_rs9180283|BICF2S23619796
WIN66305	AGGAA	0.04496	0.2804	5.336	1	0.02089	chr4	73222448	73290956	TIGRP2P64907_rs8948755|BICF2P687018|BICF2S23338242|TIGRP2P64912_rs9180283|BICF2S23619796
WIN66305	GGGAA	0.000494	0.1039	2.456	1	0.1171	chr4	73222448	73290956	TIGRP2P64907_rs8948755|BICF2P687018|BICF2S23338242|TIGRP2P64912_rs9180283|BICF2S23619796
WIN66305	AAGGA	0	0.07114	1.655	1	0.1983	chr4	73222448	73290956	TIGRP2P64907_rs8948755|BICF2P687018|BICF2S23338242|TIGRP2P64912_rs9180283|BICF2S23619796
WIN66305	AGGGA	0	0.01457	0.3242	1	0.5691	chr4	73222448	73290956	TIGRP2P64907_rs8948755|BICF2P687018|BICF2S23338242|TIGRP2P64912_rs9180283|BICF2S23619796
WIN66305	GGGAG	0	0.01429	0.3177	1	0.573	chr4	73222448	73290956	TIGRP2P64907_rs8948755|BICF2P687018|BICF2S23338242|TIGRP2P64912_rs9180283|BICF2S23619796
WIN66305	AGAGG	0.04595	0.003093	2.336	1	0.1264	chr4	73222448	73290956	TIGRP2P64907_rs8948755|BICF2P687018|BICF2S23338242|TIGRP2P64912_rs9180283|BICF2S23619796
WIN66305	GGAGG	0.6693	0.3541	6.788	1	0.009177	chr4	73222448	73290956	TIGRP2P64907_rs8948755|BICF2P687018|BICF2S23338242|TIGRP2P64912_rs9180283|BICF2S23619796
WIN66305	AAGGG	0.04545	0.0132	0.8508	1	0.3563	chr4	73222448	73290956	TIGRP2P64907_rs8948755|BICF2P687018|BICF2S23338242|TIGRP2P64912_rs9180283|BICF2S23619796
WIN66305	AGGGG	0.003536	0.04479	0.8453	1	0.3579	chr4	73222448	73290956	TIGRP2P64907_rs8948755|BICF2P687018|BICF2S23338242|TIGRP2P64912_rs9180283|BICF2S23619796
WIN66305	GGGGG	0.09943	0.09915	1.48e-05	1	0.9969	chr4	73222448	73290956	TIGRP2P64907_rs8948755|BICF2P687018|BICF2S23338242|TIGRP2P64912_rs9180283|BICF2S23619796
WIN66306	OMNIBUS	NA	NA	15.6	7	0.02908	chr4	73236497	73314815	BICF2P687018|BICF2S23338242|TIGRP2P64912_rs9180283|BICF2S23619796|BICF2P317031
WIN66306	GGGAA	0	0.01429	0.3177	1	0.573	chr4	73236497	73314815	BICF2P687018|BICF2S23338242|TIGRP2P64912_rs9180283|BICF2S23619796|BICF2P317031
WIN66306	GGAGA	0	0.01429	0.3177	1	0.573	chr4	73236497	73314815	BICF2P687018|BICF2S23338242|TIGRP2P64912_rs9180283|BICF2S23619796|BICF2P317031
WIN66306	GGGGA	0.09091	0.1429	0.3983	1	0.528	chr4	73236497	73314815	BICF2P687018|BICF2S23338242|TIGRP2P64912_rs9180283|BICF2S23619796|BICF2P317031
WIN66306	AGAAC	0.05331	0	3.78	1	0.05188	chr4	73236497	73314815	BICF2P687018|BICF2S23338242|TIGRP2P64912_rs9180283|BICF2S23619796|BICF2P317031
WIN66306	GGAAC	0.08306	0.3857	7.126	1	0.007595	chr4	73236497	73314815	BICF2P687018|BICF2S23338242|TIGRP2P64912_rs9180283|BICF2S23619796|BICF2P317031
WIN66306	AGGAC	0.02686	0.07143	0.5825	1	0.4453	chr4	73236497	73314815	BICF2P687018|BICF2S23338242|TIGRP2P64912_rs9180283|BICF2S23619796|BICF2P317031
WIN66306	GAGGC	0.6897	0.3571	7.524	1	0.006087	chr4	73236497	73314815	BICF2P687018|BICF2S23338242|TIGRP2P64912_rs9180283|BICF2S23619796|BICF2P317031
WIN66306	AGGGC	0.0562	0.01429	1.24	1	0.2655	chr4	73236497	73314815	BICF2P687018|BICF2S23338242|TIGRP2P64912_rs9180283|BICF2S23619796|BICF2P317031
WIN66307	OMNIBUS	NA	NA	11.16	6	0.08359	chr4	73247249	73327450	BICF2S23338242|TIGRP2P64912_rs9180283|BICF2S23619796|BICF2P317031|BICF2S23349843
WIN66307	GGAAA	0	0.01445	0.3214	1	0.5708	chr4	73247249	73327450	BICF2S23338242|TIGRP2P64912_rs9180283|BICF2S23619796|BICF2P317031|BICF2S23349843
WIN66307	GGGAA	0.09091	0.13	0.2408	1	0.6236	chr4	73247249	73327450	BICF2S23338242|TIGRP2P64912_rs9180283|BICF2S23619796|BICF2P317031|BICF2S23349843
WIN66307	GAGAG	0	0.0176	0.3923	1	0.5311	chr4	73247249	73327450	BICF2S23338242|TIGRP2P64912_rs9180283|BICF2S23619796|BICF2P317031|BICF2S23349843
WIN66307	GAACG	0.1364	0.3869	4.766	1	0.02902	chr4	73247249	73327450	BICF2S23338242|TIGRP2P64912_rs9180283|BICF2S23619796|BICF2P317031|BICF2S23349843
WIN66307	GGACG	0.005023	0.07538	1.503	1	0.2203	chr4	73247249	73327450	BICF2S23338242|TIGRP2P64912_rs9180283|BICF2S23619796|BICF2P317031|BICF2S23349843
WIN66307	AGGCG	0.7203	0.3612	8.708	1	0.003168	chr4	73247249	73327450	BICF2S23338242|TIGRP2P64912_rs9180283|BICF2S23619796|BICF2P317031|BICF2S23349843
WIN66307	GGGCG	0.04738	0.01445	0.8272	1	0.3631	chr4	73247249	73327450	BICF2S23338242|TIGRP2P64912_rs9180283|BICF2S23619796|BICF2P317031|BICF2S23349843
WIN66308	OMNIBUS	NA	NA	11.35	7	0.1242	chr4	73278576	73345231	TIGRP2P64912_rs9180283|BICF2S23619796|BICF2P317031|BICF2S23349843|BICF2P801923
WIN66308	GGAAG	0	0.03922	0.8894	1	0.3456	chr4	73278576	73345231	TIGRP2P64912_rs9180283|BICF2S23619796|BICF2P317031|BICF2S23349843|BICF2P801923
WIN66308	AACGG	0.1364	0.376	4.419	1	0.03553	chr4	73278576	73345231	TIGRP2P64912_rs9180283|BICF2S23619796|BICF2P317031|BICF2S23349843|BICF2P801923
WIN66308	GACGG	0	0.07436	1.734	1	0.1879	chr4	73278576	73345231	TIGRP2P64912_rs9180283|BICF2S23619796|BICF2P317031|BICF2S23349843|BICF2P801923
WIN66308	GGCGG	0.04545	0.01863	0.4908	1	0.4836	chr4	73278576	73345231	TIGRP2P64912_rs9180283|BICF2S23619796|BICF2P317031|BICF2S23349843|BICF2P801923
WIN66308	GAAAA	0	0.01446	0.3217	1	0.5706	chr4	73278576	73345231	TIGRP2P64912_rs9180283|BICF2S23619796|BICF2P317031|BICF2S23349843|BICF2P801923
WIN66308	GGAAA	0.09091	0.09094	2.43e-07	1	0.9996	chr4	73278576	73345231	TIGRP2P64912_rs9180283|BICF2S23619796|BICF2P317031|BICF2S23349843|BICF2P801923
WIN66308	AGAGA	0	0.0165	0.3677	1	0.5443	chr4	73278576	73345231	TIGRP2P64912_rs9180283|BICF2S23619796|BICF2P317031|BICF2S23349843|BICF2P801923
WIN66308	GGCGA	0.7273	0.3698	8.595	1	0.00337	chr4	73278576	73345231	TIGRP2P64912_rs9180283|BICF2S23619796|BICF2P317031|BICF2S23349843|BICF2P801923
WIN66309	OMNIBUS	NA	NA	12.04	7	0.0992	chr4	73290956	73360746	BICF2S23619796|BICF2P317031|BICF2S23349843|BICF2P801923|BICF2P406752
WIN66309	GAAGA	0	0.03802	0.8613	1	0.3534	chr4	73290956	73360746	BICF2S23619796|BICF2P317031|BICF2S23349843|BICF2P801923|BICF2P406752
WIN66309	ACGGA	0.09091	0.3857	6.74	1	0.009429	chr4	73290956	73360746	BICF2S23619796|BICF2P317031|BICF2S23349843|BICF2P801923|BICF2P406752
WIN66309	AAAAA	0	0.01429	0.3177	1	0.573	chr4	73290956	73360746	BICF2S23619796|BICF2P317031|BICF2S23349843|BICF2P801923|BICF2P406752
WIN66309	GAAAA	0.09091	0.09055	2.55e-05	1	0.996	chr4	73290956	73360746	BICF2S23619796|BICF2P317031|BICF2S23349843|BICF2P801923|BICF2P406752
WIN66309	AAGGG	0	0.02857	0.6425	1	0.4228	chr4	73290956	73360746	BICF2S23619796|BICF2P317031|BICF2S23349843|BICF2P801923|BICF2P406752
WIN66309	ACGGG	0.02554	0.04286	0.1348	1	0.7135	chr4	73290956	73360746	BICF2S23619796|BICF2P317031|BICF2S23349843|BICF2P801923|BICF2P406752
WIN66309	GCGGG	0.06537	0.01913	1.223	1	0.2688	chr4	73290956	73360746	BICF2S23619796|BICF2P317031|BICF2S23349843|BICF2P801923|BICF2P406752
WIN66309	GCGAG	0.7273	0.3809	8.077	1	0.004484	chr4	73290956	73360746	BICF2S23619796|BICF2P317031|BICF2S23349843|BICF2P801923|BICF2P406752
WIN66310	OMNIBUS	NA	NA	13.24	8	0.1038	chr4	73314815	73376535	BICF2P317031|BICF2S23349843|BICF2P801923|BICF2P406752|TIGRP2P64934_rs8487567
WIN66310	CGGAA	0.04545	0.3254	6.839	1	0.008921	chr4	73314815	73376535	BICF2P317031|BICF2S23349843|BICF2P801923|BICF2P406752|TIGRP2P64934_rs8487567
WIN66310	AAAAA	0.09091	0.1008	0.01856	1	0.8916	chr4	73314815	73376535	BICF2P317031|BICF2S23349843|BICF2P801923|BICF2P406752|TIGRP2P64934_rs8487567
WIN66310	AGGGA	0	0.02042	0.4564	1	0.4993	chr4	73314815	73376535	BICF2P317031|BICF2S23349843|BICF2P801923|BICF2P406752|TIGRP2P64934_rs8487567
WIN66310	CGGGA	0.04488	0.05693	0.04744	1	0.8276	chr4	73314815	73376535	BICF2P317031|BICF2S23349843|BICF2P801923|BICF2P406752|TIGRP2P64934_rs8487567
WIN66310	CGAGA	0.002241	0.02102	0.363	1	0.5469	chr4	73314815	73376535	BICF2P317031|BICF2S23349843|BICF2P801923|BICF2P406752|TIGRP2P64934_rs8487567
WIN66310	AAGAC	0	0.04322	0.983	1	0.3215	chr4	73314815	73376535	BICF2P317031|BICF2S23349843|BICF2P801923|BICF2P406752|TIGRP2P64934_rs8487567
WIN66310	CGGAC	0.04545	0.06355	0.09818	1	0.754	chr4	73314815	73376535	BICF2P317031|BICF2S23349843|BICF2P801923|BICF2P406752|TIGRP2P64934_rs8487567
WIN66310	CGGGC	0.04602	0.009079	1.292	1	0.2556	chr4	73314815	73376535	BICF2P317031|BICF2S23349843|BICF2P801923|BICF2P406752|TIGRP2P64934_rs8487567
WIN66310	CGAGC	0.725	0.3595	9.026	1	0.002662	chr4	73314815	73376535	BICF2P317031|BICF2S23349843|BICF2P801923|BICF2P406752|TIGRP2P64934_rs8487567
WIN66311	OMNIBUS	NA	NA	16.63	10	0.08286	chr4	73327450	73400602	BICF2S23349843|BICF2P801923|BICF2P406752|TIGRP2P64934_rs8487567|BICF2P967876
WIN66311	AAAAA	0.04564	0.09955	0.6126	1	0.4338	chr4	73327450	73400602	BICF2S23349843|BICF2P801923|BICF2P406752|TIGRP2P64934_rs8487567|BICF2P967876
WIN66311	GGGAA	0	0.01395	0.3089	1	0.5784	chr4	73327450	73400602	BICF2S23349843|BICF2P801923|BICF2P406752|TIGRP2P64934_rs8487567|BICF2P967876
WIN66311	GGACA	0	0.01623	0.3602	1	0.5484	chr4	73327450	73400602	BICF2S23349843|BICF2P801923|BICF2P406752|TIGRP2P64934_rs8487567|BICF2P967876
WIN66311	GGGCA	0.04564	0.01313	0.8625	1	0.353	chr4	73327450	73400602	BICF2S23349843|BICF2P801923|BICF2P406752|TIGRP2P64934_rs8487567|BICF2P967876
WIN66311	GGAAG	0.04564	0.326	6.834	1	0.008943	chr4	73327450	73400602	BICF2S23349843|BICF2P801923|BICF2P406752|TIGRP2P64934_rs8487567|BICF2P967876
WIN66311	AAAAG	0.04166	0.0004514	2.787	1	0.09504	chr4	73327450	73400602	BICF2S23349843|BICF2P801923|BICF2P406752|TIGRP2P64934_rs8487567|BICF2P967876
WIN66311	GGGAG	0.04564	0.05864	0.05379	1	0.8166	chr4	73327450	73400602	BICF2S23349843|BICF2P801923|BICF2P406752|TIGRP2P64934_rs8487567|BICF2P967876
WIN66311	GAGAG	0.002134	0.02994	0.5668	1	0.4515	chr4	73327450	73400602	BICF2S23349843|BICF2P801923|BICF2P406752|TIGRP2P64934_rs8487567|BICF2P967876
WIN66311	AGACG	0	0.04286	0.9708	1	0.3245	chr4	73327450	73400602	BICF2S23349843|BICF2P801923|BICF2P406752|TIGRP2P64934_rs8487567|BICF2P967876
WIN66311	GGACG	0.04564	0.04344	0.001919	1	0.9651	chr4	73327450	73400602	BICF2S23349843|BICF2P801923|BICF2P406752|TIGRP2P64934_rs8487567|BICF2P967876
WIN66311	GAGCG	0.728	0.3558	9.366	1	0.002211	chr4	73327450	73400602	BICF2S23349843|BICF2P801923|BICF2P406752|TIGRP2P64934_rs8487567|BICF2P967876
WIN66312	OMNIBUS	NA	NA	16.14	9	0.06407	chr4	73345231	73414721	BICF2P801923|BICF2P406752|TIGRP2P64934_rs8487567|BICF2P967876|BICF2P16498
WIN66312	GGCAC	0.04558	0.02857	0.1531	1	0.6956	chr4	73345231	73414721	BICF2P801923|BICF2P406752|TIGRP2P64934_rs8487567|BICF2P967876|BICF2P16498
WIN66312	GAAGC	0.04558	0.3286	6.935	1	0.008452	chr4	73345231	73414721	BICF2P801923|BICF2P406752|TIGRP2P64934_rs8487567|BICF2P967876|BICF2P16498
WIN66312	GGAGC	0.04558	0.05714	0.04343	1	0.8349	chr4	73345231	73414721	BICF2P801923|BICF2P406752|TIGRP2P64934_rs8487567|BICF2P967876|BICF2P16498
WIN66312	AGAGC	0	0.02857	0.6408	1	0.4234	chr4	73345231	73414721	BICF2P801923|BICF2P406752|TIGRP2P64934_rs8487567|BICF2P967876|BICF2P16498
WIN66312	GACGC	0.04558	0.08571	0.3825	1	0.5363	chr4	73345231	73414721	BICF2P801923|BICF2P406752|TIGRP2P64934_rs8487567|BICF2P967876|BICF2P16498
WIN66312	AAAAA	0.04558	0.1	0.6227	1	0.43	chr4	73345231	73414721	BICF2P801923|BICF2P406752|TIGRP2P64934_rs8487567|BICF2P967876|BICF2P16498
WIN66312	GACAA	0	0.01429	0.3169	1	0.5735	chr4	73345231	73414721	BICF2P801923|BICF2P406752|TIGRP2P64934_rs8487567|BICF2P967876|BICF2P16498
WIN66312	AGAGA	0.001122	0.01429	0.2627	1	0.6083	chr4	73345231	73414721	BICF2P801923|BICF2P406752|TIGRP2P64934_rs8487567|BICF2P967876|BICF2P16498
WIN66312	AACGA	0.04283	0	3.029	1	0.08177	chr4	73345231	73414721	BICF2P801923|BICF2P406752|TIGRP2P64934_rs8487567|BICF2P967876|BICF2P16498
WIN66312	AGCGA	0.7281	0.3429	10.09	1	0.00149	chr4	73345231	73414721	BICF2P801923|BICF2P406752|TIGRP2P64934_rs8487567|BICF2P967876|BICF2P16498
WIN66313	OMNIBUS	NA	NA	16.1	8	0.04102	chr4	73360746	73417403	BICF2P406752|TIGRP2P64934_rs8487567|BICF2P967876|BICF2P16498|BICF2P949530
WIN66313	GCACG	0.04557	0.02857	0.1529	1	0.6958	chr4	73360746	73417403	BICF2P406752|TIGRP2P64934_rs8487567|BICF2P967876|BICF2P16498|BICF2P949530
WIN66313	AAGCG	0.04557	0.3449	7.536	1	0.006049	chr4	73360746	73417403	BICF2P406752|TIGRP2P64934_rs8487567|BICF2P967876|BICF2P16498|BICF2P949530
WIN66313	GAGCG	0.04557	0.08571	0.3829	1	0.5361	chr4	73360746	73417403	BICF2P406752|TIGRP2P64934_rs8487567|BICF2P967876|BICF2P16498|BICF2P949530
WIN66313	ACGCG	0.04557	0.06937	0.1587	1	0.6903	chr4	73360746	73417403	BICF2P406752|TIGRP2P64934_rs8487567|BICF2P967876|BICF2P16498|BICF2P949530
WIN66313	AAAAA	0.04557	0.08365	0.3512	1	0.5534	chr4	73360746	73417403	BICF2P406752|TIGRP2P64934_rs8487567|BICF2P967876|BICF2P16498|BICF2P949530
WIN66313	ACAAA	0	0.03063	0.6883	1	0.4067	chr4	73360746	73417403	BICF2P406752|TIGRP2P64934_rs8487567|BICF2P967876|BICF2P16498|BICF2P949530
WIN66313	GAGAA	0.001128	0.01429	0.2625	1	0.6084	chr4	73360746	73417403	BICF2P406752|TIGRP2P64934_rs8487567|BICF2P967876|BICF2P16498|BICF2P949530
WIN66313	ACGAA	0.04309	0	3.047	1	0.08086	chr4	73360746	73417403	BICF2P406752|TIGRP2P64934_rs8487567|BICF2P967876|BICF2P16498|BICF2P949530
WIN66313	GCGAA	0.7279	0.3429	10.08	1	0.001497	chr4	73360746	73417403	BICF2P406752|TIGRP2P64934_rs8487567|BICF2P967876|BICF2P16498|BICF2P949530
WIN66314	OMNIBUS	NA	NA	13.26	8	0.1031	chr4	73376535	73430205	TIGRP2P64934_rs8487567|BICF2P967876|BICF2P16498|BICF2P949530|TIGRP2P64951_rs8782660
WIN66314	AGCGA	0.09091	0.2714	3.097	1	0.07846	chr4	73376535	73430205	TIGRP2P64934_rs8487567|BICF2P967876|BICF2P16498|BICF2P949530|TIGRP2P64951_rs8782660
[truncated: 2,337 more rows]

## Sheet: 4 gamete rule haplotypes
chr15
[truncated: 22 more rows]
